# Supplementary material for: Bacteria from the Amycolatopsis genus associated with a toxic bird secrete protective secondary metabolites
Source: Nat Commun. 2024 Oct 2;15:8524. doi: 10.1038/s41467-024-52316-3 (PMC11446937; doi:10.1038/s41467-024-52316-3)
Supplement: Supplementary file 4 — Supplementary Data 1 [file 41467_2024_52316_MOESM4_ESM.xlsx]

## Sheet: dDDH Analysis
Query strain	Subject strain	dDDH (d0, in %)	C.I. (d0, in %)	dDDH (d4, in %)	C.I. (d4, in %)	dDDH (d6, in %)	C.I. (d6, in %)	G+C content difference (in %)
'Amycolatopsis sp. M39' (NZ LWSF00000000.1)	Amycolatopsis rubida DSM 44637	85.7	[82.0 - 88.7]	93.2	[91.3 - 94.7]	89.7	[86.9 - 92.0]	0.14
'Amycolatopsis sp. M39' (NZ LWSF00000000.1)	Amycolatopsis dendrobii DR6-1	59.1	[55.4 - 62.6]	51.9	[49.2 - 54.5]	58.6	[55.4 - 61.8]	0.07
'Amycolatopsis sp. M39' (NZ LWSF00000000.1)	Amycolatopsis nivea KCTC 39515	60.3	[56.7 - 63.9]	51.6	[48.9 - 54.2]	59.6	[56.4 - 62.8]	0.14
'Amycolatopsis sp. M39' (NZ LWSF00000000.1)	Amycolatopsis niigatensis DSM 45165	49.2	[45.8 - 52.7]	46	[43.5 - 48.6]	48.6	[45.5 - 51.6]	0.15
'Amycolatopsis sp. M39' (NZ LWSF00000000.1)	Amycolatopsis echigonensis JCM 21831	46	[42.6 - 49.4]	45.6	[43.0 - 48.2]	45.6	[42.6 - 48.6]	0.18
'Amycolatopsis sp. M39' (NZ LWSF00000000.1)	Amycolatopsis circi DSM 45561	56	[52.4 - 59.5]	44.5	[41.9 - 47.0]	54	[50.8 - 57.1]	0.7
'PS44 ISF1 A6 polished'	Amycolatopsis saalfeldensis DSM 44993	36.7	[33.3 - 40.2]	36.8	[34.3 - 39.3]	35.7	[32.7 - 38.7]	0.78
'Amycolatopsis sp. M39' (NZ LWSF00000000.1)	Amycolatopsis benzoatilytica DSM 43387	35.3	[31.9 - 38.8]	31	[28.6 - 33.5]	33.3	[30.3 - 36.4]	0.28
'Amycolatopsis sp. M39' (NZ LWSF00000000.1)	Amycolatopsis jejuensis NRRL B-24427	29	[25.6 - 32.6]	28.8	[26.4 - 31.3]	27.7	[24.8 - 30.8]	0.56
'Amycolatopsis sp. M39' (NZ LWSF00000000.1)	Amycolatopsis jiangsuensis DSM 45859	27	[23.7 - 30.6]	25.7	[23.3 - 28.1]	25.6	[22.7 - 28.7]	0.77
'Amycolatopsis sp. M39' (NZ LWSF00000000.1)	Amycolatopsis sulphurea DSM 46092	23.8	[20.5 - 27.5]	25.4	[23.1 - 27.9]	23	[20.1 - 26.1]	0.27
'PS44 ISF1 A6 polished'	Amycolatopsis jiangsuensis DSM 45859	26.9	[23.6 - 30.6]	25	[22.7 - 27.5]	25.4	[22.5 - 28.5]	1.37
'PS44 ISF1 A6 polished'	Amycolatopsis sulphurea DSM 46092	24.1	[20.8 - 27.8]	24.9	[22.6 - 27.4]	23.2	[20.3 - 26.3]	2.41
'PS44 ISF1 A6 polished'	Amycolatopsis benzoatilytica DSM 43387	23.7	[20.4 - 27.3]	24.6	[22.3 - 27.1]	22.7	[19.9 - 25.8]	1.86
'PS44 ISF1 A6 polished'	Amycolatopsis nivea KCTC 39515	24.1	[20.8 - 27.8]	24.6	[22.3 - 27.1]	23.1	[20.3 - 26.2]	2.28
'PS44 ISF1 A6 polished'	Amycolatopsis jejuensis NRRL B-24427	21.5	[18.3 - 25.1]	24.6	[22.3 - 27.1]	20.9	[18.2 - 24.0]	2.7
'Amycolatopsis sp. M39' (NZ LWSF00000000.1)	Amycolatopsis saalfeldensis DSM 44993	25.1	[21.8 - 28.8]	24.6	[22.3 - 27.1]	23.9	[21.1 - 27.0]	1.36
'PS44 ISF1 A6 polished'	Amycolatopsis niigatensis DSM 45165	24.2	[20.9 - 27.9]	24.5	[22.2 - 26.9]	23.2	[20.3 - 26.3]	2.29
'PS44 ISF1 A6 polished'	Amycolatopsis echigonensis JCM 21831	23.3	[20.0 - 26.9]	24.5	[22.2 - 27.0]	22.4	[19.6 - 25.5]	2.32
'PS44 ISF1 A6 polished'	Amycolatopsis dendrobii DR6-1	23.8	[20.5 - 27.5]	24.4	[22.0 - 26.8]	22.8	[20.0 - 25.9]	2.21
'PS44 ISF1 A6 polished'	Amycolatopsis circi DSM 45561	23.4	[20.1 - 27.1]	24.4	[22.1 - 26.8]	22.5	[19.7 - 25.6]	2.83
'PS44 ISF1 A6 polished'	'Amycolatopsis sp. M39' (NZ LWSF00000000.1)	23.8	[20.5 - 27.4]	24.3	[22.0 - 26.7]	22.8	[20.0 - 25.9]	2.14
'PS44 ISF1 A6 polished'	Amycolatopsis rubida DSM 44637	23.9	[20.6 - 27.6]	24.3	[22.0 - 26.8]	22.9	[20.1 - 26.0]	2
'PS44 ISF1 A6 polished'	Amycolatopsis mediterranei ATCC 13685	22.6	[19.4 - 26.3]	24	[21.7 - 26.5]	21.8	[19.0 - 24.9]	0.52
'PS44 ISF1 A6 polished'	Amycolatopsis pretoriensis DSM 44654	23	[19.8 - 26.7]	23.9	[21.6 - 26.3]	22.1	[19.3 - 25.2]	0.64
'PS44 ISF1 A6 polished'	Amycolatopsis vancoresmycina NRRL B-24208	23.8	[20.5 - 27.4]	23.6	[21.3 - 26.1]	22.7	[19.8 - 25.7]	0.17
'PS44 ISF1 A6 polished'	Amycolatopsis camponoti A23T	23.1	[19.9 - 26.8]	23.6	[21.3 - 26.0]	22.1	[19.3 - 25.2]	0.64
'PS44 ISF1 A6 polished'	Amycolatopsis rifamycinica DSM 46095	23.7	[20.4 - 27.3]	23.5	[21.2 - 26.0]	22.6	[19.7 - 25.6]	0.04
'PS44 ISF1 A6 polished'	Amycolatopsis tolypomycina DSM 44544	23.5	[20.2 - 27.1]	23.5	[21.2 - 26.0]	22.4	[19.6 - 25.5]	0.14
'PS44 ISF1 A6 polished'	Amycolatopsis australiensis DSM 44671	24	[20.7 - 27.7]	23.5	[21.2 - 26.0]	22.9	[20.0 - 26.0]	0.06
'PS44 ISF1 A6 polished'	Amycolatopsis eburnea GLM-1T	23.4	[20.1 - 27.1]	23.4	[21.1 - 25.8]	22.4	[19.5 - 25.4]	0.04
'PS44 ISF1 A6 polished'	Amycolatopsis balhimycina DSM 44591	22.1	[18.9 - 25.8]	23.4	[21.1 - 25.9]	21.3	[18.5 - 24.4]	1.05
'PS44 ISF1 A6 polished'	Amycolatopsis lexingtonensis DSM 44653	23.4	[20.1 - 27.1]	23.4	[21.1 - 25.8]	22.3	[19.5 - 25.4]	0.27
'Amycolatopsis sp. M39' (NZ LWSF00000000.1)	Amycolatopsis australiensis DSM 44671	22	[18.8 - 25.6]	22.6	[20.3 - 25.1]	21.1	[18.3 - 24.2]	2.2
'PS44 ISF1 A6 polished'	Amycolatopsis azurea DSM 43854	20	[16.8 - 23.6]	22.5	[20.2 - 24.9]	19.5	[16.8 - 22.5]	2.9
'Amycolatopsis sp. M39' (NZ LWSF00000000.1)	Amycolatopsis camponoti A23T	21	[17.8 - 24.6]	22.5	[20.2 - 24.9]	20.3	[17.6 - 23.4]	1.49
'Amycolatopsis sp. M39' (NZ LWSF00000000.1)	Amycolatopsis pretoriensis DSM 44654	21.3	[18.1 - 24.9]	22.5	[20.2 - 24.9]	20.5	[17.8 - 23.6]	1.5
'PS44 ISF1 A6 polished'	Amycolatopsis keratiniphila DSM 44409	19.8	[16.6 - 23.4]	22.4	[20.1 - 24.8]	19.3	[16.6 - 22.3]	2.82
'Amycolatopsis sp. M39' (NZ LWSF00000000.1)	Amycolatopsis tolypomycina DSM 44544	20.7	[17.5 - 24.3]	22.4	[20.1 - 24.9]	20	[17.3 - 23.1]	2
'Amycolatopsis sp. M39' (NZ LWSF00000000.1)	Amycolatopsis mediterranei ATCC 13685	20.1	[16.9 - 23.7]	22.4	[20.2 - 24.9]	19.5	[16.8 - 22.6]	1.62
'Amycolatopsis sp. M39' (NZ LWSF00000000.1)	Amycolatopsis lexingtonensis DSM 44653	21.4	[18.2 - 25.0]	22.4	[20.1 - 24.8]	20.6	[17.8 - 23.7]	1.87
'PS44 ISF1 A6 polished'	Amycolatopsis japonica DSM 44213	20.3	[17.1 - 23.9]	22.4	[20.1 - 24.9]	19.7	[17.0 - 22.7]	2.93
'PS44 ISF1 A6 polished'	Amycolatopsis alba DSM 44262	19.8	[16.6 - 23.4]	22.4	[20.1 - 24.8]	19.3	[16.6 - 22.3]	3.13
'Amycolatopsis sp. M39' (NZ LWSF00000000.1)	Amycolatopsis rifamycinica DSM 46095	20.9	[17.7 - 24.5]	22.4	[20.2 - 24.9]	20.2	[17.5 - 23.3]	2.17
'Amycolatopsis sp. M39' (NZ LWSF00000000.1)	Amycolatopsis balhimycina DSM 44591	19.8	[16.6 - 23.4]	22.4	[20.2 - 24.9]	19.3	[16.6 - 22.3]	1.09
'PS44 ISF1 A6 polished'	Amycolatopsis decaplanina DSM 44594	20.1	[16.9 - 23.7]	22.3	[20.0 - 24.7]	19.5	[16.8 - 22.6]	3.21
'PS44 ISF1 A6 polished'	Amycolatopsis orientalis KCTC 9412	19.8	[16.7 - 23.4]	22.3	[20.1 - 24.8]	19.3	[16.6 - 22.3]	2.85
'Amycolatopsis sp. M39' (NZ LWSF00000000.1)	Amycolatopsis eburnea GLM-1T	21.8	[18.6 - 25.4]	22.3	[20.1 - 24.8]	20.9	[18.2 - 24.0]	2.17
'PS44 ISF1 A6 polished'	Amycolatopsis regifaucium GY080	20.2	[17.1 - 23.9]	22.2	[20.0 - 24.7]	19.6	[16.9 - 22.7]	3.31
'PS44 ISF1 A6 polished'	Amycolatopsis lurida NRRL 2430	19.7	[16.6 - 23.3]	22.2	[20.0 - 24.7]	19.2	[16.5 - 22.3]	3.1
'Amycolatopsis sp. M39' (NZ LWSF00000000.1)	Amycolatopsis vancoresmycina NRRL B-24208	21.2	[18.0 - 24.8]	22.2	[20.0 - 24.7]	20.4	[17.7 - 23.5]	2.3
'Amycolatopsis sp. M39' (NZ LWSF00000000.1)	Amycolatopsis decaplanina DSM 44594	19	[15.9 - 22.6]	21.7	[19.5 - 24.2]	18.6	[15.9 - 21.6]	1.08
'PS44 ISF1 A6 polished'	Amycolatopsis thermoflava DSM 44574	17.6	[14.6 - 21.2]	21.7	[19.4 - 24.1]	17.4	[14.8 - 20.4]	0.24
'Amycolatopsis sp. M39' (NZ LWSF00000000.1)	Amycolatopsis alba DSM 44262	18.9	[15.8 - 22.5]	21.7	[19.4 - 24.1]	18.5	[15.8 - 21.5]	0.99
'Amycolatopsis sp. M39' (NZ LWSF00000000.1)	Amycolatopsis japonica DSM 44213	19.3	[16.1 - 22.9]	21.7	[19.5 - 24.2]	18.8	[16.1 - 21.8]	0.79
'PS44 ISF1 A6 polished'	Amycolatopsis taiwanensis DSM 45107	15.1	[12.3 - 18.6]	21.7	[19.5 - 24.1]	15.3	[12.8 - 18.2]	3.27
'Amycolatopsis sp. M39' (NZ LWSF00000000.1)	Amycolatopsis azurea DSM 43854	19.2	[16.1 - 22.8]	21.7	[19.5 - 24.2]	18.7	[16.1 - 21.8]	0.76
'PS44 ISF1 A6 polished'	Amycolatopsis methanolica DSM 44096	17.8	[14.7 - 21.3]	21.7	[19.5 - 24.2]	17.6	[14.9 - 20.5]	0.28
'PS44 ISF1 A6 polished'	Amycolatopsis viridis DSM 45668	17.9	[14.9 - 21.5]	21.6	[19.4 - 24.1]	17.7	[15.1 - 20.7]	0.05
'Amycolatopsis sp. M39' (NZ LWSF00000000.1)	Amycolatopsis keratiniphila DSM 44409	19.3	[16.2 - 22.9]	21.6	[19.4 - 24.1]	18.8	[16.1 - 21.9]	0.68
'Amycolatopsis sp. M39' (NZ LWSF00000000.1)	Amycolatopsis lurida NRRL 2430	19.1	[15.9 - 22.7]	21.6	[19.3 - 24.0]	18.6	[15.9 - 21.6]	0.97
'PS44 ISF1 A6 polished'	Amycolatopsis xylanica CPCC 202699	19	[15.9 - 22.6]	21.6	[19.3 - 24.0]	18.6	[15.9 - 21.6]	2.92
'Amycolatopsis sp. M39' (NZ LWSF00000000.1)	Amycolatopsis regifaucium GY080	19.1	[16.0 - 22.7]	21.5	[19.3 - 24.0]	18.7	[16.0 - 21.7]	1.17
'Amycolatopsis sp. M39' (NZ LWSF00000000.1)	Amycolatopsis orientalis KCTC 9412	19.2	[16.0 - 22.8]	21.5	[19.3 - 24.0]	18.7	[16.0 - 21.7]	0.71
'Amycolatopsis sp. M39' (NZ LWSF00000000.1)	Amycolatopsis thermoflava DSM 44574	17.1	[14.0 - 20.6]	21.2	[18.9 - 23.6]	16.9	[14.3 - 19.9]	1.9
'Amycolatopsis sp. M39' (NZ LWSF00000000.1)	Amycolatopsis methanolica DSM 44096	17.3	[14.2 - 20.8]	21.1	[18.8 - 23.5]	17.1	[14.5 - 20.1]	1.86
'Amycolatopsis sp. M39' (NZ LWSF00000000.1)	Amycolatopsis taiwanensis DSM 45107	14.9	[12.0 - 18.3]	21.1	[18.9 - 23.5]	15.1	[12.6 - 17.9]	1.13
'Amycolatopsis sp. M39' (NZ LWSF00000000.1)	Amycolatopsis viridis DSM 45668	17.4	[14.4 - 21.0]	21	[18.7 - 23.4]	17.2	[14.6 - 20.2]	2.19
'Amycolatopsis sp. M39' (NZ LWSF00000000.1)	Amycolatopsis xylanica CPCC 202699	18	[14.9 - 21.5]	20.9	[18.6 - 23.3]	17.6	[15.0 - 20.6]	0.78
'Amycolatopsis sp. M39' (NZ LWSF00000000.1)	Streptomyces avermitilis DSM 46492	12.9	[10.2 - 16.2]	18.2	[16.1 - 20.6]	13.3	[10.9 - 16.0]	1.08
'PS44 ISF1 A6 polished'	Streptomyces avermitilis DSM 46492	13.2	[10.4 - 16.5]	17.9	[15.8 - 20.3]	13.5	[11.1 - 16.2]	1.05
