# Supplementary material for: Bacteria from the Amycolatopsis genus associated with a toxic bird secrete protective secondary metabolites
Source: Nat Commun. 2024 Oct 2;15:8524. doi: 10.1038/s41467-024-52316-3 (PMC11446937; doi:10.1038/s41467-024-52316-3)
Supplement: Supplementary file 5 — Supplementary Data 2 [file 41467_2024_52316_MOESM5_ESM.xlsx]

## Sheet: TYpe_Strains
TYGS ID	Kind	Species cluster	Subspecies cluster	Preferred name	Deposit	Authority	Other deposits	Synonymous taxon names	Base pairs	Percent G+C	No. proteins	Goldstamp	Bioproject accession	Biosample accession	Assembly accession	IMG OID	BacDive
11500	type strain	1	0	Amycolatopsis circi	DSM 45561	Everest and Meyers 2012	NRRL B-24841; S1.3	Amycolatopsis circi	9796593	68.98	9131	Gp0373170	PRJNA432154	SAMN08435653	GCA_003385235		strain page
14014	type strain	2	1	Amycolatopsis lexingtonensis	DSM 44653	Labeda et al. 2003	NRRL B-24131; JCM 12672; LDDC 12275-99	Amycolatopsis lexingtonensis	10737921	71.55	9919	Gp0325156				2873422137	strain page
14696	type strain	3	2	Amycolatopsis eburnea	GLM-1T	Chaiya et al. 2019	TBRC 9315; NBRC 113658	Amycolatopsis eburnea	10220139	71.85	9211		PRJNA507864	SAMN10496485	GCA_003937945		species page
157893	type strain	4	3	Streptomyces avermitilis	DSM 46492	(ex Burg et al. 1979) Kim and Goodfellow 2002	NRRL 8165; NCIMB 12804; ATCC 31267; DSM 46492; JCM 5070; IFO 14893; NBRC 14893; MA-4680	Streptomyces avermectinius; Streptomyces avermitilis	8878093	70.76	7322		PRJNA299228	SAMN04193349	GCA_001514135		strain page
19817	type strain	5	4	Amycolatopsis nivea	KCTC 39515	Niu et al. 2020	CCTCC AA 2014028; CFH S0261	Amycolatopsis nivea	9558998	69.53	8865		PRJNA507879	SAMN10511189	GCA_004522235		species page
2448	type strain	6	5	Amycolatopsis saalfeldensis	DSM 44993	Carlsohn et al. 2007 emend. Nouioui et al. 2018	NRRL B-24474; JCM 14909; HKI 457	Amycolatopsis saalfeldensis	9861873	71.04	9179	Gp0116425	PRJNA303746	SAMN04489732	GCA_900110575	2634166333	strain page
24952	type strain	7	6	Amycolatopsis echigonensis	JCM 21831	Ding et al. 2007	DSM 45164; CCTCC AB 206019; IAM 15387; LC2	Amycolatopsis echigonensis	9655180	69.5	9088		PRJNA655566	SAMN15742856	GCA_014174495		strain page
2535	type strain	7	6	Amycolatopsis niigatensis	DSM 45165	Ding et al. 2007 emend. Nouioui et al. 2018	JCM 21832; CCTCC AB 206020; IAM 15388; LC11	Amycolatopsis niigatensis	9312963	69.52	8909	Gp0116427	PRJNA303744	SAMN04489734	GCA_002846615	2627854290	strain page
2541	type strain	8	7	Amycolatopsis sulphurea	DSM 46092	Lechevalier et al. 1986 emend. Nouioui et al. 2018	ATCC 27624; JCM 3142; IFO 13270; NBRC 13270; VKM Ac-1244; IMSNU 20060	Amycolatopsis sulphurea; Nocardia sulphurea	6856290	69.41	6290	Gp0116421	PRJNA303750	SAMN04489728	GCA_002564045	2630968289	strain page
2585	type strain	9	8	Amycolatopsis tolypomycina	DSM 44544	Wink et al. 2003 emend. Nouioui et al. 2018	NRRL B-24205; ATCC 21177; JCM 4936; IFO 14664; NBRC 14664; IMSNU 20061	Amycolatopsis tolypomycina	10363431	71.67	9483	Gp0116420	PRJNA303751	SAMN04489727	GCA_900105945	2634166899	strain page
2605	type strain	10	9	Amycolatopsis australiensis	DSM 44671	Tan et al. 2006 emend. Nouioui et al. 2018	NCIMB 14142; JCM 15587; GY048	Amycolatopsis australiensis	9312140	71.87	8669	Gp0116423	PRJNA303748	SAMN04489730	GCA_900119165	2642422517	strain page
3195	type strain	11	10	Amycolatopsis japonica	DSM 44213	Goodfellow et al. 1997	NRRL B-24138; JCM 10140; CIP 106801; MG417-CF17	Amycolatopsis japonica	9053857	68.89	8422	Gp0095634	PRJNA251529	SAMN02836828	GCA_000732925		strain page
3197	type strain	12	11	Amycolatopsis rifamycinica	DSM 46095	Bala et al. 2004 emend. Nouioui et al. 2018	ATCC 27643; JCM 12674; NT 19	Amycolatopsis rifamycinica	9202414	71.85	8307	Gp0093602	PRJNA244719	SAMN02745639	GCA_000695625	2582581014	strain page
4870	type strain	13	12	Amycolatopsis thermoflava	DSM 44574	Chun et al. 1999 emend. Singh et al. 2021	NRRL B-24140; JCM 10669; IFO 14333; NBRC 14333; CIP 106795; IF0 14333; N1165	Amycolatopsis thermoflava	8692942	71.57	8566	Gp0012241	PRJNA78289	SAMN02441454	GCA_000473265	2512564010	species page
4875	type strain	14	13	Amycolatopsis benzoatilytica	DSM 43387	Majumdar et al. 2006 emend. Nouioui et al. 2018	AK 16/65; ATCC 55165; JCM 13851; IMRU 1389	Amycolatopsis benzoatilytica	8703692	69.95	8062	Gp0012220	PRJNA81939	SAMN02261299	GCA_000383915	2517287020	strain page
4876	type strain	15	14	Amycolatopsis methanolica	DSM 44096	De Boer et al. 1990	239; NRRL B-24139; NCIMB 11946; NCCB 80032; DSM 44096; JCM 8087; IFO 15065; NBRC 15065; IMSNU 20055; LMD 80.32; NCIB 11946	Amycolatopsis methanolica	7196845	71.53	7167	Gp0012221	PRJNA82743	SAMN02261309	GCA_000371885	2517572242	species page
4897	type strain	16	15	Amycolatopsis pretoriensis	DSM 44654	Labeda et al. 2003 emend. Nouioui et al. 2018	ARC OV1 0181; NRRL B-24133; JCM 12673	Amycolatopsis pretoriensis	10299026	71.17	9807	Gp0127272	PRJNA329858	SAMN05421837	GCA_900107925	2675903153	strain page
4931	type strain	17	24	Amycolatopsis rubida	DSM 44637	Huang et al. 2001 emend. Nouioui et al. 2018	13.4; NRRL B-24150; JCM 10871; NBRC 100041; AS 4.1541; CGMCC 4.1541; CIP 107102	Amycolatopsis rubida	9873592	69.82	9307	Gp0127229	PRJNA329830	SAMN05421854	GCA_900115345	2675903692	strain page
U283949	user strain	17	24	'Amycolatopsis sp. M39' (NZ LWSF00000000.1)					9909969	69.68	9351
5146	type strain	18	16	Amycolatopsis alba	DSM 44262	Mertz and Yao 1993 emend. Nouioui et al. 2018	A83850; NRRL 18532; ATCC 51368; JCM 10030; IFO 15602; NBRC 15602	Amycolatopsis alba	9811170	68.69	8927	Gp0012243	PRJNA161649	SAMN02261260	GCA_000384215	2516143008	strain page
5152	type strain	19	17	Amycolatopsis balhimycina	DSM 44591	Wink et al. 2003 emend. Nouioui et al. 2018	NRRL B-24207; JCM 12668; FH 1894	Amycolatopsis balhimycina	10857597	70.77	9751	Gp0012242	PRJNA165347	SAMN02256403	GCA_000384295	2517434013	strain page
5498	type strain	20	18	Amycolatopsis jejuensis	NRRL B-24427	Lee 2006 emend. Nouioui et al. 2018	DSM 45042; JCM 13280; N7-3	Amycolatopsis jejuensis	10103604	69.12	8893	Gp0188030	PRJNA224116	SAMN02645327	GCF_000717335		strain page
5852	type strain	21	19	Amycolatopsis vancoresmycina	NRRL B-24208	Wink et al. 2003 emend. Nouioui et al. 2018	DSM 44592; JCM 12675; ST 101170	Amycolatopsis vancoresmycina	9837652	71.98	8852	Gp0188034	PRJNA224116	SAMN02645326	GCF_000716785		strain page
64221	type strain	22	20	'Amycolatopsis camponoti'	A23T	Zakalyukina et al. 2022	DSM 111725T; VKM 2882T; VKM T 2882	Amycolatopsis camponoti	10560374	71.17	10133		PRJEB34150	SAMEA5930814	GCA_902497555		species page
81156	type strain	23	21	Amycolatopsis dendrobii	DR6-1	Tedsree et al. 2021	KCTC 49546; JCM 33742; TISTR 2840	Amycolatopsis dendrobii	9685401	69.6	8856		PRJNA654516	SAMN15719521	GCA_014145675		species page
9610	type strain	24	22	Amycolatopsis jiangsuensis	DSM 45859	Xing et al. 2014	KCTC 19885; NBRC 108679; KLBMP 1262	Amycolatopsis jiangsuensis	8047834	70.45	7337	Gp0127002	PRJNA345948	SAMN05878110	GCA_014204865	2870593509	strain page
U283948	user strain	25	23	PS44 ISF1 A6 polished					8336460	71.81	7233
