# Supplementary material for: Bacteria from the Amycolatopsis genus associated with a toxic bird secrete protective secondary metabolites
Source: Nat Commun. 2024 Oct 2;15:8524. doi: 10.1038/s41467-024-52316-3 (PMC11446937; doi:10.1038/s41467-024-52316-3)
Supplement: Supplementary file 6 — Supplementary Data 3 [file 41467_2024_52316_MOESM6_ESM.xlsx]

## Sheet: pch BGC
Name	Protein	Amino	Sequence Similarity (Protein, Origin)	Identity/ Similarity [%]	NCBI/ MiBIG Accession No.
	(ctg2_)	Acids	NCBI/MiBIG
Orf-13	952	516	NCBI: ornithine decarboxylase [Amycolatopsis saalfeldensis]	87/91	SEP39052.1
			MiBIG: ornithine decarboxylase absI [Acinetobacter bouvetii DSM 14964, propanochelin]	45	WP_005009584.1
Orf-12	953	277	NCBI: spermidine synthase [Amycolatopsis saalfeldensis]	82/88	SEP39060.1
			MiBIG: -
Orf-11	954	307	NCBI: S1 family peptidase [Amycolatopsis sp. 195334CR]	59/72	WP_242581881.1
			MiBIG: serine protease [Streptomyces celluloflavus, γ-poly-L-2,4-diaminobutyric acid]	31	BCD58486.1
Orf-10	955	186	NCBI: TetR/AcrR family transcriptional regulator [Amycolatopsis saalfeldensis]	85/88	SEP39140.1
			MiBIG: TetR-family_transcriptional_regulator [Streptomyces nanchangensis, meilingmycin]	35	ADC45572.1
Orf-9	956	242	NCBI: SDR family oxidoreductase [Amycolatopsis nigrescens]	86/91	WP_020670920.1
			MiBIG: SDR_family_oxidoreductase [Burkholderia gladioli 238, gladiostatin A]	42	WP_046580519.1
Orf-8	957	108	NCBI: hypothetical protein [Amycolatopsis saalfeldensis]	69/74	WP_091618134.1
			MiBIG: -
Orf-7	958	428	NCBI: Secretory lipase [Amycolatopsis saalfeldensis]	84/91	SEP39176.1
			MiBIG: -
Orf-6	959	379	NCBI: M48 family metalloprotease [Amycolatopsis vastitatis]	79/87	WP_093950751.1
			MiBIG: -
Orf-5	960	931	NCBI: glycoside hydrolase family 2 TIM barrel-domain containing protein [Amycolatopsis saalfeldensis]	81/87	WP_091618137.1
			MiBIG: beta-mannosidase [Streptomyces fungicidicus, enduracidin]
Orf-4	961	127	NCBI: putative enzyme related to lactoylglutathione lyase [Saccharothrix tamanrassetensis] MiBIG: -	62/73	MBB5955431.1
Orf-3	962	320	NCBI: XRE family transcriptional regulator [Amycolatopsis saalfeldensis]	88/93	WP_245787382.1
			MiBIG: -
Orf-2	963	291	NCBI: hypothetical protein [Amycolatopsis alba]	67/75	WP_020629878.1
			MiBIG: -
Orf-1	964	227	NCBI: papain-like cysteine protease family protein [Amycolatopsis saalfeldensis]	82/92	WP_091618145.1
			MiBIG: hypothetical_protein [Nocardia terpenica, brasilinolide A]	39	AJO72695.1
PchR1	965	126	NCBI: Lsr2 family protein [Amycolatopsis saalfeldensis]	88/92	WP_091618147.1
			MiBIG: hypothetical_protein [Micromonospora endolithica, loseolamycin A1]	47	QZS07502.1
PchR2	966	154	NCBI: MarR family transcriptional regulator [Actinosynnema sp. ALI-1.44]	77/90	WP_237773982.1
			MiBIG: putative_transcriptional_regulator [Streptomyces sp. 2238-SVT4, hatomarubigin A]	36	BAJ07864.1
PchOR1	967	181	NCBI: NADPH-dependent FMN reductase [Amycolatopsis orientalis]	80/89	WP_043829231.1
			MiBIG: putative_NADPH-dependent_FMN_reductase [Streptomyces ravidus, ravidomycin]	42	CBH32815.1
PchOR2	968	293	NCBI: NAD(P)-dependent oxidoreductase [Actinosynnema sp. ALI-1.44]	83/88	WP_076985754.1
			MiBIG: NAD(P)-dependent_oxidoreductase [Streptacidiphilus oryzae TH49, oryzanaphthopyran A]	36	WP_063836874.1
PchP1	969	1006	NRPS (C-A-PP)
			NCBI: non-ribosomal peptide synthetase [Nonomuraea soli]	51/60	WP_181609174.1
			MiBIG: nonribosomal_peptide_synthetase_(modules_3_to_6) [Stigmatella aurantiaca, myxochromide S1]	38	CAG29032.1
PchP2	970	95	NCBI: acyl carrier protein [Streptomyces sp. ICBB 8177]	62/75	WP_109448512.1
			MiBIG: non-ribosomal_peptide_synthetase [Micromonospora sp. RV43, BE-43547A1]	55	WP_053065270.1
PchP3	971	1785	NRPS/PKS (C-A-PP-KS-PP)
			NCBI: beta-ketoacyl synthase N-terminal-like domain-containing protein [Kitasatospora mediocidica]	75/84	MCI0726484.1
			MiBIG: non_ribosomal_peptide_synthetase/polyketide_synthase [Jahnella sp. MSr9139, microsclerodermin]	40	AHB82072.1
PchP4	972	1036	NCBI: non-ribosomal peptide synthetase [Streptomyces sp. BHT-5-2]	60/69	WP_221907049.1
			MiBIG: non-ribosomal_peptide_synthetase [Micromonospora sp. M42, rakicidin A]	45	EWM63002.1
PchP5	973	254	NCBI: alpha/beta fold hydrolase [Kitasatospora mediocidica]	55/67	WP_063771929.1
			MiBIG: probable_thioesterase [Streptomyces griseochromogenes, tautomycetin]	39	ABV91293.1
PchP6	974	69	NCBI: MbtH family protein [Streptomyces varsoviensis]	65/71	WP_030877039.1
			MiBIG: MbtH-like_protein [Cupriavidus necator H16, cupriachelin]	59	CAJ96474.1
PchP7	975	502	NRPS: A
			NCBI: AMP-binding protein [Streptantibioticus cattleyicolor]	61/70	WP_014150496.1
			MiBIG: adenylation_domain-containing_protein [Streptomyces sp. strain ATCC 14903, actinonin]	50	ATJ34005.1
PchP8	976	945	NRPS: C-PP-C
			NCBI: condensation domain-containing protein [Streptomyces sp. BHT-5-2]	49/60	WP_221907053.1
			MiBIG: non-ribosomal_peptide_synthetase [uncultured bacterium AR_456, clarexpoxcin]	42	AKA59447.1
PchOR3	977	295	NCBI: TIGR03621 family F420-dependent LLM class oxidoreductase [Streptomyces pinistramenti]	65/75	WP_227045474.1
			MiBIG: LLM_class_F420-dependent_oxidoreductase [Kutzneria sp. CA-103260, epemicin B]	50	QUQ72359.1
PchU1	978	290	NCBI: beta-lactamase [Nocardia sp. NRRL S-836]	79/83	WP_053733680.1
			MiBIG: Glyoxylase, beta-lactamase_superfamily_II [Streptomyces yanglinensis, WS-5995 D ]	43	SEG87385.1
PchU2	979	46	NCBI: hypothetical protein [Lentzea jiangxiensis]	66/76	WP_218130379.1
			MiBIG: -
PchU3	980	452	NCBI: amidase [Nocardia sp. NRRL S-836]	80/85	WP_053733679.1
			MiBIG: amidase [Streptomyces sp. strain ATCC 14903, actinonin]	37	ATJ34008.1
PchR3	981	184	NCBI: TetR/AcrR family transcriptional regulator [Streptomyces sp. MBT28]	79/88	WP_046248181.1
			MiBIG: putative_tetR-family_transcriptional_regulartory [Streptomyces atroolivaceus, leinamycin]	34	AAN85544.1
PchOR4	982	298	NCBI: NADP-dependent oxidoreductase [Nocardia iowensis]	79/89	WP_218477026.1
			MiBIG: zinc-containing_alcohol_dehydrogenase [Streptomyces sp. KIB-H033, rubrolone A]	49	AOZ61191.1
PchU4	983	355	NCBI: SGNH/GDSL hydrolase family protein [Amycolatopsis anabasis]	73/80	WP_158885139.1
			MiBIG: GDSL-type_esterase/lipase_family_protein [Streptomyces eurocidicus ATCC 27428, eurocidin D]	44	WP_102918853.1
PchR4	984	191	NCBI: TetR/AcrR family transcriptional regulator [Kutzneria albida]	74/82	WP_025357463.1
			MiBIG: TetR-family_transcriptional_regulator [Actinosynnema pretiosum subsp. Pretiosum, ansamitocin P-3]	48	AQZ37087.1
Orf+1	985	379	NCBI: NAD(P)/FAD-dependent oxidoreductase [Kutzneria albida]	70/80	WP_025357464.1
			MiBIG: oxidoreductase [Streptomyces pactum, totopotensamide A]	47	ATL73025.1
Orf+2	986	665	NCBI: metallophosphoesterase [Amycolatopsis saalfeldensis]	83/88	WP_091618165.1
			MiBIG: putative_secreted_protein [Streptomyces sp. SCC 2136, Sch-47554]	57	CAH10133.1
Orf+3	987	241	NCBI: trypsin-like serine protease [Amycolatopsis saalfeldensis]	81/89	WP_245787386.1
			MiBIG: -
Orf+4	988	218	NCBI: Protein N-acetyltransferase, RimJ/RimL family [Amycolatopsis saalfeldensis]	85/86	SEP39510.1
			MiBIG: acetyltransferase [Streptomyces caniferus, caniferolide A]	43	QBF51784.1
Orf+5	989	372	NCBI: bifunctional 2-methylcitrate synthase/citrate synthase [Amycolatopsis sp. WAC 04197]	88/93	WP_125734553.1
			MiBIG:
