# Supplementary material for: Bacteria from the Amycolatopsis genus associated with a toxic bird secrete protective secondary metabolites
Source: Nat Commun. 2024 Oct 2;15:8524. doi: 10.1038/s41467-024-52316-3 (PMC11446937; doi:10.1038/s41467-024-52316-3)
Supplement: Supplementary file 7 — Supplementary Data 4 [file 41467_2024_52316_MOESM7_ESM.xlsx]

## Sheet: dmg BGC
name	ctg3_	Amino Acids	Sequence Similarity (Protein, Origin)	Identity/ Similarity [%]	NCBI/ MiBIG
			NCBI/MiBIG		Accession No.
Orf-30	233	638	NCBI: DNA primase, [Amycolatopsis saalfeldensis]	93/96	WP_091619225.1
Orf-29	234	174	NCBI: Hypothetical protein [Amycolatopsis saalfeldensis]	86/90	WP_091619223.1
Orf-28	235	256	NCBI: trans-aconitate 2-methyltransferase [Amycolatopsis saalfeldensis]/	89/91	WP_091619221.1/
			MiBIG: type_11_methyltransferase [Streptomyces spectabilis, streptovaricin]	31	ASZ00164.1
Orf-27	236	76	NCBI: predicted protein [Streptomyces sp. AA4]	88/95	EFL09515.1
Orf-26	237	80	-
Orf-25	238	2431	NCBI: hypothetical protein D5S19_00970 [Amycolatopsis panacis]	77/84	RJQ92367.1
Orf-24	239	328	NCBI: deferrochelatase/peroxidase EfeB [Amycolatopsis sulphurea]	70/79	PFG50288.1
			MiBIG: Dyp-type_peroxidase [Actinoplanes sp. ATCC 53533, UK-68,597]	51	AGS77304.1
Orf-23	240	45	NCBI: hypothetical protein [Amycolatopsis balhimycina]	42/46	WP_020645807.1
Orf-22	241	259	-
Orf-21	242	259	NCBI: ABC transporter ATP-binding protein [Plantibacter sp. CFBP 13570]	79/87	WP_202938474.1/
			MiBIG: ABC transporter ATP-binding protein [Streptomyces hygroscopicus, herbimycin A]	54	AAY28215.1
Orf-20	243	346	NCBI: iron ABC transporter permease [Plantibacter flavus]	81/89	WP_240044058.1
			MiBIG: putative_ABC_transporter,_permease_component [Streptomyces sp. CS40, collismycin A]	48	CCC55906.1
Orf-19	244	339	NCBI: ABC transporter substrate-binding protein [Rhodococcus sp. 06-418-5]	69/81	WP_094658613.1
			MiBIG: ABC_transporter_substrate-binding_protein [Streptomyces thioluteus, diisonitrile antibiotic SF2768]	31	ATY72537.1
Orf-18	245	1919	PKS (KS-AT-KR-PP-TE)
			NCBI: type I polyketide synthase [Streptomyces sp. SID13726]	51/63	WP_203614747.1
			MiBIG: type_I_PKS_module_7 [Micromonospora chalcea subsp. Izumensis, tylactone]	50	ARW71487.1
Orf-17	246	422	NCBI: glycosyltransferase [Streptomyces apocyni]	53/64	WP_156727114.1
			MiBIG; glycosyltransferase [Streptomyces neyagawaensis, concanamycin A]	34	AAZ94402.1
Orf-16	247	88	-
Orf-15	248	180	NCBI: PA14 domain-containing protein [Amycolatopsis roodepoortensis]	74/82	WP_225949840.1
Orf-14	249	274	NCBI: tetratricopeptide repeat protein [Amycolatopsis sp. BJA-103]	54/71	AUI58417.1
Orf-13	250	306	NCBI: S41 family peptidase [Amycolatopsis magusensis]	71/79	WP_209665860.1
Orf-12	251	166	NCBI: helix-turn-helix domain-containing protein [Lentzea flava]	83/89	WP_189252386.1
Orf-10	252	127	NCBI: peptidase inhibitor family I36 protein [Crossiella equi]	81/90	WP_086787814.1
Orf-9	253	157	NCBI: ricin-type beta-trefoil lectin domain protein [Lentzea sp. CC55]	90/92	WP_236221377.1
Orf-8	254	539	NCBI: helix-turn-helix domain-containing protein [Amycolatopsis pretoriensis]	81/88	WP_247025004.1
Orf-7	255	1565	NCBI: DUF6531 domain-containing protein [Amycolatopsis coloradensis]	70/78	WP_143253023.1
			MiBIG: type_IV_secretion_protein_Rhs [Streptomyces sp. LC-6-2, abyssomicin M]	44	ARE67866.1
Orf-6	256	96	NCBI: hypothetical protein [Amycolatopsis acidicola]	87/90	WP_144750395.1
Orf-5	257	343	NCBI: alpha/beta hydrolase [Kibdelosporangium banguiense]	76/82	WP_209634457.1
Orf-4	258	118	NCBI: hypothetical protein [Saccharopolyspora sp. 6M]	81/89	WP_224968768.1
Orf-3	259	128	NCBI: TetR/AcrR family transcriptional regulator [Saccharopolyspora sp. 6M]	83/88	WP_224957900.1
			MiBIG: TetR-family_transcriptional_regulator [Streptomyces sp. 211726, azalomycin F3a]	41	ARM20287.1
Orf-2	260	510	NCBI: alpha/beta hydrolase [Amycolatopsis antarctica]	67/77	WP_094864705.1
			MiBIG: alpha/beta_hydrolase [Streptomyces sp., sarpeptin A]	36	QED55424.1
Orf-1	261	217	NCBI: DUF3159 domain-containing protein [Actinomycetospora soli]	80/90	WP_230753872.1
DmgR1	262	245	NCBI: MerR family transcriptional regulator [Streptomyces sp. IB201691-2A2]	75/84	WP_143638248.1
			MiBIG: putative_regulatory_protein_EncE [Streptomyces maritimus, enterocin]	39	AAF81720.1
DmgCYP1	263	398	NCBI: cytochrome P450 [Micromonospora sp. M71_S20]	66/76	WP_158619044.1
			MiBIG: RubU, cytochrome P450 [Streptomyces collinus, collinomycin]	40	AAM97370.1
DmgP1	264	1300	NRPS (A-PP-C-PP)
			NCBI: non-ribosomal peptide synthetase [Streptomyces aureoverticillatus]	55/65	WP_189738034.1
			MiBIG: peptide_synthetase_NRPS11-10 [Streptomyces verticillus, bleomycin]	43	AAG02349.1
DmgAA1	265	431	NCBI: lysine N(6)-hydroxylase/L-ornithine N(5)-oxygenase family protein [Streptomyces sp. Amel2xC10]	58/72	WP_085209304.1
			MiBIG: putative_peptide_monooxygenase [Saccharopolyspora erythraea NRRL 2338, erythrochelin]
			KtzI [Kutzneria sp. 744, kutzneride 2]	60	CAM02311.1
				51	ABV56589.1
DmgAA2	266	222	NCBI: FMN-binding negative transcriptional regulator [Streptomyces vinaceus]	57/69	MQL62996.1
			MiBIG: ORF+4, KtzT, regulator [Kutzneria sp. 744, kutzneride 2]	55	ABV56600.1
DmgP2	267	616	NRPS (A-PP)
			NCBI: non-ribosomal peptide synthetase [Streptomyces lasiicapitis]	56/66	WP_189175177.1
			MiBIG: LpmD [Streptomyces viridochromogenes, glycinocin A]	46	AEG64698.1
DmgAA3	268	310	NCBI: LLM class flavin-dependent oxidoreductase [Streptomyces lasiicapitis]	70/79	WP_189175176.1
			MiBIG: HrmD [Streptomyces griseoflavus, hormaomycin]	49	AEH41801.1
DmgAA4	269	456	NCBI: DUF6002 family protein [Streptomyces lasiicapitis]	70/79	WP_189175175.1
DmgU1	270	371	NCBI: GNAT family N-acetyltransferase [Streptomyces aureoverticillatus]	63/68	WP_189738056.1
DmgAA5	271	604	NCBI: asparagine synthase (glutamine-hydrolyzing) [Streptomyces vinaceus]	73/80	WP_150529392.1
			MiBIG: ssfD, amidotransferase [Streptomyces sp. SF2575, SF2575]	54	ADE34521.1
DmgT1	272	251	NCBI: DUF885 family protein [Nocardia brasiliensis]	35/43	WP_167465175.1
DmgP3	273	491	NRPS (C)
			NCBI: condensation domain-containing protein [Streptomyces aureoverticillatus]	57/68	WP_189738037.1
			MiBIG: FkbP [Streptomyces hygroscopicus, FR-900520]	45	AAF86395.1
DmgT2	274	412	NCBI: MFS transporter [Pseudonocardiales bacterium]	43/60	PZS02378.1
			MiBIG: MFS_transporter [Catenulispora sp., catenulisporolides]	38	AZF85943.1
DmgP4	275	67	NCBI: MbtH protein [Micromonospora sp. M71_S20]	68/82	RLK25442.1
			MiBIG: MbtH_domain_protein [Herpetosiphon aurantiacus DSM 785, auriculamide]	62	ABX02678.1
DmgP5	276	3135	NRPS (C-A-PP-C-A-PP-C-A-PP)
			NCBI: non-ribosomal peptide synthetase [Streptomyces lasiicapitis]	61/69	WP_189175182.1
			MiBIG: non-ribosomal_peptide_synthetase [Streptomyces flaveolus, sanglifehrin A]	43	ACY06285.1
DmgAA6	277	419	NCBI: DegT/DnrJ/EryC1/StrS family aminotransferase [Streptomyces aureoverticillatus]	72/81	QIB48520.1
			MiBIG: L-lysine_2-aminotransferase, SgvL [Streptomyces griseoviridis, griseoviridin]	59	AGN74881.1
DmgAA7	278	382	NCBI: FAD-dependent oxidoreductase [Streptomyces sp. PRh5]	54/68	WP_037957888.1
			MiBIG: CrmD [Actinoalloteichus sp. WH1-2216-6, caerulomycin A]	50	AFD30955.1
DmgAA8	279	327	NCBI: ornithine cyclodeaminase family protein [Streptomyces sp. PRh5]	63/75	WP_037957881.1
			MiBIG: ornithine_cyclodeaminase [Kutzneria sp. 744, kutzneride 2]	43	ABV56605.1
DmgP6	280	251	NCBI: thioesterase [Streptomyces aureoverticillatus]	55/70	WP_164317799.1
			MiBIG: type_II_thioesterase_SpiJ [Pseudomonas sp. Q71576, spiruchostatin A]	40	AFR69340.1
DmgAA9a	281	169	NCBI: thiamine pyrophosphate-binding protein [Amycolatopsis cihanbeyliensis]	63/75	WP_141996627.1
			MiBIG: couR2a, decarboxylase_subunit [Streptomyces rishiriensis, coumermycin A1]	52	AEO99210.1
DmgAA9b	282	187	NCBI: thiamine pyrophosphate-dependent enzyme [Streptomyces sp. NA02950]	61/72	WP_176181169.1
			MiBIG: couR2b, decarboxylase_subunit [Streptomyces rishiriensis, coumermycin A1]	47	AEO99211.1
DmgP7	283	465	NCBI: AMP-binding protein [Streptomyces sp. NRRL S-475]	54/64	WP_030835586.1
			MiBIG: non-ribosomal_peptide_synthetase [Salinispora arenicola CNR107, BE-43547A1]	42	WP_019032755.1
DmgR2	284	281	NCBI: helix-turn-helix transcriptional regulator [Luteimicrobium xylanilyticum]	79/85	WP_036949899.1
			MiBIG: putative_DNA-binding_protein [Streptomyces tendae, lysolipin I]	40	CAM34332.1
DmgU2	285	226	NCBI: SDR family NAD(P)-dependent oxidoreductase [Luteimicrobium xylanilyticum]	81/90	WP_036949896.1
			MiBIG: FlsQ2, short-chain dehydrogenase/reductase SDR [Micromonospora rosaria, fluostatin]	46	ALJ99868.1
DmgR3	286	211	NCBI: TetR/AcrR family transcriptional regulator [Amycolatopsis saalfeldensis]	89/95	WP_177231854.1
			MiBIG: TetR_family_transcriptional_regulator [Streptomyces lasaliensis, lasalocid]	35	CAQ64708.1
Orf+1	287	276	NCBI: alpha/beta hydrolase [Amycolatopsis saalfeldensis]	88/94	WP_091629427.1
			MiBIG: Hydrolase [Streptomyces lasaliensis, lasalocid]	64	CAQ64709.1
Orf+2	288	155	NCBI: hypothetical protein [Amycolatopsis saalfeldensis]	77/88	WP_091629430.1
Orf+3	289	133	NCBI: ester cyclase [Amycolatopsis sp. WQ 127309]	54/65	WP_247051221.1
			MiBIG: AclR [Streptomyces galilaeus, aclacinomycin]	32	BAB72057.1
Orf+4	290	669	NCBI: acyltransferase [Amycolatopsis japonica]	64/74	WP_038513315.1
Orf+5	291	328	NCBI: WYL domain-containing protein [Amycolatopsis sp. SID8362]	86/92	WP_160700976.1
			MiBIG: transcription_repressor [Streptomyces griseoruber, hedamycin]	46	AAP85343.1
Orf+6	292	155	NCBI: VOC family protein [Nocardia colli]	83/89	WP_150406921.1
			MiBIG: glyoxalase_family_protein [Pseudomonas sp. CMR12a, orfamide B]	27	AFH75334.1
Orf+7	293	341	NCBI: aldo/keto reductase [Lentzea albida]	86/93	WP_089910734.1
			MiBIG: TamC, aldo/keto reductase family oxidoreductase [uncultured bacterium, tetarimycin A]	56	AFY23034.1
Orf+8	294	327	NCBI: zinc-binding alcohol dehydrogenase family protein [Lentzea xinjiangensis]	78/84	WP_089953582.1
			MiBIG: Zinc_dependent_alcohol_dehydrogenase [Myxococcus sp., chloromyxamide]	40	AXM43069.1
Orf+9	295	194	NCBI: NAD(P)-binding domain-containing protein [Amycolatopsis sp. Hca4]	79/84	WP_176171436.1
			MiBIG: hypothetical_protein [Micromonospora chersina, dynemicin A]	39	ACB47034.1
Orf+10	296	259	NCBI: SDR family NAD(P)-dependent oxidoreductase [Streptomyces aurantiacus]	82/91	WP_055519139.1
			MiBIG: Dehydrogenase [Streptomyces galbus, rustmicin]	40	ADE22326.1
