# Supplementary material for: Bacteria from the Amycolatopsis genus associated with a toxic bird secrete protective secondary metabolites
Source: Nat Commun. 2024 Oct 2;15:8524. doi: 10.1038/s41467-024-52316-3 (PMC11446937; doi:10.1038/s41467-024-52316-3)
Supplement: Supplementary file 9 — Source Data [file 41467_2024_52316_MOESM9_ESM.xlsx]

## Sheet: Supplementary  Fig 1D
#OTU ID	Feather1	Feather2	Feather3	Feather4	Feather5	Feather6	Feather7	Feather8	Feather9	U_7-23	U_9-22	U_DT1	U_DT2	U_DT3	U_DT4	U_DT6	U_G2	U_G3	U_G4	U_G7	U_G9
62216400858cd1cbf7dab292221fd404	22136	15503	6350	12877	5317	12929	17894	7676	4854	1025	1177	10075	4409	9238	14604	7448	12115	679	2861	2440	359
6c26240d4d45807032a18c56f05eaa26	1339	7154	1923	3213	1964	282	3936	100	1563	359	37	55741	18547	22528	23610	7334	8385	130	838	645	95
5997bda9a2f33677d6348ed58d0f3920	308	0	0	0	0	0	0	0	0	0	0	0	13587	0	4500	3577	12731	0	0	3683	0
ffc96c514a2a9ad95272aa74b7c156cf	417	0	11117	0	0	0	0	0	0	0	0	0	0	0	0	0	2755	87	0	0	0
dd4587732789ba41d9c6a6f5b265090d	939	1583	0	3272	2515	427	0	0	0	0	0	0	455	207	459	18	0	0	12	139	0
9f322d88e06addfbe735ea5267618f57	0	329	8	0	0	0	0	0	0	55	102	335	741	2894	18	4861	262	0	285	9	27
fb3748e2963bad6e206d4b72bdd24737	1114	2225	312	1133	0	1058	1007	240	79	0	0	410	0	711	0	0	764	10	74	40	0
14b08420f7719f9057b8bde772ce18c6	0	47	0	151	238	0	2744	2707	196	0	92	0	0	288	0	0	0	15	178	321	23
d45c2c33c2d6eaac661b949d27c3009e	0	719	809	678	145	0	622	1490	1243	21	30	819	118	0	13	0	0	0	0	0	0
74755669f116f85890b891d1052395df	1224	219	1199	0	1075	0	0	0	230	0	0	538	75	0	0	0	0	0	0	0	0
b963395153004c923caeb83de4eb25a4	133	5	0	0	674	0	0	79	0	0	0	0	432	0	1438	0	503	0	0	0	0
531e6115d04332e66405861505bbc587	0	989	311	1055	574	0	0	300	0	0	0	0	0	0	0	0	0	0	0	0	0
9b18d614e3813a256d4d19efa04a63e8	0	0	0	0	0	0	0	0	0	0	0	231	0	2092	469	0	0	0	0	0	0
f896da69d57616ba9637525fa37875e3	0	0	542	148	0	0	0	0	0	0	0	0	835	0	136	0	1088	0	0	32	0
67ea06439505ae823ad75e50d85d9a23	0	0	0	0	2110	0	0	387	0	0	0	0	0	0	0	0	0	0	0	0	0
570cb66465ec64265b792867b50bdeac	0	0	357	155	307	0	147	833	515	0	0	0	0	0	0	0	0	0	0	0	0
228aa641a96ad5fdaee7b4acbf8d1547	0	0	75	0	0	0	0	0	0	0	0	9	0	2069	0	0	0	0	0	0	0
5e541fdfab1aef8b410ca004b2ba6c3a	0	0	0	0	0	0	0	0	0	0	0	2152	0	0	0	0	0	0	0	0	0
24d613c0eadc8dd248b7ec9207122306	0	0	0	0	0	0	0	0	0	0	0	0	0	0	2125	0	0	0	0	0	0
78ba0c1c7b530b86b6f295327afd6ccc	0	0	0	0	0	0	0	212	0	0	0	1597	109	0	0	0	0	0	0	0	0
5bac38ea960acafc892916bdd8da0cf9	0	1630	0	0	242	0	0	21	0	0	0	0	0	0	0	0	0	0	0	0	6			a
9f9988b5bc53f0b8cb6b14e72091ec43	0	0	0	0	0	0	0	157	120	0	0	0	0	0	1599	0	0	0	0	0	0
460574219fe30e0ec4a9cc448a7c59f8	0	0	366	368	0	0	0	317	187	0	0	629	0	0	0	0	0	0	0	0	0
5abedb1a9bffa0e729547c9936e9d201	0	0	0	0	0	0	0	0	0	0	0	595	557	595	48	0	0	0	0	0	0
74550aefe88a1612d83690390b7f521a	0	1071	169	371	82	0	0	0	86	0	0	0	0	0	0	0	0	0	0	0	0
d631cafa5927cb2df8d29cd27c2be9e5	0	0	0	0	0	0	0	0	0	0	0	1701	0	0	0	0	0	0	0	0	0
afebd3fa638e8018faf22265db9adc4d	0	0	0	0	195	0	0	950	0	16	322	0	0	0	0	0	0	0	70	0	0
105ce5b7435124042dfd99b787093a24	0	0	0	0	0	0	0	1498	0	0	0	0	0	0	0	0	0	0	0	0	0
9706047a464e890448e8dcc5b95e4e4c	1381	0	0	0	0	0	0	75	0	0	0	0	0	0	0	0	0	0	0	0	0
0e1ef75b5ee6c1a59bcc033c056c8d62	0	0	0	0	0	0	0	0	0	0	0	0	0	0	0	1451	0	0	0	0	0
f4a60fb3a51f26d0c95f601352d1ac1c	0	327	150	95	107	0	0	479	0	0	0	0	242	0	0	0	0	0	0	0	0
ec8e72006f84a22423ffb03487dad153	0	1395	0	0	0	0	0	0	0	0	0	0	0	0	0	0	0	0	0	0	0
6350d297eea5315bc71da33f20605028	0	0	0	0	0	0	0	0	0	0	0	0	0	0	1346	0	0	0	0	0	0
0cd780f82545bf84a3d1879374af9fdb	0	0	0	0	0	0	0	0	0	0	0	0	0	0	1325	0	0	0	0	0	0
889d89dbf0ea5210dd25918d3ec496b7	0	0	0	0	0	0	6	1282	31	0	0	0	0	0	0	0	0	0	0	0	0
20244b94139787b7a0df7da0d5cf29ca	0	0	39	360	178	0	79	0	0	0	0	0	0	658	0	0	0	0	0	0	0
e4bd887c7075218e4a004bdb5ef52c84	0	1163	65	0	67	0	0	0	5	4	0	0	0	0	0	0	0	0	0	0	0
66de9a6878ebf9548386e2bc51433fdf	0	628	82	0	571	0	0	0	0	0	0	0	0	0	0	0	0	0	0	0	0
816957c10eb835af9afa8e4f95db1615	0	1091	178	0	0	0	0	0	0	0	0	0	0	0	0	0	0	0	0	0	0
956f2707296fea9045aca5410a32a4d2	0	0	0	0	418	0	0	516	94	0	0	0	230	0	0	0	0	0	0	0	0
4f0bf48c47c9354a2aebdf6eae5f4ce0	0	1234	0	0	0	0	0	0	0	0	0	0	0	0	0	0	0	0	0	0	0
afdd1dbefc39012952680c9ff93b7620	0	533	147	88	214	0	149	90	0	0	0	0	0	0	0	0	0	0	0	0	0
0dc773a2643e609b07e5453a08373b76	0	1183	0	0	0	0	0	27	8	0	0	0	0	0	0	0	0	0	0	0	0
5c8577ef373553b360bc44bbb3266120	0	0	0	171	0	308	342	28	99	0	0	0	0	0	48	0	203	0	0	0	0
ec0f7b1ab2d1401d70fb33a1018872f8	0	168	164	0	698	0	0	0	0	22	0	0	0	0	0	0	0	0	144	0	0
2bf060f1846bc2eceee57b52cd8ab8e6	0	0	0	0	0	0	0	0	0	0	0	0	0	0	1175	0	0	0	0	0	0
6e5ea49e6f1124625188a9a824aae5f5	0	833	0	0	239	0	0	94	0	0	0	0	0	0	0	0	0	0	0	0	0
10efa1f604382bddea4614c1bcb4896c	0	0	0	0	0	0	1062	0	71	0	0	0	0	0	0	0	0	0	0	0	0
1bde15f3b0b9041d4086d7ccf9db2491	0	1124	0	0	0	0	0	0	0	0	0	0	0	0	0	0	0	0	0	0	0
0106080567bf6d5f970eb32eb23bf48f	0	0	0	0	0	0	0	0	0	0	0	0	0	0	1102	0	0	0	0	0	0
03d8e9b956fe12aaf49d336dc73e013d	0	255	0	0	0	0	0	0	0	0	0	0	0	0	841	0	0	0	0	0	0
26f653720a7130a1a81ef2ca67ccdc20	0	0	0	0	0	0	0	0	71	195	0	613	82	0	108	0	0	0	0	0	0
78cd80a680631eb3cf5364b3011a1c43	0	0	0	0	0	0	0	0	0	0	0	0	0	0	1056	0	0	0	0	0	0
eee0669669a4163e3c6bfad3a33dabdd	0	0	100	0	0	0	712	0	204	0	0	0	0	0	0	0	36	0	0	0	0
4b354ca2d8eaac2d7ce84589aa143e96	0	674	0	0	261	0	0	113	0	0	0	0	0	0	0	0	0	0	0	0	0
eff27029c47f7d2068b2417ed4edb37f	0	0	0	0	0	0	0	0	0	0	0	0	0	0	0	0	881	0	138	0	0
bd4539b508c72f7114356e437796de18	0	0	0	0	0	0	0	0	0	0	0	0	0	0	0	985	0	0	0	0	0
81b3a583e47de557e521c9bfb88228ca	975	0	0	0	0	0	0	0	0	0	0	0	0	0	0	0	0	0	0	0	0
6d2dbcf242b9a5edb8f3d2dba56ae287	0	0	0	0	0	0	0	0	0	0	0	0	0	0	955	0	0	0	0	0	0
a9e6fcda282cc26c0f9df33b908dcc17	34	0	83	0	0	0	0	248	132	0	0	0	72	0	0	0	0	0	0	377	0
5d168ad5a0b0db8682ca16ef996e3842	0	0	0	0	0	0	0	0	0	0	0	924	0	0	0	0	0	0	0	0	0
f998a1abbd3feba09c3901295bb9ac6c	0	912	0	0	0	0	0	0	8	0	0	0	0	0	0	0	0	0	0	0	0
2de092a8cd1bcbed736286e2697defde	0	0	0	0	0	0	0	0	7	0	0	689	0	213	10	0	0	0	0	0	0
6a88cc5fe2de8cba21904f01a3b6fe9b	0	42	0	35	53	0	0	99	525	0	10	0	154	0	0	0	0	0	0	0	0
71370607447b330beeb9ab95c2365da7	0	0	0	0	0	0	0	0	0	0	0	0	905	0	0	0	0	0	0	0	0
352be2211aff1afd29390fdd2f20d55f	0	898	0	0	0	0	0	0	0	0	0	0	0	0	0	0	0	0	0	0	0
a4b148f2764ee7fac97e9369f4d6efd9	0	0	0	0	0	0	0	0	0	0	0	0	0	0	881	0	0	0	0	0	0
886d067710df3cd3c08989d8455afa49	0	0	0	872	0	0	0	0	0	0	0	0	0	0	0	0	0	0	0	0	0
686332798d754c2207d0cd62ea03431f	0	869	0	0	0	0	0	0	0	0	0	0	0	0	0	0	0	0	0	0	0
bcb7d769b75f2c70af6087f9655a271e	0	0	0	0	0	0	0	0	0	0	0	0	0	194	674	0	0	0	0	0	0
29a9f7be3f237973a8379a452b107b42	0	0	0	0	867	0	0	0	0	0	0	0	0	0	0	0	0	0	0	0	0
7e6b939d4f04ca2526cc315a83ef4d2f	0	863	0	0	0	0	0	0	0	0	0	0	0	0	0	0	0	0	0	0	0
5c8c4561a71333b85d13bbb45559b0bd	0	0	0	426	13	0	0	0	0	0	0	0	0	0	420	0	0	0	0	0	0
e8f11c99501e90d38dec02003ee72d0e	0	0	0	0	0	0	0	0	0	0	0	0	0	0	0	840	0	0	0	0	0
c0b5c71e3da1ba51f1e9bb021946f33d	0	829	0	0	0	0	0	0	0	0	0	0	0	0	0	0	0	0	0	0	0
011bcd028c23ea982c15b3b1273bb3fc	0	224	164	0	109	0	0	0	316	0	0	0	9	0	0	0	0	0	0	0	0
dd0beff3093d5e61f84177e49f4485be	0	0	0	0	0	0	0	473	253	0	0	0	95	0	0	0	0	0	0	0	0
2d9466ef26a5f108a1129d65df3ddb55	0	0	0	0	0	0	817	0	0	0	0	0	0	0	0	0	0	0	0	0	0
cf40684e74b2a0622adad7a6676b1cc5	0	0	0	802	0	0	0	0	0	0	0	0	0	0	0	0	0	0	0	0	0
e99f7c6bbe0db80b69a16be40ca885e4	0	773	0	0	0	0	0	0	0	0	0	0	0	0	0	0	0	0	0	0	0
c1c1f6aea60ae8f96f4e5dcd676cdbe5	0	177	0	0	0	0	0	0	0	0	0	0	0	561	34	0	0	0	0	0	0
c53d8090c3a3001000a260960ff040e5	0	0	0	0	0	0	0	0	0	0	0	678	0	85	0	0	0	0	0	0	0
ce9838cfb1ba339eb2b7708c56b987bf	0	0	97	0	577	0	0	74	14	0	0	0	0	0	0	0	0	0	0	0	0
334cd39f59e10c17f17770250d7e35a5	758	0	0	0	0	0	0	0	0	0	0	0	0	0	0	0	0	0	0	0	0
c6c0e13a3a0ed9e91a8be6cff18a4e52	0	0	0	754	0	0	0	0	0	0	0	0	0	0	0	0	0	0	0	0	0
8a55e9bf845961f5f54e46f4721d0bdd	0	0	0	0	0	0	0	42	0	0	0	0	0	0	710	0	0	0	0	0	0
acfd39db92bd0b28e451b6eeed0e7d84	0	0	153	91	203	0	0	0	107	0	0	0	0	0	0	197	0	0	0	0	0
d41083d5225dbdee9d47bf0a286a7728	0	0	0	0	0	0	0	0	0	0	0	0	0	0	732	0	0	0	0	0	0
b694f464ecaec33a49c87f514581cf7e	0	0	0	0	0	0	0	0	0	0	0	0	0	0	721	0	0	0	0	0	0
480521844154a92fdf718900b6806791	0	700	0	0	0	0	0	0	0	0	0	0	0	0	0	0	0	0	0	0	0
e160776274b59b5b9504a447089ee91f	0	698	0	0	0	0	0	0	0	0	0	0	0	0	0	0	0	0	0	0	0
13390a9eef53d50a2100b0ab14230aa7	522	0	168	0	0	0	0	0	0	0	0	0	0	0	0	0	0	0	0	0	0
d49463531ad3fee2660c9913cbd75fb4	0	0	0	0	683	0	0	0	0	0	0	0	0	0	0	0	0	0	0	0	0
c1ae28346b0eb4d9507afb89c3a1cff0	0	680	0	0	0	0	0	0	0	0	0	0	0	0	0	0	0	0	0	0	0
3f825db5f82b3bdf246706a5a7682ad9	0	0	0	0	0	0	0	0	0	0	0	563	115	0	0	0	0	0	0	0	0
e25e57e94820270009f88dde4268bf9c	0	628	0	0	0	0	0	49	0	0	0	0	0	0	0	0	0	0	0	0	0
4ce62f90f22d6f7271cbacfd948da7f9	0	0	0	0	0	0	0	669	0	0	0	0	0	0	0	0	0	0	0	0	0
fccd0ac058736ed77a1594837dcf4233	0	665	0	0	0	0	0	0	0	0	0	0	0	0	0	0	0	0	0	0	0
b297e15c476a4f2671253c683fe76b01	0	657	0	0	0	0	0	0	0	0	0	0	0	0	0	0	0	0	0	0	0
92a7c2bb192495602fb7e95392860cae	0	0	0	0	0	0	0	0	0	0	0	0	0	0	655	0	0	0	0	0	0
2e36df2abb42959a6caefa94cc7ea481	0	653	0	0	0	0	0	0	0	0	0	0	0	0	0	0	0	0	0	0	0
6bdf589e8cfb6308d1fc090a20f769b5	0	0	0	0	0	0	0	0	0	0	0	652	0	0	0	0	0	0	0	0	0
44c9e79739e9a2148de74a3310c9cdf2	0	316	161	0	0	0	0	131	42	0	0	0	0	0	0	0	0	0	0	0	0
2f948b39734e962773233ff89f582346	0	0	0	229	0	0	0	236	0	0	0	0	166	0	16	0	0	0	0	0	0
8b6593b049719b517e25ffc80d392caf	0	0	205	275	0	0	0	0	166	0	0	0	0	0	0	0	0	0	0	0	0
f2f0df02bf86a30ed2c5c23f4147f5cb	0	0	0	0	0	0	0	0	0	0	0	0	0	639	0	0	0	0	0	0	0
4c02ea2d7b50d5301a97754ffe392b8c	0	0	0	0	0	0	0	0	0	0	0	0	82	254	299	0	0	0	0	0	0
3481225492a959ccc435a1ce6a0636c6	0	634	0	0	0	0	0	0	0	0	0	0	0	0	0	0	0	0	0	0	0
812f91f6cbad238041f6e56d345df61c	0	0	0	0	0	0	0	0	0	0	0	0	0	633	0	0	0	0	0	0	0
3d4a86ec69f34d6c38281fcbebbc020a	0	0	13	0	78	0	0	0	159	0	0	0	0	0	377	0	0	0	0	0	0
2e9a31f8da86fd60bcaafe7bc1c7353b	0	0	0	0	0	0	0	0	0	0	0	0	0	0	625	0	0	0	0	0	0
680008778dd5c4695b637d56b7427e1d	0	0	0	211	284	0	0	0	128	0	0	0	0	0	0	0	0	0	0	0	0
530430dd0d1c68545ce35b5732897688	0	0	0	0	0	0	0	20	0	0	0	0	0	0	598	0	0	0	0	0	0
c75c32a1fb8242de304c58f559da9770	0	616	0	0	0	0	0	0	0	0	0	0	0	0	0	0	0	0	0	0	0
13e3f62d9cf9eb4ceb6936f4c102ca46	0	93	59	0	399	0	0	0	52	0	0	0	0	0	0	0	0	0	0	0	0
345c4cea9643556851df17248c1c097a	0	0	207	0	0	0	262	52	82	0	0	0	0	0	0	0	0	0	0	0	0
60a526b0f14aac6b448a882a6b2529c2	0	0	0	598	0	0	0	0	0	0	0	0	0	0	0	0	0	0	0	0	0
be3013ae61535dd5e1380def9345ff5e	0	0	0	20	0	0	0	0	0	0	0	0	0	0	576	0	0	0	0	0	0
016ed261c2d7090aa98a3ca8459319f0	0	595	0	0	0	0	0	0	0	0	0	0	0	0	0	0	0	0	0	0	0
ec53618603a70556f2647b0e6e7e045f	0	0	0	0	0	0	0	0	0	0	0	0	0	0	0	0	595	0	0	0	0
9565ac9887dd5cabddfb20d10ad452be	0	593	0	0	0	0	0	0	0	0	0	0	0	0	0	0	0	0	0	0	0
297b02f9618df50ab30a9039afe57ceb	0	182	19	183	0	0	66	143	0	0	0	0	0	0	0	0	0	0	0	0	0
5d2b7f0cef105cc2476b202ea677e8b4	0	0	0	0	0	0	0	33	0	0	0	0	0	0	551	0	0	0	0	0	0
37335cdaa75ec4eca11da786ac508f64	0	573	0	0	0	0	0	0	0	0	0	0	0	0	0	0	0	0	0	0	0
4a0c26d703eaf1e66e2066787289f976	0	572	0	0	0	0	0	0	0	0	0	0	0	0	0	0	0	0	0	0	0
0863c44ec402c13bbfec70f3497c0f2b	0	0	0	289	282	0	0	0	0	0	0	0	0	0	0	0	0	0	0	0	0
733c57394807bec631c1c6a0e09c659e	0	0	0	0	0	0	0	0	0	0	0	0	0	567	0	0	0	0	0	0	0
4422af5cbbcbc3ccd37688ee214a7767	0	0	0	0	0	0	0	0	0	0	0	0	0	550	0	0	0	0	0	0	0
568374d3e94c9afbd1f6bb6e35db5afb	0	0	0	0	399	140	0	0	0	0	0	0	0	0	0	0	0	0	0	0	0
c459398a98079b6f1a0ffb34ddbfba74	0	0	0	0	0	0	0	535	0	0	0	0	0	0	0	0	0	0	0	0	0
adddcc8afad5022bd6c010ed65bce70e	0	0	0	364	0	0	121	0	0	0	0	0	0	0	0	0	48	0	0	0	0
75ebfc95de863b013b2e312a26109692	0	0	0	57	0	0	0	0	0	0	0	458	0	18	0	0	0	0	0	0	0
254ab8caaf7d4f36d18843413ba6bc2e	0	0	0	139	0	0	0	0	8	0	0	0	0	0	0	0	381	0	0	0	0
d4f6e51c71b41d0bc03a3e35e0dce6d2	0	0	0	0	0	0	521	0	0	0	0	0	0	0	0	0	0	0	0	0	0
e676416aaba31c560e38dace4da2ac28	0	0	515	0	0	0	0	0	0	0	0	0	0	0	0	0	0	0	0	0	0
4a7203a825dfe594de23c32e06bc04cf	0	0	0	0	0	0	0	0	0	0	0	0	0	0	513	0	0	0	0	0	0
fb891ed0fe2f785c9a28fd13189359b2	0	0	0	509	0	0	0	0	0	0	0	0	0	0	0	0	0	0	0	0	0
50a9be73bf5eef5619a84b550e569722	0	0	0	0	0	0	437	0	0	0	0	0	0	70	0	0	0	0	0	0	0
130fdf5d30c9048854fcb265127c566d	0	0	90	0	246	0	0	0	0	0	0	0	17	0	0	153	0	0	0	0	0
274ce1988a99905c12ecd6159709919c	0	0	505	0	0	0	0	0	0	0	0	0	0	0	0	0	0	0	0	0	0
40b2c581ce8ebfc8ca134b78460e86fe	0	0	44	0	30	0	196	0	0	0	0	233	0	0	0	0	0	0	0	0	0
34911fae0ecd06e320a281cf47e3dba2	0	0	0	0	501	0	0	0	0	0	0	0	0	0	0	0	0	0	0	0	0
8f93c8db2c994e4e79eb2d08d7a583c3	0	0	0	500	0	0	0	0	0	0	0	0	0	0	0	0	0	0	0	0	0
7fcfd406eb064048360b34db25af8a5b	496	0	0	0	0	0	0	0	0	0	0	0	0	0	0	0	0	0	0	0	0
96d37b6405aeb36db4fb6e8f2646da58	0	0	0	0	0	0	0	0	0	0	0	0	0	0	0	0	0	0	0	495	0
cdcb72b84c883420b477af852d43e4a0	4	0	256	0	232	0	0	0	0	0	0	0	0	0	0	0	0	0	0	0	0
99f4c697551d42c685fdefa870f1296f	0	0	0	342	16	0	0	113	0	0	0	0	0	0	0	0	0	0	19	0	0
6aa2e3549b5bb7d126aae3cc8c43847b	0	0	0	0	0	0	0	0	0	0	0	486	0	0	0	0	0	0	0	0	0
598f4ff56179ca94b5655c278a9c7651	0	0	0	482	0	0	0	0	0	0	0	0	0	0	0	0	0	0	0	0	0
7b2ea8b3a57b188bdbbe277f2604a7c7	0	0	0	0	0	0	0	0	0	0	0	0	0	481	0	0	0	0	0	0	0
1ea80f38bf2b909c72fd39664ce5e2e7	0	0	0	0	0	0	0	480	0	0	0	0	0	0	0	0	0	0	0	0	0
22493989dc91bb4fff196a0306800ab0	0	476	0	0	0	0	0	0	0	0	0	0	0	0	0	0	0	0	0	0	0
088f8e136e17b9369b66a5ccfa8d7b88	0	0	0	0	476	0	0	0	0	0	0	0	0	0	0	0	0	0	0	0	0
5a6f363d0dd7f441fa8f32384bd19a49	0	0	0	0	0	0	0	0	0	0	0	0	476	0	0	0	0	0	0	0	0
63cd9e0a65feb4b9ca7218c60eb02e79	0	0	0	0	469	0	0	0	0	0	0	0	0	0	0	0	0	0	0	0	0
c78ac67a1f2ee167b482fcc19925dceb	0	0	0	0	0	0	0	0	72	0	0	0	0	0	0	0	391	0	0	0	0
66ab0d3397e0cff913672a2166feec9b	0	0	0	0	0	0	0	0	29	0	0	0	432	0	0	0	0	0	0	0	0
6e56f46c9674d82de389a16cf89dc9fd	0	49	0	217	0	0	0	0	192	0	0	0	0	0	0	0	0	0	0	0	0
65177beba3b8b602e1fd68682264d594	0	0	0	0	0	0	0	455	0	0	0	0	0	0	0	0	0	0	0	0	0
caff1b49dc96d5bfb60a9e3d42e2bc8e	401	0	0	0	0	0	0	6	0	0	0	0	0	23	0	0	0	0	0	0	17
76397b25dc973da2018849b1d076e194	0	0	0	0	0	0	0	0	0	0	0	441	0	0	0	0	0	0	0	0	0
40c3d7ddb5dc381343f1bc591a3bed9d	0	0	0	0	0	0	0	0	0	0	0	440	0	0	0	0	0	0	0	0	0
67e9b0d21f5718a0f6def80f7f7ff462	0	0	0	0	0	0	0	0	0	0	0	0	0	437	0	0	0	0	0	0	0
3af70a3ef4de5c76e715523ea70768ef	0	183	0	0	0	0	0	19	52	14	29	0	139	0	0	0	0	0	0	0	0
4a43d1062e70759b738aca15adeefa86	0	0	0	0	0	0	0	315	116	0	0	0	0	0	0	0	0	0	0	0	0
d4e91ada537ca038cbf9e4611da99e21	0	0	0	0	0	0	0	0	0	0	0	0	0	0	431	0	0	0	0	0	0
d88b41ce96f2469ec34ff0b258037b26	0	429	0	0	0	0	0	0	0	0	0	0	0	0	0	0	0	0	0	0	0
6b1d0e3c8dcb92da1eae26b0bc9cd360	0	0	0	401	23	0	0	0	0	0	0	0	0	0	0	0	0	0	0	0	0
557cd64b22cf92988a5b6df55c7ac58c	0	418	0	0	0	0	0	0	0	0	0	0	0	0	0	0	0	0	0	0	0
30ab1f41ff76bcb663421cde9f962a69	0	0	0	0	417	0	0	0	0	0	0	0	0	0	0	0	0	0	0	0	0
21645802a6fe5c4c609108ac590dfe23	0	0	0	0	0	0	0	0	0	0	0	0	0	0	0	0	410	0	0	0	0
f21ecd16a552143ba257b1aebe40a509	0	0	14	326	0	0	0	69	0	0	0	0	0	0	0	0	0	0	0	0	0
9821cd48d56c8fe3fd7fca37406b1176	0	0	0	0	0	0	0	407	0	0	0	0	0	0	0	0	0	0	0	0	0
8729fa83a7ff60a36c69387d646f9048	0	0	156	0	0	0	0	250	0	0	0	0	0	0	0	0	0	0	0	0	0
3acd1f707cb4f591bb399a4ccc926fa1	0	405	0	0	0	0	0	0	0	0	0	0	0	0	0	0	0	0	0	0	0
3ecea9f6cf9173df1dea393f8f775bbc	0	0	0	0	0	0	402	0	0	0	0	0	0	0	0	0	0	0	0	0	0
9cc98843fbce7f87c738e44318be4a41	0	390	11	0	0	0	0	0	0	0	0	0	0	0	0	0	0	0	0	0	0
f0c7fb8c90fb55846e6339f19652395d	0	284	0	0	117	0	0	0	0	0	0	0	0	0	0	0	0	0	0	0	0
277dba6614079a9075f49f6e250e5e8f	0	0	0	0	0	0	0	0	0	0	0	401	0	0	0	0	0	0	0	0	0
d050b3e922a55ace2a56005d4b58928f	0	139	52	0	188	0	0	15	0	0	0	0	0	0	0	0	0	5	0	0	0
5d206ec94425964caf743fe340ee5bf1	0	0	0	0	0	0	0	0	0	0	0	0	0	0	0	0	399	0	0	0	0
c59e08ad047c96043bcc4419400555f1	0	0	0	396	0	0	0	0	0	0	0	0	0	0	0	0	0	0	0	0	0
0d9d8a1f3654cb191deb9cf0d3ece3bd	0	0	0	396	0	0	0	0	0	0	0	0	0	0	0	0	0	0	0	0	0
cfdd213f2d1babfd265b24c5be61dd75	0	0	0	0	0	0	195	0	132	0	0	0	0	0	68	0	0	0	0	0	0
1cf3b3805eb355ac62200d9527576333	0	0	0	0	0	0	0	0	345	0	0	0	49	0	0	0	0	0	0	0	0
c19981d5055e6d6bf2728be545f4075d	0	0	0	389	0	0	0	0	0	0	0	0	0	0	0	0	0	0	0	0	0
78625d7b0183732ec3c46a87faad6f62	0	0	0	0	0	0	0	386	0	0	0	0	0	0	0	0	0	0	0	0	0
857b8e178d5bba18f57407ee4e6fe495	0	0	60	0	0	0	0	113	212	0	0	0	0	0	0	0	0	0	0	0	0
fab7cf4b628f1d9dd34233c061a3af9f	0	0	0	0	0	0	382	0	0	0	0	0	0	0	0	0	0	0	0	0	0
6d0d704cf6610fbc43909f613f72db1d	0	0	122	255	0	0	0	0	0	0	0	0	0	0	0	0	0	0	0	0	0
6b38cec82869e976870dde3d53036e74	0	0	0	0	0	0	0	0	375	0	0	0	0	0	0	0	0	0	0	0	0
8703d29678c01da18ec819b1d360fef2	0	0	0	374	0	0	0	0	0	0	0	0	0	0	0	0	0	0	0	0	0
6b84a92dd6510673b781fdb55810cb59	0	0	0	0	0	0	0	0	0	0	0	0	0	374	0	0	0	0	0	0	0
e5b833ff19e14de52efd063715575d68	0	372	0	0	0	0	0	0	0	0	0	0	0	0	0	0	0	0	0	0	0
b00a5fc79b595aad25f1817e1b657eae	0	0	0	105	0	0	110	0	156	0	0	0	0	0	0	0	0	0	0	0	0
e762494cc5b98433be9a593557154309	0	0	0	0	371	0	0	0	0	0	0	0	0	0	0	0	0	0	0	0	0
ecfc1cfa17dad6e6b949dd7f07d6d007	0	0	0	0	0	0	0	371	0	0	0	0	0	0	0	0	0	0	0	0	0
441ee0930e25a2059a022325ba57d344	0	0	0	370	0	0	0	0	0	0	0	0	0	0	0	0	0	0	0	0	0
b2fdc734aa34169a9d2938b927d73a29	0	0	0	0	0	327	0	0	40	0	0	0	0	0	0	0	0	0	0	0	0
8793451ebd8cd32438a856ceb468d5fb	0	0	0	0	364	0	0	0	0	0	0	0	0	0	0	0	0	0	0	0	0
c51b1ae8c2c7233bca18105689facd59	0	0	196	0	19	0	0	56	91	0	0	0	0	0	0	0	0	0	0	0	0
1b87862e2f0cdbd349112f3732d6b082	361	0	0	0	0	0	0	0	0	0	0	0	0	0	0	0	0	0	0	0	0
da384c2fd557d27caf5ae569cc5127b3	0	0	0	0	0	0	361	0	0	0	0	0	0	0	0	0	0	0	0	0	0
181bb419557e2e03afc2df4f0431695b	0	0	0	360	0	0	0	0	0	0	0	0	0	0	0	0	0	0	0	0	0
aa7475b35e172ce4cd036965c3845386	0	0	0	356	0	0	0	0	0	0	0	0	0	0	0	0	0	0	0	0	0
321abeb0f8872bf8482143ce9dee4c29	0	0	0	0	0	0	356	0	0	0	0	0	0	0	0	0	0	0	0	0	0
baf01ec4a8c1cb8c64ce5fe60cedb328	0	354	0	0	0	0	0	0	0	0	0	0	0	0	0	0	0	0	0	0	0
c28d2119b394bb6601111aba9497135a	0	0	0	0	353	0	0	0	0	0	0	0	0	0	0	0	0	0	0	0	0
de0fd7d53dfdb1146b0ce22a7bf6274e	0	0	0	0	0	0	353	0	0	0	0	0	0	0	0	0	0	0	0	0	0
4674a27a4442849ef4eb5511fb37bdbc	0	0	0	0	0	0	0	0	0	0	0	0	0	352	0	0	0	0	0	0	0
2feb8d40df6644642448fb3ef3e77a82	0	0	0	0	0	0	0	0	0	0	0	0	0	0	0	0	0	0	352	0	0
df13dd9630d3b2a6814dc9c19af4de92	0	0	0	0	0	0	0	0	0	0	0	0	0	0	351	0	0	0	0	0	0
5dbfbb872be99da553b176c5e61d1ff9	0	0	0	0	0	0	0	350	0	0	0	0	0	0	0	0	0	0	0	0	0
7279b6d82c862fcaf94f70a444dd908f	0	0	0	349	0	0	0	0	0	0	0	0	0	0	0	0	0	0	0	0	0
34c1e6d08722606f66c2596526c9401e	0	0	0	0	290	0	0	0	59	0	0	0	0	0	0	0	0	0	0	0	0
6fba79ae9212276b3b5e2bada525bf93	0	0	0	0	0	0	0	0	0	0	0	347	0	0	0	0	0	0	0	0	0
b647a14c7122c1260e597cbbb7b4dce4	0	0	0	0	0	0	346	0	0	0	0	0	0	0	0	0	0	0	0	0	0
144177a206b5bc6d60d4ec906fbef36f	0	0	0	0	0	0	0	0	346	0	0	0	0	0	0	0	0	0	0	0	0
96026afdd4fb93106a7ccc726fea3712	0	0	0	0	0	0	0	0	0	0	0	346	0	0	0	0	0	0	0	0	0
dd726b32f41b9f7b901b019879df7410	0	0	0	0	127	0	0	0	218	0	0	0	0	0	0	0	0	0	0	0	0
f42767ab9f117c424b6ffd7c8286acd6	0	0	0	344	0	0	0	0	0	0	0	0	0	0	0	0	0	0	0	0	0
7779089c2297b45efc17daaef1562eae	0	0	0	0	0	0	0	0	0	0	4	278	22	39	0	0	0	0	0	0	0
cd4c3eb995a15e32990f95cdb38ef0a0	0	0	0	0	0	0	0	0	0	0	0	0	0	0	0	342	0	0	0	0	0
f093b4fa6fd4cf0d9e46ad12a1a48e9f	0	0	0	0	0	0	0	0	0	0	0	0	0	0	0	340	0	0	0	0	0
9d9f941cc901afd0bc87f80d1c8eb813	0	0	0	339	0	0	0	0	0	0	0	0	0	0	0	0	0	0	0	0	0
0a57856e3a455289bf58c19707f0b0e2	0	0	0	0	0	0	18	320	0	0	0	0	0	0	0	0	0	0	0	0	0
d3fd31af03fcdeed6d453488d493cd5b	0	0	0	336	0	0	0	0	0	0	0	0	0	0	0	0	0	0	0	0	0
268aecca4c9ac7fa2379f5c0421229df	0	0	0	336	0	0	0	0	0	0	0	0	0	0	0	0	0	0	0	0	0
7748f7d72e94e097ff24819dba85290d	0	0	95	0	0	0	0	161	61	0	18	0	0	0	0	0	0	0	0	0	0
3e9fee6ed06912ed2f231848a2b80bb5	0	0	0	0	0	0	0	335	0	0	0	0	0	0	0	0	0	0	0	0	0
80cda7372874a8eb2b071a510a451bac	0	0	0	0	0	0	0	334	0	0	0	0	0	0	0	0	0	0	0	0	0
ed02f7486fe75c1b7a12fac8bcbf3368	0	0	0	48	0	0	0	71	147	0	0	0	0	0	0	65	0	0	0	0	0
0ad9b4c8148b237be8fdefa4bf7579bd	0	15	0	0	191	0	0	0	122	0	0	0	0	0	0	0	0	0	0	0	0
b07370461f0b33abfd9ebfac172212ef	0	0	0	326	0	0	0	0	0	0	0	0	0	0	0	0	0	0	0	0	0
034349d4a370d7cb278939d9eae9b2c3	0	0	0	326	0	0	0	0	0	0	0	0	0	0	0	0	0	0	0	0	0
1f455d74986b3a6d1bbf76d07f7643b4	0	0	0	0	0	0	326	0	0	0	0	0	0	0	0	0	0	0	0	0	0
4d700d306d30dc0efd07f7880d65d123	0	0	114	0	0	0	0	166	43	0	0	0	0	0	0	0	0	0	0	0	0
f6b61abab802dcf2e8a87efffd1d71ff	0	322	0	0	0	0	0	0	0	0	0	0	0	0	0	0	0	0	0	0	0
378299c27ce8c67d9d27f858440fd869	0	322	0	0	0	0	0	0	0	0	0	0	0	0	0	0	0	0	0	0	0
f6a760ea912f4e9335d8dc626110989c	0	0	0	0	23	285	0	0	0	0	0	0	0	0	0	0	0	0	0	13	0
502768784657af514ee20d10bbce1e98	0	281	0	33	0	0	0	0	0	0	0	0	0	0	0	0	0	0	0	0	0
990a7de469f0d3c3e5d9838d8953a148	0	0	0	0	0	0	0	314	0	0	0	0	0	0	0	0	0	0	0	0	0
bc87bcf931d044ee4eaacff873b714d0	0	0	0	0	0	0	0	0	313	0	0	0	0	0	0	0	0	0	0	0	0
73d4ed8f806a2e2f1912b6f60f9bd104	310	0	0	0	0	0	0	0	0	0	0	0	0	0	0	0	0	0	0	0	0
d35340210dfb3e9dc781fece1200cb2b	249	0	0	0	0	0	0	61	0	0	0	0	0	0	0	0	0	0	0	0	0
07c4acf3bb3099334ec08adfd5c8969a	0	0	0	0	0	310	0	0	0	0	0	0	0	0	0	0	0	0	0	0	0
a038e5a0d3234ea778962a1a72062bd6	0	0	0	309	0	0	0	0	0	0	0	0	0	0	0	0	0	0	0	0	0
7aff03213032b31cb7a728f0d6c6268f	0	0	0	0	0	0	0	0	0	0	0	0	0	0	0	308	0	0	0	0	0
5529db22fcb649d4c16fba98d9211b2b	0	0	0	0	0	0	0	0	0	0	0	0	0	0	0	306	0	0	0	0	0
90d519ae3d9b384af961d321776e0a3c	0	0	0	0	0	0	0	253	50	0	0	0	0	0	0	0	0	0	0	0	0
152be471a5a3f524bca098e18077f428	0	0	0	0	0	0	0	0	0	0	0	0	303	0	0	0	0	0	0	0	0
408b1d4fb66e2927e03a916c90a29bb2	0	0	0	0	0	0	0	302	0	0	0	0	0	0	0	0	0	0	0	0	0
f3f5095b325ca883045523b512ee43ba	0	0	0	301	0	0	0	0	0	0	0	0	0	0	0	0	0	0	0	0	0
8797c32f71cb9a86b953f8d4a399959c	0	0	0	0	0	274	0	27	0	0	0	0	0	0	0	0	0	0	0	0	0
d43aa320b574a86b78cfcfc7efc9db48	0	0	0	298	0	0	0	0	0	0	0	0	0	0	0	0	0	0	0	0	0
430fda92bdc2b9a88aecf8fd6c79e7d1	0	297	0	0	0	0	0	0	0	0	0	0	0	0	0	0	0	0	0	0	0
e8582b707473fbb816f30bcf70f95e0a	0	0	0	0	296	0	0	0	0	0	0	0	0	0	0	0	0	0	0	0	0
4d9ed3fe6b1198a348de1be294695d0f	0	0	0	294	0	0	0	0	0	0	0	0	0	0	0	0	0	0	0	0	0
7385c1e056ab2c17da1ce9304a68a136	0	0	0	0	0	0	0	0	0	0	0	294	0	0	0	0	0	0	0	0	0
f7385b5a662cd047ef8113026b8b7efb	0	0	293	0	0	0	0	0	0	0	0	0	0	0	0	0	0	0	0	0	0
5f0510d7c9ab424df4d6a3e8a6976d59	0	0	0	0	0	0	0	0	0	0	0	0	0	0	0	292	0	0	0	0	0
d0ded1a9d7d8fcbbc67ba52c33db1fcd	0	0	0	290	0	0	0	0	0	0	0	0	0	0	0	0	0	0	0	0	0
b4c0ec41b3eb7ac9a0881900ab523a41	0	0	0	0	0	0	0	0	0	0	0	0	0	0	0	290	0	0	0	0	0
a7aad1458a787676223d89bedec44b30	0	0	0	0	0	0	0	288	0	0	0	0	0	0	0	0	0	0	0	0	0
f21d2ae46016d125bfa0ea0d4eb78fbe	0	0	0	0	0	0	0	0	0	0	0	0	0	0	0	0	288	0	0	0	0
3facd2709d2f67eb5d07de48ba11c5dc	0	0	0	0	0	0	0	152	135	0	0	0	0	0	0	0	0	0	0	0	0
e799cf1a485047b4ed5cb9798f67a99a	0	0	0	0	225	0	0	0	61	0	0	0	0	0	0	0	0	0	0	0	0
a49c919b7988a328117f18dbffbf1f3e	0	0	0	0	0	0	0	0	0	0	0	0	0	0	0	286	0	0	0	0	0
90b6fb324e7c71135dee318e52ad70bc	0	0	0	0	0	0	0	0	0	0	0	0	0	285	0	0	0	0	0	0	0
c4ca674ac0a785a4e5a1c80adda2ac55	0	0	284	0	0	0	0	0	0	0	0	0	0	0	0	0	0	0	0	0	0
7b3ffc1ecef424553daab3b24720d3a9	0	0	0	0	0	0	0	39	244	0	0	0	0	0	0	0	0	0	0	0	0
37e90a6dd0e5c900b949aaf11e95ca9a	0	0	281	0	0	0	0	0	0	0	0	0	0	0	0	0	0	0	0	0	0
5d8f30abe1be3bbeace94e253ac73882	0	0	0	281	0	0	0	0	0	0	0	0	0	0	0	0	0	0	0	0	0
7fd87b76ab0d57234d58adfdb5b9d722	0	0	0	0	0	0	0	0	280	0	0	0	0	0	0	0	0	0	0	0	0
278199f35ee5e780b9af5c3b252a4953	0	0	0	279	0	0	0	0	0	0	0	0	0	0	0	0	0	0	0	0	0
97fa72b3c8c1ec17a068a2486ac807e0	0	0	0	0	0	0	279	0	0	0	0	0	0	0	0	0	0	0	0	0	0
260b89d7a5221cbf16dd72ac24ddf431	0	0	0	0	0	0	0	279	0	0	0	0	0	0	0	0	0	0	0	0	0
260e827e31ec68551b80ab658e39bc56	0	0	0	0	0	0	0	0	0	0	0	0	0	279	0	0	0	0	0	0	0
06249e7640002ed2af7ec97ad9b2ca52	0	278	0	0	0	0	0	0	0	0	0	0	0	0	0	0	0	0	0	0	0
001bda467b54ae12e6aa38569eb3521d	0	0	131	0	137	0	0	0	9	0	0	0	0	0	0	0	0	0	0	0	0
731259be58b5674166ada6a14b078e5d	0	0	0	277	0	0	0	0	0	0	0	0	0	0	0	0	0	0	0	0	0
538ee039f8f79e203c71b437faeaccbf	0	0	0	0	0	0	277	0	0	0	0	0	0	0	0	0	0	0	0	0	0
401e9ae80d3cffaecad23dfa89291086	0	0	0	0	0	0	0	277	0	0	0	0	0	0	0	0	0	0	0	0	0
2b99b8af7941e6fda00f55bf37f958f5	0	0	0	0	0	0	0	0	273	0	0	0	0	0	0	0	0	0	0	0	0
008a9ff0c1247ec9de7e3489510bf7e9	0	100	172	0	0	0	0	0	0	0	0	0	0	0	0	0	0	0	0	0	0
474c71a959e8b34b56f6be4075e75b97	0	0	0	0	0	0	0	0	0	0	0	272	0	0	0	0	0	0	0	0	0
6889eef136b400fc0038c6f1a3cdb8d7	0	0	0	0	0	0	270	0	0	0	0	0	0	0	0	0	0	0	0	0	0
d19500e906e9e0b3a287058304916533	0	0	0	0	0	0	0	0	0	0	0	0	0	270	0	0	0	0	0	0	0
a8c65eed49cc9ee50920ae6591c843e3	0	0	0	0	0	0	0	0	0	0	0	0	0	0	268	0	0	0	0	0	0
fbb76d13398c587e0395e5cfa366aacd	0	128	0	0	0	0	0	0	138	0	0	0	0	0	0	0	0	0	0	0	0
fa6e79af132942c5fbde0ac51056386a	0	0	0	0	266	0	0	0	0	0	0	0	0	0	0	0	0	0	0	0	0
e3de218ab4ab79b538c08f0a6d51faac	0	0	0	0	0	0	0	0	54	0	0	0	212	0	0	0	0	0	0	0	0
8aacd128ab3f9270abab2d8a72334c1f	0	0	0	0	0	0	0	0	0	0	0	0	0	0	0	0	0	0	0	266	0
0779bac2e90b50338b2309c01eb26b58	0	0	0	0	0	0	0	0	0	0	0	265	0	0	0	0	0	0	0	0	0
91500d6786606ff5212eee86b2aced0a	0	0	0	264	0	0	0	0	0	0	0	0	0	0	0	0	0	0	0	0	0
ca4b2af8d3283c44d36ddac6c8731e97	0	0	0	0	0	0	0	264	0	0	0	0	0	0	0	0	0	0	0	0	0
7d774e109bfcd123d0564b6f5c36f127	0	0	0	0	0	0	0	0	0	0	0	0	0	0	0	0	264	0	0	0	0
9bc57538a665681fa1a788a30e97d0ef	0	0	0	0	0	0	0	263	0	0	0	0	0	0	0	0	0	0	0	0	0
76f68de254d9c675b64dc110c099366e	262	0	0	0	0	0	0	0	0	0	0	0	0	0	0	0	0	0	0	0	0
aa7e4b09372179c82348beb5946e5273	0	0	262	0	0	0	0	0	0	0	0	0	0	0	0	0	0	0	0	0	0
d6640bb8bff6d48ebe4d3e14a15c2232	0	0	0	0	0	0	262	0	0	0	0	0	0	0	0	0	0	0	0	0	0
bef8ca2d7e1a8d49308343b2210d5a45	0	0	0	0	259	0	0	0	0	0	0	0	0	0	0	0	0	0	0	0	0
8625b482aa7581f0cd1c7cff33a7e4f2	0	0	0	0	216	0	0	0	43	0	0	0	0	0	0	0	0	0	0	0	0
4cb017dc0a5d3fe76fe7a48278eeb585	0	0	0	0	0	0	0	92	0	0	0	0	0	0	0	167	0	0	0	0	0
4a16a930d07a9213681de673083fe590	0	0	0	0	0	0	0	0	0	0	0	259	0	0	0	0	0	0	0	0	0
d0b5e185f5f8597e0e08ed8f18a785e0	258	0	0	0	0	0	0	0	0	0	0	0	0	0	0	0	0	0	0	0	0
b92ec017b4b77d5599835944bae70683	0	0	0	0	0	0	0	0	258	0	0	0	0	0	0	0	0	0	0	0	0
e5db90d1e123830b12fef7cbdaf8f23e	0	0	257	0	0	0	0	0	0	0	0	0	0	0	0	0	0	0	0	0	0
42896364fc9d7fd216ebb1f939aa3b7d	0	0	0	0	0	0	0	257	0	0	0	0	0	0	0	0	0	0	0	0	0
15f3613ca9951b1be789e1be1282a55a	0	0	0	0	0	0	0	256	0	0	0	0	0	0	0	0	0	0	0	0	0
b6c7af0fc1942740a6131a6ef5a27ede	0	0	0	255	0	0	0	0	0	0	0	0	0	0	0	0	0	0	0	0	0
3f75a62d43f028391d3bd7d278fdd331	0	0	0	0	0	0	0	0	255	0	0	0	0	0	0	0	0	0	0	0	0
3d0df94e9ecaa18aeea0070022893344	0	254	0	0	0	0	0	0	0	0	0	0	0	0	0	0	0	0	0	0	0
268817b8937066c286d3431f101de8e4	0	0	0	0	254	0	0	0	0	0	0	0	0	0	0	0	0	0	0	0	0
733dbd08ce2c155d64f1cf53ed201caa	0	0	0	39	0	0	0	106	108	0	0	0	0	0	0	0	0	0	0	0	0
3aacdb78ebb8d9ca8fc85864ab275c1f	0	0	143	0	0	0	0	0	108	0	0	0	0	0	0	0	0	0	0	0	0
70507c8843f76bfd20b91426926acc3a	0	0	0	0	0	0	0	0	251	0	0	0	0	0	0	0	0	0	0	0	0
e8921090efe0b2e6423c2cf51da8dad2	0	0	196	0	54	0	0	0	0	0	0	0	0	0	0	0	0	0	0	0	0
634fdd73ba966f682e706db241e9f88c	0	0	153	0	0	0	0	0	0	0	0	0	0	0	0	0	96	0	0	0	0
3a0443581073ce2d274355693102bf19	0	0	0	0	17	0	0	0	230	0	0	0	0	0	0	0	0	0	0	0	0
7fc664c28add0df98b887ba114a1a127	0	0	246	0	0	0	0	0	0	0	0	0	0	0	0	0	0	0	0	0	0
17439356914f489d9ba0d5a2c0fbc270	0	0	0	241	0	0	0	0	0	0	0	0	0	0	0	0	0	0	0	0	0
0ad961c80dc78896287d2fcc89f21fac	0	0	0	0	0	0	0	0	241	0	0	0	0	0	0	0	0	0	0	0	0
a3d63325f0b56a66bf1eee377ba33cfb	0	0	14	0	0	0	0	226	0	0	0	0	0	0	0	0	0	0	0	0	0
2711a0eeb9b1f5c8fb5401887e35aaf0	0	0	0	0	0	0	0	186	53	0	0	0	0	0	0	0	0	0	0	0	0
0b94a44608758ff02943aefc993c2fda	0	0	0	238	0	0	0	0	0	0	0	0	0	0	0	0	0	0	0	0	0
ec8555af4d1a624e24b008f6f24f1ce0	0	0	0	0	0	0	0	0	0	0	0	0	0	0	0	238	0	0	0	0	0
5c14d3fd8401274c1edfc8570b1e245b	0	233	4	0	0	0	0	0	0	0	0	0	0	0	0	0	0	0	0	0	0
2624b4152911d7b8d59d7ab20ae1c3c2	0	0	236	0	0	0	0	0	0	0	0	0	0	0	0	0	0	0	0	0	0
14c5a20e104b0d3672ae15817c3fd3b1	0	0	0	0	0	0	0	236	0	0	0	0	0	0	0	0	0	0	0	0	0
2aed97867e8925e7342feb6cfc9c48a3	0	0	93	141	0	0	0	0	0	0	0	0	0	0	0	0	0	0	0	0	0
ef20fd7b8570d567b2eb2f8a64d5024d	0	0	0	234	0	0	0	0	0	0	0	0	0	0	0	0	0	0	0	0	0
e3a91abc171cf76ad715282f98687d48	0	110	0	123	0	0	0	0	0	0	0	0	0	0	0	0	0	0	0	0	0
cb2935bcfdfd8e15135c1fedb9ac8715	0	0	0	0	149	0	0	0	0	0	0	0	0	0	0	0	0	59	25	0	0
7d11a8373fc8d96116c4ef8bfbafbfb6	0	0	0	0	0	233	0	0	0	0	0	0	0	0	0	0	0	0	0	0	0
6604ab128d190d4f5b29065aeaa6fdc6	0	0	232	0	0	0	0	0	0	0	0	0	0	0	0	0	0	0	0	0	0
f9968271176e2c4591c30db0e36d998a	0	0	0	0	0	0	0	232	0	0	0	0	0	0	0	0	0	0	0	0	0
7d57f66faf988a132eaa42013961d562	0	0	0	0	0	0	0	0	0	0	0	0	0	0	0	0	232	0	0	0	0
360729bf735cf9fde3ce48d2d98f935c	0	0	31	0	22	0	0	68	110	0	0	0	0	0	0	0	0	0	0	0	0
9690f5d3af6ea6be76844f54a4125350	0	0	0	0	0	0	0	0	0	0	0	0	0	0	0	0	231	0	0	0	0
27c551fd3e59b008d79b0126784dca2e	0	0	0	230	0	0	0	0	0	0	0	0	0	0	0	0	0	0	0	0	0
d8ef405a1045df404df0f7b158d081a8	0	0	0	230	0	0	0	0	0	0	0	0	0	0	0	0	0	0	0	0	0
797fbcccca0a97868e7a13558582356d	0	0	0	0	230	0	0	0	0	0	0	0	0	0	0	0	0	0	0	0	0
93cb40e6d8d1ddc791884f9b76420f33	0	0	0	0	64	0	0	34	0	0	0	0	132	0	0	0	0	0	0	0	0
ec01d7508b7be5f9eba04869f39bdee2	0	0	0	0	0	0	0	0	0	0	0	0	0	229	0	0	0	0	0	0	0
8ff3a1ce57d22279aed617fbcbb324fb	0	0	0	0	226	0	0	0	0	0	0	0	0	0	0	0	0	0	0	0	0
ef00ffbbd089c252f714a4d499771704	225	0	0	0	0	0	0	0	0	0	0	0	0	0	0	0	0	0	0	0	0
8a4e0fbad11307ba6130f81cb268a8e7	0	0	0	225	0	0	0	0	0	0	0	0	0	0	0	0	0	0	0	0	0
3050da537262a29a34dd2386a7bf9757	0	0	0	225	0	0	0	0	0	0	0	0	0	0	0	0	0	0	0	0	0
88f136191ec2fed42a558153ec484fae	0	0	0	0	0	0	0	0	225	0	0	0	0	0	0	0	0	0	0	0	0
c321fe3440699755b5a32c3d847a7908	0	0	0	0	0	0	0	0	0	0	0	0	0	0	0	0	225	0	0	0	0
93c62e663757b936f22fd9d10d03b924	0	224	0	0	0	0	0	0	0	0	0	0	0	0	0	0	0	0	0	0	0
9cda6c9993665037c81e13884456cb55	0	0	0	0	0	0	0	0	224	0	0	0	0	0	0	0	0	0	0	0	0
63f672b1f9b4ab83a6f1cd2a77c513cf	0	0	0	0	0	0	0	0	0	0	0	0	0	0	0	0	224	0	0	0	0
59b8cb97a9d31f71f78476f3cb02ab50	0	0	222	0	0	0	0	0	0	0	0	0	0	0	0	0	0	0	0	0	0
859bbfaa0af76f2bd54117c76caee6f6	0	0	0	222	0	0	0	0	0	0	0	0	0	0	0	0	0	0	0	0	0
8350e33227044da9cba91af20e0615c2	0	221	0	0	0	0	0	0	0	0	0	0	0	0	0	0	0	0	0	0	0
9badc5ad7f75afe7c65263ce6163573b	0	0	0	0	0	0	0	0	221	0	0	0	0	0	0	0	0	0	0	0	0
885e99b93b57a9d5a6c9db70252ad983	0	0	220	0	0	0	0	0	0	0	0	0	0	0	0	0	0	0	0	0	0
38c09e86eaa544ea1569e263fb7308d6	0	0	0	0	0	0	0	125	81	0	0	0	0	0	0	0	0	0	0	0	14
0c204eb3c78e37e0c54f4ac707ece82c	0	0	0	0	0	0	0	0	0	0	0	0	75	145	0	0	0	0	0	0	0
59648cd323ebbb7d7325f1f019496716	0	219	0	0	0	0	0	0	0	0	0	0	0	0	0	0	0	0	0	0	0
299cd7182d14f5fb91523999d6d31cb5	0	0	218	0	0	0	0	0	0	0	0	0	0	0	0	0	0	0	0	0	0
940d1194af8beb4bccbdc496fe9dc6e7	0	0	61	0	0	0	0	81	25	0	0	0	51	0	0	0	0	0	0	0	0
7b9e6a22fb3ec748c0f5e91ef8375d5a	0	0	0	0	0	0	0	218	0	0	0	0	0	0	0	0	0	0	0	0	0
9161519b3d979ef0b9edcb43cf48ba5c	0	0	0	0	0	0	0	0	0	0	0	0	0	218	0	0	0	0	0	0	0
02c3196c2db2cd36323803e4ae6c2a80	0	0	0	0	0	0	0	0	0	0	0	0	0	0	0	218	0	0	0	0	0
259ab39d2973446cbe187af6133229bc	0	0	0	0	0	0	0	0	216	0	0	0	0	0	0	0	0	0	0	0	0
c09009a6c7d8714df56d76862d70748c	0	0	0	0	0	0	0	214	0	0	0	0	0	0	0	0	0	0	0	0	0
fc7ccc003c375f4a130ef5c4d2aeac39	0	0	0	0	213	0	0	0	0	0	0	0	0	0	0	0	0	0	0	0	0
9f066df171e9ca1337d484e56e1f0e20	0	212	0	0	0	0	0	0	0	0	0	0	0	0	0	0	0	0	0	0	0
0aed962d0b6fc9f25e7cef65b6f8f438	0	0	0	212	0	0	0	0	0	0	0	0	0	0	0	0	0	0	0	0	0
9d7d3c9a2d753db371ce0e5004973255	0	0	0	0	0	0	0	0	0	0	0	0	0	0	0	212	0	0	0	0	0
ccfe21b0858582656c87c239a99adec5	0	0	0	0	0	0	0	0	0	0	0	0	0	0	0	212	0	0	0	0	0
564280075fd8665eec2294ec3b525049	0	0	0	0	0	0	0	211	0	0	0	0	0	0	0	0	0	0	0	0	0
c492274756c06b6fcea45d0e59a63a4d	0	0	0	0	0	0	0	0	211	0	0	0	0	0	0	0	0	0	0	0	0
7c4c091d36b83de0f6b9d3faecd645d7	0	0	0	0	0	0	0	0	0	0	0	0	0	0	0	0	0	0	0	211	0
517a9153f1fd4e0ba4317c070f39b286	0	0	0	0	0	0	0	0	0	0	0	0	0	210	0	0	0	0	0	0	0
fdf8578731f48716f03ebb73aa3c56d0	0	0	209	0	0	0	0	0	0	0	0	0	0	0	0	0	0	0	0	0	0
e5acb0eacabdd0d0ac96e82665af4d1e	0	0	0	209	0	0	0	0	0	0	0	0	0	0	0	0	0	0	0	0	0
912dda2a536a0a187845c5affa351f62	0	0	0	208	0	0	0	0	0	0	0	0	0	0	0	0	0	0	0	0	0
f6f7e707b4121d30ecd213d3950698fa	0	0	206	0	0	0	0	0	0	0	0	0	0	0	0	0	0	0	0	0	0
d51915ff59f82b6a2876cd03458ca76b	0	0	0	0	0	0	0	0	206	0	0	0	0	0	0	0	0	0	0	0	0
f816e4bc6881624009ef70cfe8e49a5a	0	0	0	0	0	0	0	0	0	0	0	0	0	0	0	206	0	0	0	0	0
a64ad3c589f225402af37d5c0cc2857d	0	0	0	0	205	0	0	0	0	0	0	0	0	0	0	0	0	0	0	0	0
ab452591335f870b811759c88cd88f11	0	0	0	0	205	0	0	0	0	0	0	0	0	0	0	0	0	0	0	0	0
426ea38c3d944ba56cc220fbd300518d	0	0	0	0	0	0	0	205	0	0	0	0	0	0	0	0	0	0	0	0	0
149ca986f09ff4774b40c7652d182063	0	0	0	204	0	0	0	0	0	0	0	0	0	0	0	0	0	0	0	0	0
d108c144da9012eed35102d00b2a26e9	0	0	0	0	0	0	0	0	0	0	0	204	0	0	0	0	0	0	0	0	0
e6dc2ff27b321f97b1dd4a1357f3f987	0	203	0	0	0	0	0	0	0	0	0	0	0	0	0	0	0	0	0	0	0
0356291175f704f968d46d51676b19e5	0	0	0	49	0	0	0	0	154	0	0	0	0	0	0	0	0	0	0	0	0
53e1bb383b4c3ca50aca2d889fad386a	0	0	0	0	55	0	0	33	115	0	0	0	0	0	0	0	0	0	0	0	0
f15499b78ba429639f2e95d51293e94a	0	0	0	0	0	0	0	0	203	0	0	0	0	0	0	0	0	0	0	0	0
a98e8fe8de4274546d775b5566592168	0	202	0	0	0	0	0	0	0	0	0	0	0	0	0	0	0	0	0	0	0
ddae9e7f6dbfb815b1b563d9a4c70543	0	0	201	0	0	0	0	0	0	0	0	0	0	0	0	0	0	0	0	0	0
7aa69942e9d1a87550da3cfbfc0cc995	0	0	0	0	0	0	0	201	0	0	0	0	0	0	0	0	0	0	0	0	0
5cde40116318d413006e417f82e758cf	0	35	48	0	0	0	0	110	0	0	0	7	0	0	0	0	0	0	0	0	0
82b40dd389a4fe6873b13519021de1a6	0	0	200	0	0	0	0	0	0	0	0	0	0	0	0	0	0	0	0	0	0
12926e8857761787552ac6e61356b412	0	0	0	0	0	0	0	0	0	0	0	0	200	0	0	0	0	0	0	0	0
f2cc7f85b0f414ae06406c568b841709	25	174	0	0	0	0	0	0	0	0	0	0	0	0	0	0	0	0	0	0	0
52315f87f5be27c0c447b74f002250b6	0	0	0	198	0	0	0	0	0	0	0	0	0	0	0	0	0	0	0	0	0
a0da7d39bfa7d2f69e9d7ffac9e01c66	0	0	0	198	0	0	0	0	0	0	0	0	0	0	0	0	0	0	0	0	0
ad173435e75db8848d4e61ddbba2d68c	0	0	0	0	0	0	0	0	198	0	0	0	0	0	0	0	0	0	0	0	0
f8eadbc3f2af695a5feeb298a5ff3d41	0	0	0	0	0	0	0	0	0	0	0	197	0	0	0	0	0	0	0	0	0
14e69d43728f728feb829265211ab565	0	0	0	0	0	0	0	0	0	0	0	0	0	0	0	196	0	0	0	0	0
1be87a039e643ea54904b637fb6c801d	0	0	0	0	0	0	0	0	0	0	0	0	0	0	0	0	0	0	196	0	0
3b987b35f503e16c7a1482996228a089	0	0	195	0	0	0	0	0	0	0	0	0	0	0	0	0	0	0	0	0	0
4b485bb3627a17afeaf9c2ac9af7b94e	0	0	0	195	0	0	0	0	0	0	0	0	0	0	0	0	0	0	0	0	0
fbfb1d44df708baed98792d5cd50e43b	0	0	0	0	195	0	0	0	0	0	0	0	0	0	0	0	0	0	0	0	0
b6afe070ad1273e01cdbee5a39f9b580	0	0	0	0	0	0	0	72	123	0	0	0	0	0	0	0	0	0	0	0	0
c1c023860cf48a4e501edabee194e9cc	0	0	194	0	0	0	0	0	0	0	0	0	0	0	0	0	0	0	0	0	0
25abd3645a3c5e3fc329fecdeb43ca44	0	0	106	0	0	0	0	0	0	0	0	0	88	0	0	0	0	0	0	0	0
e1494f8b32a3ce58083a081a98ac5409	0	0	0	194	0	0	0	0	0	0	0	0	0	0	0	0	0	0	0	0	0
f05c3cc7121988eebe4dfbf36868c463	0	0	0	0	0	0	0	0	65	0	0	129	0	0	0	0	0	0	0	0	0
b85ff305604437146228831bb8360c12	0	0	193	0	0	0	0	0	0	0	0	0	0	0	0	0	0	0	0	0	0
8605c904705d99f905aad326eb7b5af9	0	0	193	0	0	0	0	0	0	0	0	0	0	0	0	0	0	0	0	0	0
37579ee17050ebd16d1852d2fd456bfe	0	0	0	0	0	0	0	0	193	0	0	0	0	0	0	0	0	0	0	0	0
771610655624b9974bac85a08c9e6c5a	0	0	0	0	0	0	0	0	24	0	0	0	0	0	169	0	0	0	0	0	0
54af695c1546ec301b5e0b947c2934a1	0	0	192	0	0	0	0	0	0	0	0	0	0	0	0	0	0	0	0	0	0
6e333af181909ea8f1b5a07435261880	0	0	109	0	0	0	0	36	47	0	0	0	0	0	0	0	0	0	0	0	0
ca32341c95b838af7e107195d9c2c52d	0	0	0	0	0	0	0	192	0	0	0	0	0	0	0	0	0	0	0	0	0
3e2787182c287ffd69c7a6adfa86cf1e	0	0	0	0	0	0	0	44	0	0	0	0	0	0	148	0	0	0	0	0	0
e982101879b05a482c50d24494fd059d	0	0	84	107	0	0	0	0	0	0	0	0	0	0	0	0	0	0	0	0	0
8a1ca8a9ca8b69551628335afb63c02c	0	0	173	0	0	0	0	0	0	0	0	0	0	0	17	0	0	0	0	0	0
6d18d467da033b3480e33b67b11ebebf	0	0	0	0	190	0	0	0	0	0	0	0	0	0	0	0	0	0	0	0	0
b9df63a0250791325fa27217f65bb22a	0	0	0	0	190	0	0	0	0	0	0	0	0	0	0	0	0	0	0	0	0
3477d96f607c83c63db1b7a3e8840e29	0	0	189	0	0	0	0	0	0	0	0	0	0	0	0	0	0	0	0	0	0
fe38bc0ad4d258f7c05f4a326a388854	0	0	189	0	0	0	0	0	0	0	0	0	0	0	0	0	0	0	0	0	0
5e2a667f02fd3bbcce4fecdf98cc720d	0	0	0	0	189	0	0	0	0	0	0	0	0	0	0	0	0	0	0	0	0
370d3cf8cdbb38f4518e1fcd60aa3be3	0	0	0	0	0	0	0	0	48	0	0	0	140	0	0	0	0	0	0	0	0
4eb49104dffbc732768d7b3c144bfa08	0	0	0	187	0	0	0	0	0	0	0	0	0	0	0	0	0	0	0	0	0
c79b19bef5e1477db5a3423fe1715c5a	0	0	0	0	187	0	0	0	0	0	0	0	0	0	0	0	0	0	0	0	0
0d2799bcffbcc4f1145ab8b103f43b17	0	0	0	0	0	0	0	49	0	0	0	0	0	0	0	0	0	0	138	0	0
895194b4a4178e39aa7b3443689416f8	0	0	0	0	0	0	0	0	0	0	0	0	0	0	0	0	187	0	0	0	0
1b6b040b0c57d771e1071c92d05552b4	0	186	0	0	0	0	0	0	0	0	0	0	0	0	0	0	0	0	0	0	0
2ad77ead788131b0246ecf17aeb5d349	0	0	0	0	0	0	186	0	0	0	0	0	0	0	0	0	0	0	0	0	0
809e2597253fffe379877c34663509bd	0	0	0	0	0	0	0	186	0	0	0	0	0	0	0	0	0	0	0	0	0
3bf78edd41d4fcdc52acd57eedeb873b	0	0	0	0	0	0	0	0	185	0	0	0	0	0	0	0	0	0	0	0	0
c33050258af2325633295cb966b5be3f	0	0	0	0	0	0	0	0	0	0	0	0	185	0	0	0	0	0	0	0	0
20c7f405c81c8e24019079f81b37942b	0	0	0	0	184	0	0	0	0	0	0	0	0	0	0	0	0	0	0	0	0
9681bb928edcdcd3a7616e9c4d5958c1	0	136	13	0	0	0	0	0	34	0	0	0	0	0	0	0	0	0	0	0	0
1a180baad16ff586cdd00bd085fe4d97	0	0	183	0	0	0	0	0	0	0	0	0	0	0	0	0	0	0	0	0	0
c45c9b8544f684cfede7413cfbb49241	0	0	0	0	182	0	0	0	0	0	0	0	0	0	0	0	0	0	0	0	0
477f9d8ecbb00ecb511fd39e3bfe82f6	0	0	181	0	0	0	0	0	0	0	0	0	0	0	0	0	0	0	0	0	0
472aac7255615ef7835b6ea818d0f715	0	0	181	0	0	0	0	0	0	0	0	0	0	0	0	0	0	0	0	0	0
4eed9ab0e23ef96a8bf5dc4c6f720f0a	0	0	0	0	96	0	0	0	0	0	0	0	0	0	85	0	0	0	0	0	0
70556092f86b21f0bc52a3f68fa870e1	0	0	0	0	0	0	0	0	181	0	0	0	0	0	0	0	0	0	0	0	0
fd0e811dfdf8d9aa42a18b53cb11b68b	0	180	0	0	0	0	0	0	0	0	0	0	0	0	0	0	0	0	0	0	0
7981406c359a67921f8f4caa9cafadae	0	0	180	0	0	0	0	0	0	0	0	0	0	0	0	0	0	0	0	0	0
056c0dc1b1188da3973c7dd906113007	0	0	0	0	0	0	0	7	119	0	0	0	0	47	0	0	0	0	0	7	0
68c569cd4f4d27e0956823eac74f252b	0	172	0	0	0	0	0	0	0	0	0	0	0	0	0	0	0	0	0	0	6
6bfb79927a2f66c3090d7ad214b7b23f	0	0	177	0	0	0	0	0	0	0	0	0	0	0	0	0	0	0	0	0	0
90f6ee202974ad7102317e504bb5120e	0	0	0	0	177	0	0	0	0	0	0	0	0	0	0	0	0	0	0	0	0
657c57cb4975b3f8ecdad9ddbd08a054	0	0	0	0	0	0	0	177	0	0	0	0	0	0	0	0	0	0	0	0	0
a640100fd3c4f20ab925076ee4dc27c8	0	0	0	0	0	0	0	177	0	0	0	0	0	0	0	0	0	0	0	0	0
d5da6af6c2c31af351ea594829e093c2	0	0	0	0	0	0	0	0	177	0	0	0	0	0	0	0	0	0	0	0	0
25febaf8ef201c116e7565f9d290b93c	0	0	0	0	0	0	0	0	177	0	0	0	0	0	0	0	0	0	0	0	0
a4d24acbaf0ef782f3f350b5be714924	0	0	0	176	0	0	0	0	0	0	0	0	0	0	0	0	0	0	0	0	0
b134b9f0076a4b2a05acf543fe6ebf21	0	0	0	127	0	0	0	0	0	0	0	0	0	0	0	0	0	0	0	49	0
4b47c218ce3fbd9794e29dfc302fe6fa	0	0	0	71	57	0	0	0	48	0	0	0	0	0	0	0	0	0	0	0	0
fbd5d3a8c239f59e2c34942cc3f922fe	0	0	0	0	0	0	0	0	175	0	0	0	0	0	0	0	0	0	0	0	0
92d4d01193cf2814691eba0ef2fd6f04	0	0	0	0	0	0	0	0	0	0	0	175	0	0	0	0	0	0	0	0	0
6b5e99935ae841543a049737b592e39a	0	0	0	0	0	0	0	174	0	0	0	0	0	0	0	0	0	0	0	0	0
6cf17c0bfdd3c53959957209c1d3acaf	0	173	0	0	0	0	0	0	0	0	0	0	0	0	0	0	0	0	0	0	0
e01675542288ed9b35570fe308f5f53e	0	0	173	0	0	0	0	0	0	0	0	0	0	0	0	0	0	0	0	0	0
1cbf8edb48bd49fb5d1bb754c66f4791	0	0	0	0	0	0	0	0	0	0	173	0	0	0	0	0	0	0	0	0	0
173dc88e6ac359f97920202124342d10	0	0	106	11	0	0	0	55	0	0	0	0	0	0	0	0	0	0	0	0	0
4f31538e04064297b73227ce01170849	0	0	0	0	172	0	0	0	0	0	0	0	0	0	0	0	0	0	0	0	0
7ac20ed7078b5690e5999ad99158f49f	0	0	0	0	0	0	0	0	172	0	0	0	0	0	0	0	0	0	0	0	0
333f64662cc9d219b100a95c8581be2a	0	0	171	0	0	0	0	0	0	0	0	0	0	0	0	0	0	0	0	0	0
96306791cfad9a75e47c58d12f84703c	0	0	0	0	0	171	0	0	0	0	0	0	0	0	0	0	0	0	0	0	0
24a7c43d66ba6d32201db4c81c9968ac	0	0	0	0	0	0	0	171	0	0	0	0	0	0	0	0	0	0	0	0	0
5569f980c4a995d4c8273c48dfad7f28	0	0	0	0	170	0	0	0	0	0	0	0	0	0	0	0	0	0	0	0	0
9b9f6f7a0698247f580740f43fb04079	0	0	0	0	170	0	0	0	0	0	0	0	0	0	0	0	0	0	0	0	0
d95ecc4f2f1ea5eb718f485f432537d5	0	0	0	0	0	0	0	0	0	0	0	0	170	0	0	0	0	0	0	0	0
9a62c3f25df238ce0ffcd8d07e82e01a	0	0	0	0	0	0	0	0	0	0	0	0	0	0	170	0	0	0	0	0	0
7e460b305e72e8029377fe2ad8a58c9d	0	0	0	0	0	0	0	0	0	0	0	0	0	0	0	0	0	0	0	170	0
70ac5e15e9e0e3f7594a2d3373570dbe	0	168	0	0	0	0	0	0	0	0	0	0	0	0	0	0	0	0	0	0	0
208491d3348888bcba6bb1c249167f21	0	0	168	0	0	0	0	0	0	0	0	0	0	0	0	0	0	0	0	0	0
485e1f72c037c4375d8384c39299933c	0	0	0	109	59	0	0	0	0	0	0	0	0	0	0	0	0	0	0	0	0
5066e751309be16e2a7c30cd3eabd22b	0	0	0	0	0	0	0	0	0	0	0	0	0	0	167	0	0	0	0	0	0
1231c3159174b4307e66d2d193821bd2	0	166	0	0	0	0	0	0	0	0	0	0	0	0	0	0	0	0	0	0	0
f0f8e0e7534ff7d9221db27331fa8a6f	0	0	0	0	0	0	166	0	0	0	0	0	0	0	0	0	0	0	0	0	0
349649afbb080afab09673c9950380f8	0	0	0	165	0	0	0	0	0	0	0	0	0	0	0	0	0	0	0	0	0
52927b694e244cc8c9c5bb181df9cb3a	0	0	0	0	0	0	165	0	0	0	0	0	0	0	0	0	0	0	0	0	0
daf5f69b9e31b49876d6484ccb091ee5	0	0	164	0	0	0	0	0	0	0	0	0	0	0	0	0	0	0	0	0	0
fad8c04b14e0dccff294f75f07a036a5	0	0	164	0	0	0	0	0	0	0	0	0	0	0	0	0	0	0	0	0	0
5940889d714459c5610c4fb0358235ea	0	0	0	164	0	0	0	0	0	0	0	0	0	0	0	0	0	0	0	0	0
bd67a927cc002c8afdbd4d2d459a718d	0	0	0	0	164	0	0	0	0	0	0	0	0	0	0	0	0	0	0	0	0
1f71b0ad0c360948e0e3e0116dcf9e5e	0	0	163	0	0	0	0	0	0	0	0	0	0	0	0	0	0	0	0	0	0
c61588624f6899589f71fb032a8d842e	0	0	0	0	0	0	0	0	163	0	0	0	0	0	0	0	0	0	0	0	0
2d3c22153773345b19b6d7b1d7050d07	0	0	0	0	0	0	0	0	0	0	0	0	162	0	0	0	0	0	0	0	0
815cd43758107790baf46f81e9184b8a	0	161	0	0	0	0	0	0	0	0	0	0	0	0	0	0	0	0	0	0	0
95947f528760ee6f7c3708bf9e2ed4c9	0	0	62	99	0	0	0	0	0	0	0	0	0	0	0	0	0	0	0	0	0
1bcc0925b640d8eea5c1e460267bae7c	0	0	0	161	0	0	0	0	0	0	0	0	0	0	0	0	0	0	0	0	0
7f658fb34f73ab916b07431248dd0581	0	0	0	0	0	0	0	0	161	0	0	0	0	0	0	0	0	0	0	0	0
c95a01ceec19e08de1d8a23e22cd4f03	0	0	0	0	0	0	0	0	161	0	0	0	0	0	0	0	0	0	0	0	0
985b64fd1860e39bccf7d55e51c9b5ed	0	0	0	0	0	0	0	160	0	0	0	0	0	0	0	0	0	0	0	0	0
a324a5e63e1c909f77ba1cd63a7288c4	0	0	0	0	159	0	0	0	0	0	0	0	0	0	0	0	0	0	0	0	0
aa6a5714ac99ce18c9517ad8bda4805a	0	0	0	0	0	0	0	0	159	0	0	0	0	0	0	0	0	0	0	0	0
41b446d2c2d5ba82bda0f1d4b5fea335	0	0	0	158	0	0	0	0	0	0	0	0	0	0	0	0	0	0	0	0	0
9d7f0893c4c47634fc09d8b5286bd9a7	0	0	0	0	0	0	0	0	0	0	0	0	0	157	0	0	0	0	0	0	0
e2e6d917f3069f6c111334ca59d578a9	0	0	156	0	0	0	0	0	0	0	0	0	0	0	0	0	0	0	0	0	0
759dd4dfdc540c049ddade22a76b6165	0	0	156	0	0	0	0	0	0	0	0	0	0	0	0	0	0	0	0	0	0
6914b63227f2f04ea523c90b4fa75f91	0	0	0	0	156	0	0	0	0	0	0	0	0	0	0	0	0	0	0	0	0
28e49943ee5b456ea136bec9c6cd466e	0	0	0	0	0	0	0	41	0	0	0	115	0	0	0	0	0	0	0	0	0
32e5d415c8dc595aa17a54843158c9e1	0	0	155	0	0	0	0	0	0	0	0	0	0	0	0	0	0	0	0	0	0
dcd0250e83c42491fc7950e6e7cb49c5	0	0	0	155	0	0	0	0	0	0	0	0	0	0	0	0	0	0	0	0	0
54cd463d61e98dd2cb78d20b10163867	0	0	0	0	0	0	0	0	155	0	0	0	0	0	0	0	0	0	0	0	0
5375d09021e1614af0c7d763bafbab27	0	0	98	0	0	0	0	0	56	0	0	0	0	0	0	0	0	0	0	0	0
55a61596ad0490e36722df1910c0a0e6	0	0	0	0	154	0	0	0	0	0	0	0	0	0	0	0	0	0	0	0	0
5249af2340e1c82489b2c3638ae0aa05	0	0	0	0	0	0	154	0	0	0	0	0	0	0	0	0	0	0	0	0	0
36442e6327c00cabba9982c61d37710e	0	0	0	0	0	0	0	0	154	0	0	0	0	0	0	0	0	0	0	0	0
be380f69f9074efc257a285945789095	0	0	153	0	0	0	0	0	0	0	0	0	0	0	0	0	0	0	0	0	0
771b9ea8c775570b9ca9754f33359876	0	0	153	0	0	0	0	0	0	0	0	0	0	0	0	0	0	0	0	0	0
5c8dcf002634c1492d032d74c8dbaca9	0	0	0	0	153	0	0	0	0	0	0	0	0	0	0	0	0	0	0	0	0
a2dfa79c1d840c2323a9aeaefa310986	0	0	0	0	0	0	153	0	0	0	0	0	0	0	0	0	0	0	0	0	0
288489f760bbbb257912168e3be50b05	0	0	152	0	0	0	0	0	0	0	0	0	0	0	0	0	0	0	0	0	0
94ec17ea9a77b5023f2818537dd4c188	0	0	0	0	0	152	0	0	0	0	0	0	0	0	0	0	0	0	0	0	0
80e67f41a5eb0d46612fbc49d9467d39	0	0	0	0	0	0	152	0	0	0	0	0	0	0	0	0	0	0	0	0	0
bf64c32222bb8693656cabada1d33afb	0	0	0	0	60	0	0	36	28	0	27	0	0	0	0	0	0	0	0	0	0
a40491f9f41e35f252d144d38133a00e	0	0	0	0	0	0	0	0	151	0	0	0	0	0	0	0	0	0	0	0	0
3e38045572ce518430f0017324210235	0	150	0	0	0	0	0	0	0	0	0	0	0	0	0	0	0	0	0	0	0
2610e37d0b3857ee49d261a6463758e9	0	0	0	0	150	0	0	0	0	0	0	0	0	0	0	0	0	0	0	0	0
c5e1124f4a46624b1e96a8d352e94c35	0	0	0	0	0	0	0	0	150	0	0	0	0	0	0	0	0	0	0	0	0
e572c9d771001a59f60846055f0955e8	0	0	0	0	0	0	0	0	149	0	0	0	0	0	0	0	0	0	0	0	0
1555b46eef0c92ea8508cab469781784	0	0	148	0	0	0	0	0	0	0	0	0	0	0	0	0	0	0	0	0	0
123d67daee94ead9d64937d9a0ec0238	0	0	0	0	0	0	0	148	0	0	0	0	0	0	0	0	0	0	0	0	0
08f5611f9190955bda756684e9a69154	0	0	0	0	0	0	0	0	148	0	0	0	0	0	0	0	0	0	0	0	0
8ee1392234cc28b8e0a726beec8ec68f	0	0	147	0	0	0	0	0	0	0	0	0	0	0	0	0	0	0	0	0	0
851dbc6a1dbb9195183df083e0661e9e	0	0	147	0	0	0	0	0	0	0	0	0	0	0	0	0	0	0	0	0	0
1506aef11891ba18a48fdc5c7fc18c48	0	0	0	0	147	0	0	0	0	0	0	0	0	0	0	0	0	0	0	0	0
f7fc6294e560ac116e5300023bebe74b	0	0	0	0	0	0	0	0	0	0	0	0	0	0	147	0	0	0	0	0	0
896c4c64cfa9ad0fea07b71e42ffc73b	0	0	146	0	0	0	0	0	0	0	0	0	0	0	0	0	0	0	0	0	0
bc6ced8e43f6da09262162189122e97f	0	0	0	115	31	0	0	0	0	0	0	0	0	0	0	0	0	0	0	0	0
7587920efab8bf1d6581cdab56660867	0	0	0	0	0	0	0	146	0	0	0	0	0	0	0	0	0	0	0	0	0
a8fc450e2b46ea94cf222160b9c70f44	0	145	0	0	0	0	0	0	0	0	0	0	0	0	0	0	0	0	0	0	0
4c92d5253ae83d6cad6197f8bbe57951	0	0	145	0	0	0	0	0	0	0	0	0	0	0	0	0	0	0	0	0	0
2ed82e055eec9306ae4e3ed292f80bc5	0	0	0	0	145	0	0	0	0	0	0	0	0	0	0	0	0	0	0	0	0
ddcac5b4529c78b26d82aab218bc3343	0	0	0	0	0	0	0	145	0	0	0	0	0	0	0	0	0	0	0	0	0
2c3432e49983ad967685f0af2e1d230f	0	0	0	0	0	0	0	0	0	0	145	0	0	0	0	0	0	0	0	0	0
e7d163c8fbdefa9f7568457aecb222e3	0	0	0	0	0	0	0	0	0	0	0	0	145	0	0	0	0	0	0	0	0
6cfdb23f0233adf77e53a66b440b2716	0	0	0	144	0	0	0	0	0	0	0	0	0	0	0	0	0	0	0	0	0
7ad83e49bed450b1a9df2e7b1b5c80d8	0	0	0	0	0	0	0	144	0	0	0	0	0	0	0	0	0	0	0	0	0
fa924918b8de126918ee2986251e7cbe	0	0	0	0	0	0	0	0	144	0	0	0	0	0	0	0	0	0	0	0	0
66ce6bb134d460901f50a5d582624f41	0	0	0	0	0	0	0	0	0	0	0	0	0	0	144	0	0	0	0	0	0
69501c4790a5283f868d9c00fcacc2b8	143	0	0	0	0	0	0	0	0	0	0	0	0	0	0	0	0	0	0	0	0
c46f5684ce81566e84d3443fb855482e	0	0	0	0	0	0	0	143	0	0	0	0	0	0	0	0	0	0	0	0	0
b721a0c31bddf85eec83152c1203a5b7	0	0	0	0	0	0	0	0	143	0	0	0	0	0	0	0	0	0	0	0	0
1bb41c70d71f6e8212fd7531fdadefe3	0	0	0	0	0	0	0	0	0	0	0	0	0	0	0	0	143	0	0	0	0
c473e21ed1efd89c75e88456cb330baf	0	0	142	0	0	0	0	0	0	0	0	0	0	0	0	0	0	0	0	0	0
9ef8a6d6ddd62b559de178720c9cca7d	0	0	0	0	0	0	0	13	0	0	0	0	0	0	129	0	0	0	0	0	0
5f67daadaaccd969c4140c550512509f	0	0	0	0	0	0	0	141	0	0	0	0	0	0	0	0	0	0	0	0	0
603981ba96ba5a793cbdd3960dd3260b	0	0	0	0	112	0	0	0	28	0	0	0	0	0	0	0	0	0	0	0	0
88108f4afc0f585a0cf2a4390612c901	0	0	0	0	0	0	0	0	0	0	0	0	140	0	0	0	0	0	0	0	0
37c42ee1a1378c852e33447735d102d6	139	0	0	0	0	0	0	0	0	0	0	0	0	0	0	0	0	0	0	0	0
5e58daafe407e11fc53d17a038754151	0	0	139	0	0	0	0	0	0	0	0	0	0	0	0	0	0	0	0	0	0
a8d2404ef453ec89bceab0fd5de9205f	0	0	0	0	0	139	0	0	0	0	0	0	0	0	0	0	0	0	0	0	0
fe81b9f4845c5cf27dbd10a460939f81	0	0	0	0	0	0	0	127	0	0	0	0	0	0	0	0	0	0	0	0	12
0a54ac8cdb17096504f0aef98aa0ef17	0	0	0	0	0	0	0	36	0	0	0	0	0	0	0	0	103	0	0	0	0
46c29f6a91b0e9ca26e644eab49d0349	0	0	138	0	0	0	0	0	0	0	0	0	0	0	0	0	0	0	0	0	0
5d1e7fae363148c196c8c332787e657a	0	0	0	0	0	0	0	138	0	0	0	0	0	0	0	0	0	0	0	0	0
70befa904934ab73c03ff41c9e45d2f8	0	0	0	0	0	0	0	138	0	0	0	0	0	0	0	0	0	0	0	0	0
142403c33127076299ba1fa2c7a60394	0	0	0	0	0	0	0	138	0	0	0	0	0	0	0	0	0	0	0	0	0
b82301f8ae8c53ade91619a6258c0e35	0	0	0	0	0	0	0	0	138	0	0	0	0	0	0	0	0	0	0	0	0
29a316d7976926865284c2f7ea97a670	0	0	137	0	0	0	0	0	0	0	0	0	0	0	0	0	0	0	0	0	0
452ad6c65226c8bcc7732050c3719b4b	0	0	0	0	137	0	0	0	0	0	0	0	0	0	0	0	0	0	0	0	0
9cae3be9397fce9d5f19d9b3abaca87f	0	0	0	0	0	0	0	0	137	0	0	0	0	0	0	0	0	0	0	0	0
ac93ca5efc790a68f18358d9c3af24ad	0	0	0	0	0	0	0	0	137	0	0	0	0	0	0	0	0	0	0	0	0
1e563f36e254f42363bc048d08e061a5	0	0	0	0	0	0	0	0	0	0	0	0	137	0	0	0	0	0	0	0	0
a96f627806650f498ec3080850ef5b54	0	0	0	0	0	0	0	0	0	0	0	0	0	0	0	137	0	0	0	0	0
914d6dcc00f3a09641aee0c5d422295a	0	0	0	0	0	0	0	136	0	0	0	0	0	0	0	0	0	0	0	0	0
e3124c76f324c1d02a20f4d10f1111d8	0	0	0	0	0	0	0	0	136	0	0	0	0	0	0	0	0	0	0	0	0
7db47d73cb2d0f0c89d054cd6c1215d8	0	0	0	0	0	0	0	0	0	0	0	0	136	0	0	0	0	0	0	0	0
fad927c84ab002f0650b98d2638e606e	0	0	0	0	0	0	0	0	0	0	0	0	0	136	0	0	0	0	0	0	0
a4b4b48ee75e843fc760b49159b159c4	0	135	0	0	0	0	0	0	0	0	0	0	0	0	0	0	0	0	0	0	0
902baef79d9a127acb10c7000f033b31	0	0	7	0	0	0	0	0	128	0	0	0	0	0	0	0	0	0	0	0	0
d5a0a001c302c1da140aa8e10d6f1a59	0	0	0	0	135	0	0	0	0	0	0	0	0	0	0	0	0	0	0	0	0
bb9e8546bf6717c6cce5f2274bd07b0d	0	0	0	0	0	0	0	0	135	0	0	0	0	0	0	0	0	0	0	0	0
be4a4d8de8e1293a420544443962f6cf	0	0	0	0	0	0	102	0	0	0	0	24	4	0	0	0	0	0	0	0	4
b7718a4b2b5ca0b2f1989644791c1ca7	0	0	0	0	0	0	0	0	134	0	0	0	0	0	0	0	0	0	0	0	0
0d57e85bda830369755c3ce5f6a74708	0	0	0	0	0	0	0	133	0	0	0	0	0	0	0	0	0	0	0	0	0
7cc1f625f6c7a764c6ec5cdd25ab1005	0	0	0	0	0	0	0	133	0	0	0	0	0	0	0	0	0	0	0	0	0
ad4e5000c615ef0246fcba1f2e85f926	0	0	0	0	0	0	0	0	133	0	0	0	0	0	0	0	0	0	0	0	0
ef185f612b1fd64832dec69c48c5fe65	0	0	0	0	0	0	0	0	0	0	0	133	0	0	0	0	0	0	0	0	0
fda480f4d625b9b7b60c6c42a1fec480	0	0	0	0	0	0	0	0	0	0	0	0	133	0	0	0	0	0	0	0	0
24d84bcd8059d1860448a42307fb4d62	38	0	0	0	0	0	0	94	0	0	0	0	0	0	0	0	0	0	0	0	0
d31606911c16892848a3ece3ab3266bb	0	0	97	0	0	0	0	0	35	0	0	0	0	0	0	0	0	0	0	0	0
24356067c245ab0ff140078ff9f46a1f	0	0	0	0	131	0	0	0	0	0	0	0	0	0	0	0	0	0	0	0	0
5a2a8047e96beb2e9c3edbf2d91c1989	0	0	0	0	131	0	0	0	0	0	0	0	0	0	0	0	0	0	0	0	0
9d358534b0167b021a75bb08c4ef584b	0	0	0	0	131	0	0	0	0	0	0	0	0	0	0	0	0	0	0	0	0
f032a52313c459bf31692935f36f678c	0	0	130	0	0	0	0	0	0	0	0	0	0	0	0	0	0	0	0	0	0
b5f2f98445d55adb194798ace7757491	0	0	129	0	0	0	0	0	0	0	0	0	0	0	0	0	0	0	0	0	0
0be730e6f3b77233dcdf39abda218f00	0	0	0	0	0	0	0	78	51	0	0	0	0	0	0	0	0	0	0	0	0
69474695b9e4015bdcb5ed1daad3a490	0	0	0	0	0	0	0	0	129	0	0	0	0	0	0	0	0	0	0	0	0
8ccdd06b986b4c15e12f808fddb9f84f	0	0	38	0	0	0	0	90	0	0	0	0	0	0	0	0	0	0	0	0	0
eb313a1d2056f641e1b1f52139111e07	0	0	0	0	128	0	0	0	0	0	0	0	0	0	0	0	0	0	0	0	0
c1007411cec7c30199e8b58098a8fda1	0	0	0	0	128	0	0	0	0	0	0	0	0	0	0	0	0	0	0	0	0
1164c892725ba00add5a42d675d3af36	0	0	0	0	0	0	0	0	128	0	0	0	0	0	0	0	0	0	0	0	0
c59884d286eebaac3e945a319841780d	0	0	0	0	0	0	0	0	0	0	0	128	0	0	0	0	0	0	0	0	0
1658253d8ef4ca606b21639358920c1d	0	0	0	0	0	0	0	0	0	0	0	0	0	0	127	0	0	0	0	0	0
b123301dfd0bfc1ccd78a1febd56c6d8	0	0	0	0	0	0	0	0	0	0	0	0	0	0	0	127	0	0	0	0	0
f029f2a015b45d9e2928e580bf42e7a7	0	0	0	94	0	0	0	0	32	0	0	0	0	0	0	0	0	0	0	0	0
fd6becfd99046e5a3d0762829d934691	0	0	0	0	0	0	0	0	126	0	0	0	0	0	0	0	0	0	0	0	0
e757700723b2cb522f25515b1d8fe219	0	0	0	0	0	0	0	0	0	0	126	0	0	0	0	0	0	0	0	0	0
7dd309252b7501a54fadb974dd7e5c56	0	0	0	0	0	0	0	0	0	0	0	0	0	126	0	0	0	0	0	0	0
9f497f3bb0b87e102e74a2589647769a	0	0	0	0	0	0	0	0	0	0	0	0	0	0	126	0	0	0	0	0	0
2b766a4595aa7adb95724b4e540b899e	0	0	125	0	0	0	0	0	0	0	0	0	0	0	0	0	0	0	0	0	0
2f00cb6ed977ddb0aa43ba9b396aedb5	0	0	22	0	0	0	0	0	0	0	0	0	0	0	0	0	103	0	0	0	0
187af45e5f6c5452563a2f3ebc4d5191	0	0	0	0	125	0	0	0	0	0	0	0	0	0	0	0	0	0	0	0	0
75e0b3a2a512e3699dd0ea8870f0c0a3	0	0	0	0	125	0	0	0	0	0	0	0	0	0	0	0	0	0	0	0	0
81cd4eafc6287739c4bdab345b1e5199	0	0	0	0	0	0	0	125	0	0	0	0	0	0	0	0	0	0	0	0	0
eda7180b393672640c7b41f2be4de1ae	0	0	0	0	0	0	0	125	0	0	0	0	0	0	0	0	0	0	0	0	0
6fefd3a5fe30bc6e429751ccb4061ae5	0	0	0	0	0	0	0	0	0	0	0	0	0	0	125	0	0	0	0	0	0
c3c1924b27c65fd0d3346fd1f802b863	0	0	0	0	0	0	0	0	0	0	0	0	0	0	0	0	125	0	0	0	0
a3df7ec8175f331f3f6dbd560eced6af	0	0	0	0	0	0	0	0	0	0	0	0	0	0	0	0	125	0	0	0	0
ee4fcc06aa88ccca0a6a65803e63f4b2	0	0	124	0	0	0	0	0	0	0	0	0	0	0	0	0	0	0	0	0	0
9b9f9bf7bec90439846db8c45a65e9d7	0	0	0	0	0	0	0	0	0	0	124	0	0	0	0	0	0	0	0	0	0
c5aef98bbdde7f17edb7ff088f522282	0	0	0	0	0	0	0	0	0	0	0	88	0	0	0	0	0	0	0	36	0
3c5a0292890f3b1f53cd095604df78dc	123	0	0	0	0	0	0	0	0	0	0	0	0	0	0	0	0	0	0	0	0
c29a4fa6b63e61e755391cb55394cb5d	0	0	123	0	0	0	0	0	0	0	0	0	0	0	0	0	0	0	0	0	0
0db10476fda432bef76fad621dd9796b	0	0	123	0	0	0	0	0	0	0	0	0	0	0	0	0	0	0	0	0	0
50339574ce77a267239481e1273887ea	0	0	122	0	0	0	0	0	0	0	0	0	0	0	0	0	0	0	0	0	0
fb0d54c6d455d50cda3f4364c1dbeffd	0	0	0	0	122	0	0	0	0	0	0	0	0	0	0	0	0	0	0	0	0
7fe724c938df6d027e3d4975b5e9bea9	0	0	0	0	120	0	0	2	0	0	0	0	0	0	0	0	0	0	0	0	0
0b087e527ccf9db2e62d5a91e671d202	0	0	121	0	0	0	0	0	0	0	0	0	0	0	0	0	0	0	0	0	0
7f36052a8a1090df834d5b507e58a3b0	0	0	0	0	0	0	0	121	0	0	0	0	0	0	0	0	0	0	0	0	0
9092001969239dd314a4b57fdcb4fa6f	0	0	0	0	0	0	0	0	121	0	0	0	0	0	0	0	0	0	0	0	0
127f57465078ad9c40aa80cb222f47c3	0	0	0	0	0	0	0	0	0	0	0	0	0	0	121	0	0	0	0	0	0
b78d4ccec41ac38bd3cd5a76bb79730d	0	0	0	0	0	0	0	0	120	0	0	0	0	0	0	0	0	0	0	0	0
643e62f49aafa5838daed6caa3bfe66b	0	0	0	0	0	0	0	0	119	0	0	0	0	0	0	0	0	0	0	0	0
10e891bf05ef177938cf13e101e3cd3b	0	0	118	0	0	0	0	0	0	0	0	0	0	0	0	0	0	0	0	0	0
3bf29778a956ac206a360bb049a742b0	0	0	118	0	0	0	0	0	0	0	0	0	0	0	0	0	0	0	0	0	0
eb166d1c461d83e73bb32ee0bdfb89b3	0	0	0	0	68	0	0	29	0	0	0	0	21	0	0	0	0	0	0	0	0
ede597f0b3ca26c12384fc56a62ea327	0	0	0	0	0	0	0	118	0	0	0	0	0	0	0	0	0	0	0	0	0
454be9679ce9a468c4ae222723d9b595	0	0	0	0	0	0	0	0	0	0	0	0	118	0	0	0	0	0	0	0	0
8964271e3e16ac8be2bf3d39276f208a	0	0	0	0	0	0	0	0	0	0	0	0	0	0	0	0	118	0	0	0	0
8159161d8ed275edd5e832a40ef4b16f	0	0	117	0	0	0	0	0	0	0	0	0	0	0	0	0	0	0	0	0	0
4174c5c36b9027be7a7937ade7604d5e	0	0	0	0	117	0	0	0	0	0	0	0	0	0	0	0	0	0	0	0	0
cd94a7ca104b3c1220f027ca798db49d	0	0	0	0	0	0	117	0	0	0	0	0	0	0	0	0	0	0	0	0	0
4c3c882955b2f514e42fe9c682926ad4	0	0	0	0	0	0	0	117	0	0	0	0	0	0	0	0	0	0	0	0	0
04fc63acd6f7c5472f4cae9a86699c1d	0	0	0	0	0	0	0	0	0	0	0	117	0	0	0	0	0	0	0	0	0
2e69e96419cc7c21a19ef5838b4a04f8	0	0	116	0	0	0	0	0	0	0	0	0	0	0	0	0	0	0	0	0	0
da5c6d45d851106d5b3c1123ee1410b6	0	0	0	116	0	0	0	0	0	0	0	0	0	0	0	0	0	0	0	0	0
5b8fbe9ddfd3e5de35387715d88a74a1	0	0	0	0	116	0	0	0	0	0	0	0	0	0	0	0	0	0	0	0	0
9db5b44f032db383375e0365ee1b480a	0	0	0	0	0	0	0	116	0	0	0	0	0	0	0	0	0	0	0	0	0
5c2573f1ab021455c1dbe2a1b5c5bde4	0	0	115	0	0	0	0	0	0	0	0	0	0	0	0	0	0	0	0	0	0
41843f4f7500f07e9a76834a354b9f98	0	0	0	0	0	0	0	0	63	0	0	0	51	0	0	0	0	0	0	0	0
7ff4acdbc9fe531ae616b11f0b598710	0	0	0	0	0	0	0	0	0	0	0	0	114	0	0	0	0	0	0	0	0
179e4cf541daea0c45dce4091ca7379a	0	0	113	0	0	0	0	0	0	0	0	0	0	0	0	0	0	0	0	0	0
79d7df726e5b9de685dcabd365b6dca0	0	0	113	0	0	0	0	0	0	0	0	0	0	0	0	0	0	0	0	0	0
4f84eb674238b0df83ee36eea78ddd41	0	0	113	0	0	0	0	0	0	0	0	0	0	0	0	0	0	0	0	0	0
796531d87735722e09e26d8fd5c7a8d5	0	0	0	113	0	0	0	0	0	0	0	0	0	0	0	0	0	0	0	0	0
8665fff03ab843236b6b4492bdfa36ca	0	0	0	0	113	0	0	0	0	0	0	0	0	0	0	0	0	0	0	0	0
18b83f9cae83e8426fb9fb9ff451e138	0	0	20	0	0	0	0	0	92	0	0	0	0	0	0	0	0	0	0	0	0
5edcf69a50dcf7a80a19acca46c6ecb0	0	0	0	112	0	0	0	0	0	0	0	0	0	0	0	0	0	0	0	0	0
c58028ba8ddb7021a1dc27ab24083895	0	0	0	0	0	0	0	0	112	0	0	0	0	0	0	0	0	0	0	0	0
e5255b566096ad14f01f226c72722e0f	0	0	0	111	0	0	0	0	0	0	0	0	0	0	0	0	0	0	0	0	0
dd10595da3fe401ed1418bef13a7cf9f	0	0	0	0	0	0	0	111	0	0	0	0	0	0	0	0	0	0	0	0	0
727c37c8c79b7a389c090eb293ca0cdf	0	0	0	0	0	0	0	111	0	0	0	0	0	0	0	0	0	0	0	0	0
aed43859e2e4020efefd32a8de2f11f7	0	0	0	0	0	0	0	111	0	0	0	0	0	0	0	0	0	0	0	0	0
eee3a53ec88e04fef97bd81f4084ce5f	0	0	0	0	0	0	0	0	111	0	0	0	0	0	0	0	0	0	0	0	0
7baf43bdb0b4ba7cc4ed3b99b5ccb5a8	0	0	0	0	0	0	0	0	111	0	0	0	0	0	0	0	0	0	0	0	0
a9abac5a09e08ba3302953b4dfc1f7eb	0	0	0	0	0	0	0	0	0	0	0	0	0	0	0	0	111	0	0	0	0
d76e78f430d8f6c7892b79f5fd634e38	0	0	37	0	73	0	0	0	0	0	0	0	0	0	0	0	0	0	0	0	0
47f0cc618a0faae784ce7f6807d4ad89	0	0	0	110	0	0	0	0	0	0	0	0	0	0	0	0	0	0	0	0	0
6ba67ab1bcd7fd8fcc4d876112610f60	0	0	0	0	0	0	110	0	0	0	0	0	0	0	0	0	0	0	0	0	0
49cac3a2c583edd8a769efa21befb315	0	0	0	0	0	0	0	110	0	0	0	0	0	0	0	0	0	0	0	0	0
7cab655cf20c86ec4fd3760a2b12105c	0	0	0	0	0	0	0	0	0	0	0	0	0	0	0	0	0	0	87	0	23
2caacdd98541f54323e83d6132594f36	0	0	0	0	109	0	0	0	0	0	0	0	0	0	0	0	0	0	0	0	0
4ed4ac77d0b20795d18bec12faac858b	0	0	0	0	0	0	0	0	109	0	0	0	0	0	0	0	0	0	0	0	0
fd3fea56a4a0705e24a398ecf85f96fe	0	108	0	0	0	0	0	0	0	0	0	0	0	0	0	0	0	0	0	0	0
40a68865d24550b82106155cb667f2b0	0	0	108	0	0	0	0	0	0	0	0	0	0	0	0	0	0	0	0	0	0
804cb6176785c142a8f01243f7aece2d	0	0	107	0	0	0	0	0	0	0	0	0	0	0	0	0	0	0	0	0	0
69a7c58c1e6c265c3a4c21717d2df3cc	0	0	0	0	107	0	0	0	0	0	0	0	0	0	0	0	0	0	0	0	0
d56b2c0af545ad324e035d3a6a12b45a	0	0	0	0	107	0	0	0	0	0	0	0	0	0	0	0	0	0	0	0	0
0874168b09136060225c593f22282f3a	0	0	0	0	107	0	0	0	0	0	0	0	0	0	0	0	0	0	0	0	0
63b6a35774b891d076d741c564b004ac	0	0	0	0	0	0	0	0	107	0	0	0	0	0	0	0	0	0	0	0	0
d93913861f39cad14b64a58f8d061c34	0	0	0	0	0	0	0	0	107	0	0	0	0	0	0	0	0	0	0	0	0
05d819af5c8bc7972c4c5c2457d56547	0	0	0	0	0	0	0	0	0	0	0	0	0	107	0	0	0	0	0	0	0
f8a0f1780faac7175b2c673e51ce23f8	0	0	106	0	0	0	0	0	0	0	0	0	0	0	0	0	0	0	0	0	0
232ac776d28b3ab172b9c41661594dd6	0	0	106	0	0	0	0	0	0	0	0	0	0	0	0	0	0	0	0	0	0
bc45a545b5a6b9b62c938e5d83382d12	0	0	0	106	0	0	0	0	0	0	0	0	0	0	0	0	0	0	0	0	0
e67ea06030f989e940f21b8d037a7605	0	0	0	0	106	0	0	0	0	0	0	0	0	0	0	0	0	0	0	0	0
47a6c09590c23aba7f0635ad6c892ce5	0	0	0	0	0	0	0	0	19	0	0	0	87	0	0	0	0	0	0	0	0
61f1ea17d08f766aec3d3dacc2592373	0	0	0	0	0	0	0	0	0	0	0	0	0	0	0	0	0	0	0	106	0
dca5811dbaa126705cb5c537f3bbec7f	0	0	105	0	0	0	0	0	0	0	0	0	0	0	0	0	0	0	0	0	0
0f816fec2db8365d4000b535986c15f1	0	0	0	0	105	0	0	0	0	0	0	0	0	0	0	0	0	0	0	0	0
a0e572cd2668457b798400ee366a0aab	0	0	0	0	105	0	0	0	0	0	0	0	0	0	0	0	0	0	0	0	0
592439b0d2298336c23ef0e53374095f	0	0	0	0	0	0	0	105	0	0	0	0	0	0	0	0	0	0	0	0	0
f0497467e99aee79d6a9c76acab09443	0	0	0	0	0	0	0	0	105	0	0	0	0	0	0	0	0	0	0	0	0
5ae7422b8bd6bf10f2549a24dacb1283	0	0	0	0	0	0	0	0	0	0	0	0	105	0	0	0	0	0	0	0	0
d7eb7234723d798a367e77d4e458ca4e	0	0	104	0	0	0	0	0	0	0	0	0	0	0	0	0	0	0	0	0	0
2f43958076ed4b82c24e12b7baf10547	0	0	104	0	0	0	0	0	0	0	0	0	0	0	0	0	0	0	0	0	0
fb6f2dffe3cab9a45d926922782b3380	0	0	104	0	0	0	0	0	0	0	0	0	0	0	0	0	0	0	0	0	0
616c6f7a20988375e8059ea612f13e49	0	0	72	0	0	0	32	0	0	0	0	0	0	0	0	0	0	0	0	0	0
16b49464c9de829f2c58c23056bc4334	0	0	0	0	104	0	0	0	0	0	0	0	0	0	0	0	0	0	0	0	0
6db3351d80511123796e0528f86688ba	0	0	0	0	0	0	0	104	0	0	0	0	0	0	0	0	0	0	0	0	0
686248e141734c152a7e7346d988b64d	0	0	0	0	0	0	0	0	104	0	0	0	0	0	0	0	0	0	0	0	0
6120994e027eaead76110f32f2e009b7	0	0	0	0	0	0	0	0	104	0	0	0	0	0	0	0	0	0	0	0	0
7b6b6efae6a247329371204cf98ad953	0	0	103	0	0	0	0	0	0	0	0	0	0	0	0	0	0	0	0	0	0
b74a54bb9a1760b7e509d50879cf0a52	0	0	0	103	0	0	0	0	0	0	0	0	0	0	0	0	0	0	0	0	0
6bdf8dfc01144517ee4a0437e626bccc	0	0	0	103	0	0	0	0	0	0	0	0	0	0	0	0	0	0	0	0	0
7ebd3e219c0fdeddc1f95e876becdee8	0	0	0	0	0	0	103	0	0	0	0	0	0	0	0	0	0	0	0	0	0
8904a7c18c761c5d3c88c6ff07c76555	0	0	0	0	0	0	0	0	103	0	0	0	0	0	0	0	0	0	0	0	0
2f0503fab1fd0564e4a783d9b02ab9a3	0	0	0	0	0	0	0	0	0	0	0	0	0	0	0	0	0	0	103	0	0
bdbe13ba8c2e5f5ec8b74ff10f271ae2	0	0	102	0	0	0	0	0	0	0	0	0	0	0	0	0	0	0	0	0	0
2ebb8fdd24939e180df316408d7a944e	0	0	19	0	0	0	0	83	0	0	0	0	0	0	0	0	0	0	0	0	0
11dbba62ebeff73b619c0c7bef7cd457	0	0	0	102	0	0	0	0	0	0	0	0	0	0	0	0	0	0	0	0	0
db1293bb393be3ac8edac67d627ba167	0	0	0	0	102	0	0	0	0	0	0	0	0	0	0	0	0	0	0	0	0
4cdf463a04dc5b69c6715a7dddff8d62	0	0	0	0	63	0	0	39	0	0	0	0	0	0	0	0	0	0	0	0	0
0613fb167d250e95b70f9d34560da6ef	0	0	0	0	0	0	0	102	0	0	0	0	0	0	0	0	0	0	0	0	0
14b5f79fac5d91f84bd2c9b77773f490	0	0	0	0	0	0	0	0	0	0	0	0	102	0	0	0	0	0	0	0	0
e696930756ffbbd89995c93c3aa59299	0	0	0	0	0	0	0	0	0	0	0	0	0	0	0	0	0	0	102	0	0
df158ca4f92294067e7a276bbb8d8a5a	0	0	101	0	0	0	0	0	0	0	0	0	0	0	0	0	0	0	0	0	0
999ac59e5b26239fddf91324a4d3d5cd	0	0	0	0	0	0	0	101	0	0	0	0	0	0	0	0	0	0	0	0	0
d57538c6dc2913a6b28aa5b8d3fdde7d	0	0	0	0	0	0	0	101	0	0	0	0	0	0	0	0	0	0	0	0	0
c771afc998cb1b66aa30dfb7401d9bf0	0	0	0	0	0	0	0	0	0	0	0	0	101	0	0	0	0	0	0	0	0
fa5e98d2bddf93a28fb70189791091cf	0	0	100	0	0	0	0	0	0	0	0	0	0	0	0	0	0	0	0	0	0
4b7de8a4b425141042af781b66c7065f	0	0	0	0	100	0	0	0	0	0	0	0	0	0	0	0	0	0	0	0	0
5654507ac6c978f0b89ae2e361bd453e	0	0	0	0	0	100	0	0	0	0	0	0	0	0	0	0	0	0	0	0	0
4dd05fbad4e62b7089d7d5e2c0cb1a0d	0	0	0	0	0	0	0	100	0	0	0	0	0	0	0	0	0	0	0	0	0
a1da2ef1be72b807843027f634dfd0b1	0	0	0	0	0	0	0	0	100	0	0	0	0	0	0	0	0	0	0	0	0
cf41caab9d8d1f097105cedb57a94c50	0	0	0	0	0	0	0	0	100	0	0	0	0	0	0	0	0	0	0	0	0
46445c21a07f3977c54db3a53ba03371	0	0	0	0	0	0	0	0	100	0	0	0	0	0	0	0	0	0	0	0	0
bb5036371cedba837d6411afd5386f8a	0	0	0	0	0	0	0	0	0	0	0	0	0	100	0	0	0	0	0	0	0
be56bc15509d01b666127d515b4ddc2e	0	0	0	0	0	0	0	0	0	0	0	0	0	0	100	0	0	0	0	0	0
509f1febe6257d12f263705aab34ed00	0	0	0	0	0	0	0	0	0	0	0	0	0	0	0	100	0	0	0	0	0
ebbf5b12a6d7c411f7b7a3ad95d9c7cf	0	0	0	0	99	0	0	0	0	0	0	0	0	0	0	0	0	0	0	0	0
0b5f7131c010def401c659fe1ebbc39a	0	0	0	0	0	0	0	99	0	0	0	0	0	0	0	0	0	0	0	0	0
0886d437d631406a02c6d536bafdd406	0	98	0	0	0	0	0	0	0	0	0	0	0	0	0	0	0	0	0	0	0
65bd9e9a4f8c0d842a6c68673b5f4140	0	0	98	0	0	0	0	0	0	0	0	0	0	0	0	0	0	0	0	0	0
3ef4261c6d88d23de188b5fa5095c12a	0	0	98	0	0	0	0	0	0	0	0	0	0	0	0	0	0	0	0	0	0
1de9203160b576480c51dbc83f267361	0	0	98	0	0	0	0	0	0	0	0	0	0	0	0	0	0	0	0	0	0
7d1a893875cb22ec29b4b0704961ef05	0	0	98	0	0	0	0	0	0	0	0	0	0	0	0	0	0	0	0	0	0
ff0175782a765f2604a62aeeb72330f8	0	0	0	98	0	0	0	0	0	0	0	0	0	0	0	0	0	0	0	0	0
3225f37ca49bc99f218511f7c0e4b009	0	0	0	0	0	0	0	0	98	0	0	0	0	0	0	0	0	0	0	0	0
25f492322a866212c051ef67c90b44eb	0	0	0	0	0	0	0	0	98	0	0	0	0	0	0	0	0	0	0	0	0
3f006130a6b1ef665cf736b1899a56d2	0	0	0	0	0	0	0	0	0	0	0	98	0	0	0	0	0	0	0	0	0
7c0586dca2aefa409b9e780c0d70dab2	0	0	97	0	0	0	0	0	0	0	0	0	0	0	0	0	0	0	0	0	0
ec764e300daee24e8a63e3f2f8cd4de3	0	0	0	0	97	0	0	0	0	0	0	0	0	0	0	0	0	0	0	0	0
24765b87b5eb633f15536702ca557b78	0	0	0	0	0	0	0	0	97	0	0	0	0	0	0	0	0	0	0	0	0
02b2d11b1d4f71103a67fc07215b271d	0	0	96	0	0	0	0	0	0	0	0	0	0	0	0	0	0	0	0	0	0
d0cb6f7e435c507cd2f427d99e772d37	0	0	96	0	0	0	0	0	0	0	0	0	0	0	0	0	0	0	0	0	0
1b9d225e708d2657d35d899206dd9c58	0	0	96	0	0	0	0	0	0	0	0	0	0	0	0	0	0	0	0	0	0
5490f95140fb9b68ea50c0f300125904	0	0	0	0	0	0	96	0	0	0	0	0	0	0	0	0	0	0	0	0	0
b83ad5da7387ac2d3efddbb7e24fec5e	0	0	0	0	0	0	0	96	0	0	0	0	0	0	0	0	0	0	0	0	0
b42043faeba3231b9b166e6117597362	0	0	0	0	0	0	0	96	0	0	0	0	0	0	0	0	0	0	0	0	0
572a3280743ec7fab5b7d679ad68d165	0	0	0	0	0	0	0	0	96	0	0	0	0	0	0	0	0	0	0	0	0
b1e6f7eb5a6a0775a13372c162d5eb89	0	0	0	0	0	0	0	0	0	0	0	0	0	0	0	96	0	0	0	0	0
41eca74557a63813659a4e64587f155c	0	0	0	95	0	0	0	0	0	0	0	0	0	0	0	0	0	0	0	0	0
83e8868e886a6a23a25e523bc5048de9	0	0	0	0	95	0	0	0	0	0	0	0	0	0	0	0	0	0	0	0	0
994f73485b7162b2fa69b15a267915bf	0	0	0	0	95	0	0	0	0	0	0	0	0	0	0	0	0	0	0	0	0
2608820e368f49a7edb3c43e846a8372	0	0	0	0	0	0	0	0	95	0	0	0	0	0	0	0	0	0	0	0	0
9ae0b272ce1f178e478bb064dc655766	0	0	0	0	0	0	0	0	95	0	0	0	0	0	0	0	0	0	0	0	0
b8e7ae883f3d04c8553bae180aaaf104	0	0	0	0	0	0	0	0	0	0	0	95	0	0	0	0	0	0	0	0	0
b0aafe206996fcf0f6445aaecd4823a0	0	0	0	0	0	0	0	0	0	0	0	0	0	0	0	0	95	0	0	0	0
3896bbda94fa71898dc5aeba468c78cf	0	0	94	0	0	0	0	0	0	0	0	0	0	0	0	0	0	0	0	0	0
0860fc7ea8fa2998309662f17813246c	0	0	94	0	0	0	0	0	0	0	0	0	0	0	0	0	0	0	0	0	0
a0b5a7706607f8d75133a9c5b2f9c00b	0	0	0	94	0	0	0	0	0	0	0	0	0	0	0	0	0	0	0	0	0
200bd2c508661ad988420494f4d1e86b	0	0	0	0	0	0	0	94	0	0	0	0	0	0	0	0	0	0	0	0	0
1089e68e6e86e2ea641316a338bc8193	0	0	0	0	0	0	0	0	0	0	0	0	94	0	0	0	0	0	0	0	0
0924eaa565b4380cfc8d625ffb533165	0	0	0	0	0	0	0	0	0	0	0	0	0	94	0	0	0	0	0	0	0
9ca5763923bf5857b01cf00b4de168db	0	0	93	0	0	0	0	0	0	0	0	0	0	0	0	0	0	0	0	0	0
35bb70d2494775b50fe0c5a9660aa573	0	0	93	0	0	0	0	0	0	0	0	0	0	0	0	0	0	0	0	0	0
a977a4dc35fd53253a861c193d8f9fb1	0	0	0	0	0	0	0	0	93	0	0	0	0	0	0	0	0	0	0	0	0
a37c9f24636c1b4cc47bbc859c5e0339	0	92	0	0	0	0	0	0	0	0	0	0	0	0	0	0	0	0	0	0	0
89c3570035fbca3e5a6465dcc8142000	0	0	92	0	0	0	0	0	0	0	0	0	0	0	0	0	0	0	0	0	0
7fc8348f212c1dd7b3e23e36145f9cb7	0	0	92	0	0	0	0	0	0	0	0	0	0	0	0	0	0	0	0	0	0
273df3712133ddb815266f4e6472649b	0	0	0	55	0	0	0	37	0	0	0	0	0	0	0	0	0	0	0	0	0
aa0b549a0581ff4105d18bea5b15e7f0	0	0	0	0	92	0	0	0	0	0	0	0	0	0	0	0	0	0	0	0	0
934de8542ad626f155d94768083092e8	0	0	0	0	0	0	0	92	0	0	0	0	0	0	0	0	0	0	0	0	0
e80bf5d54c36d27f05c5fbc6a2d852bc	0	0	0	0	0	0	0	0	92	0	0	0	0	0	0	0	0	0	0	0	0
2f70a9f19579f4d64f8748aeb623c71f	0	0	0	0	0	0	0	0	0	0	0	0	0	92	0	0	0	0	0	0	0
30d340497000b1ab6d4fe09ee285fed0	0	0	0	91	0	0	0	0	0	0	0	0	0	0	0	0	0	0	0	0	0
8d6306f3bd73cf044bb2eb04b2db5f02	0	0	0	0	91	0	0	0	0	0	0	0	0	0	0	0	0	0	0	0	0
bc239dc5d1f05f5364209498b81efaa9	0	0	0	0	0	0	91	0	0	0	0	0	0	0	0	0	0	0	0	0	0
4e237a024df8a7d77f28e5e9b8cbb825	0	0	0	0	0	0	91	0	0	0	0	0	0	0	0	0	0	0	0	0	0
f183e5b03ffbee4d359838559ec7727f	0	0	0	0	0	0	0	0	0	0	0	0	0	0	91	0	0	0	0	0	0
fcc289287042784492db7cf01d86a800	0	0	90	0	0	0	0	0	0	0	0	0	0	0	0	0	0	0	0	0	0
a8458c8adc6c2724daf2b2d142fea655	0	0	90	0	0	0	0	0	0	0	0	0	0	0	0	0	0	0	0	0	0
49565ba01c9df3c6b86359012745c35a	0	0	0	90	0	0	0	0	0	0	0	0	0	0	0	0	0	0	0	0	0
efb6240bd908c3a47216d3293ee7ede6	0	0	0	0	0	0	0	90	0	0	0	0	0	0	0	0	0	0	0	0	0
b6b936b3a5b557ef723f612886960e4f	0	0	0	0	0	0	0	0	0	0	0	0	0	0	84	0	0	0	0	0	6
0985503f1a726d43710c05bb29218fea	0	0	0	0	0	0	0	89	0	0	0	0	0	0	0	0	0	0	0	0	0
85b08704e7630062a0ad693ae1e1473a	0	0	0	0	0	0	0	0	89	0	0	0	0	0	0	0	0	0	0	0	0
8248babee0dd948f3ee3e13a8a751cf1	0	0	0	0	0	0	0	0	89	0	0	0	0	0	0	0	0	0	0	0	0
66904d5fbf26ff16f72bfc8b9f3fccbc	0	0	88	0	0	0	0	0	0	0	0	0	0	0	0	0	0	0	0	0	0
30224312389517f537cc6d9bbbca400b	0	0	88	0	0	0	0	0	0	0	0	0	0	0	0	0	0	0	0	0	0
68b35d719deadae2485d93f82920fa11	0	0	88	0	0	0	0	0	0	0	0	0	0	0	0	0	0	0	0	0	0
0f81e1e8c1c32ad2c9d5eeecd3925b1a	0	0	0	88	0	0	0	0	0	0	0	0	0	0	0	0	0	0	0	0	0
886e58c87b0513cf849d85af5ceb0b5d	0	0	0	0	0	0	0	88	0	0	0	0	0	0	0	0	0	0	0	0	0
aee0bc27f5109b0033aee4f359d73fc2	0	0	0	0	0	0	0	0	88	0	0	0	0	0	0	0	0	0	0	0	0
79c6f4059829638c90d3863c0d292e18	0	0	0	0	0	0	0	0	88	0	0	0	0	0	0	0	0	0	0	0	0
69577662e706d4707ecd5b23d9ca6468	0	0	0	0	0	0	0	0	0	0	0	0	0	88	0	0	0	0	0	0	0
2782bd9c8a7e9aa1b0ef8e4ff465c064	0	0	87	0	0	0	0	0	0	0	0	0	0	0	0	0	0	0	0	0	0
8b89d8c4b6c7180b9165547f5e1ab1d0	0	0	87	0	0	0	0	0	0	0	0	0	0	0	0	0	0	0	0	0	0
ac9efbd047c067f681d7d9f005f88688	0	0	87	0	0	0	0	0	0	0	0	0	0	0	0	0	0	0	0	0	0
0fc13404ddc22dbaaf7447817ca68cf4	0	0	0	0	0	0	0	87	0	0	0	0	0	0	0	0	0	0	0	0	0
79a927942449acd0fc10902d22fb2e79	0	0	0	0	0	0	0	87	0	0	0	0	0	0	0	0	0	0	0	0	0
2d04a38f50c48614c9187f97de074cf6	0	0	0	0	0	0	0	0	87	0	0	0	0	0	0	0	0	0	0	0	0
1bef1bb486b1d6314e59471d4e3f6b48	0	0	0	0	0	0	0	0	0	0	0	0	0	0	0	0	87	0	0	0	0
97997fe088de6988126079be5aeb5d93	0	0	86	0	0	0	0	0	0	0	0	0	0	0	0	0	0	0	0	0	0
b0d59bac40dc45950f82cc9be50dddf8	0	0	0	86	0	0	0	0	0	0	0	0	0	0	0	0	0	0	0	0	0
70bdb301e4ac6defde71e9d24853db47	0	0	0	0	86	0	0	0	0	0	0	0	0	0	0	0	0	0	0	0	0
f735390e4f8e4a073fb227b5a44adf52	0	0	0	0	86	0	0	0	0	0	0	0	0	0	0	0	0	0	0	0	0
9b1eb37244591c1339d77f5ab2764984	0	0	0	0	0	0	0	0	86	0	0	0	0	0	0	0	0	0	0	0	0
78f3b3e97ac6f5f5176ffb6cdb1f455e	0	0	0	0	0	0	0	0	0	0	0	0	86	0	0	0	0	0	0	0	0
83fcec5e309146e04c55f2fd9b42747a	0	0	0	0	0	0	0	0	0	0	0	0	0	0	0	0	0	86	0	0	0
7faa899150acf8aacdca10f1821d77b8	0	0	85	0	0	0	0	0	0	0	0	0	0	0	0	0	0	0	0	0	0
645cb42f8ea41ad7966737b8d13b05a9	0	0	85	0	0	0	0	0	0	0	0	0	0	0	0	0	0	0	0	0	0
74360a4d3645f4dc86093155d60d89a8	0	0	85	0	0	0	0	0	0	0	0	0	0	0	0	0	0	0	0	0	0
87f79c030b8740758caa262e9eaa4095	0	0	0	85	0	0	0	0	0	0	0	0	0	0	0	0	0	0	0	0	0
2aadf8b726cfaf2686dc384e0dac2fdc	0	0	0	85	0	0	0	0	0	0	0	0	0	0	0	0	0	0	0	0	0
b53da9953bf8d2d1108c70ce153c9678	0	0	0	85	0	0	0	0	0	0	0	0	0	0	0	0	0	0	0	0	0
dfb9fdce469c89cdb0687b6b88f26178	0	0	0	0	0	0	0	0	0	85	0	0	0	0	0	0	0	0	0	0	0
aaad3a7ece199ca0107e00a18e525c1e	0	0	0	0	0	0	0	0	0	0	0	0	0	0	85	0	0	0	0	0	0
5c16bf847b99a9a57a99f3b1cd3c7f9b	0	0	0	0	0	0	0	0	0	0	0	0	0	0	0	0	85	0	0	0	0
449fa182bfefbf0b90a753bc6cccb6c0	0	0	84	0	0	0	0	0	0	0	0	0	0	0	0	0	0	0	0	0	0
c08aef3af0fa544810f5dbe049e42b09	0	0	84	0	0	0	0	0	0	0	0	0	0	0	0	0	0	0	0	0	0
fb5edea0391c3dca45a2237a0b6166b2	0	0	0	84	0	0	0	0	0	0	0	0	0	0	0	0	0	0	0	0	0
133da68fe10828085cf8d9e3656cc4a4	0	0	0	0	0	0	0	84	0	0	0	0	0	0	0	0	0	0	0	0	0
42f671b4000bfad2426b8899a9f4c79f	0	0	0	0	0	0	0	0	84	0	0	0	0	0	0	0	0	0	0	0	0
e56176887cc6dbf00bd4150c09270ba3	0	0	0	0	0	0	0	0	84	0	0	0	0	0	0	0	0	0	0	0	0
8a11900368c5fecf97f69bea3541688e	0	0	0	0	0	0	0	0	0	0	0	0	0	0	0	84	0	0	0	0	0
1f0664bbec19774506ca6e01f10c856f	0	83	0	0	0	0	0	0	0	0	0	0	0	0	0	0	0	0	0	0	0
399a19a6c160427e3eea4d37be3d0464	0	0	83	0	0	0	0	0	0	0	0	0	0	0	0	0	0	0	0	0	0
ed9fed32ea16f34ba9ca6663bcf781e9	0	0	83	0	0	0	0	0	0	0	0	0	0	0	0	0	0	0	0	0	0
f934943ca1c1799b5e7841a02feedd15	0	0	0	0	0	0	0	0	83	0	0	0	0	0	0	0	0	0	0	0	0
54de2b2b97fb0280c0da870e8892f683	0	0	0	0	0	0	0	0	83	0	0	0	0	0	0	0	0	0	0	0	0
0b7a196ad99e1322cd76c5e5800ab2e9	0	0	0	0	0	0	0	0	0	0	0	0	83	0	0	0	0	0	0	0	0
0480689c6ee1840eb8227f90bae3f863	0	0	0	0	0	0	0	0	0	0	0	0	0	0	0	0	0	0	83	0	0
33e2272c14e320da201c5cce96e10bc1	0	0	0	82	0	0	0	0	0	0	0	0	0	0	0	0	0	0	0	0	0
e1ce162988b00fc8049741a24b9af74b	0	0	0	82	0	0	0	0	0	0	0	0	0	0	0	0	0	0	0	0	0
98af4f49211b584d1f14ed5afe1a32b6	0	0	0	0	0	82	0	0	0	0	0	0	0	0	0	0	0	0	0	0	0
5155f54c3c9eecf24ee7a646b05ba595	0	0	0	0	0	0	0	82	0	0	0	0	0	0	0	0	0	0	0	0	0
8826061e6d105d672f5d2022b5c1fded	0	0	0	0	0	0	0	0	82	0	0	0	0	0	0	0	0	0	0	0	0
032d293d01e7ae920f34950de4d157aa	0	0	0	0	0	0	0	81	0	0	0	0	0	0	0	0	0	0	0	0	0
6ef1f1d31f62faea7955cbdda2495c3f	0	0	0	0	0	0	0	0	81	0	0	0	0	0	0	0	0	0	0	0	0
3a9ef26e6469d1ba05fe824e26d73079	0	0	0	0	0	0	0	0	81	0	0	0	0	0	0	0	0	0	0	0	0
dbec0a5bb940a06d1cf2d721495dd820	0	0	0	0	0	0	0	0	0	0	0	0	0	0	0	0	0	0	81	0	0
aa7875b3804777b171d1ddb8c1db8a63	80	0	0	0	0	0	0	0	0	0	0	0	0	0	0	0	0	0	0	0	0
3ff70ede286086f13d20b21314846b08	0	0	80	0	0	0	0	0	0	0	0	0	0	0	0	0	0	0	0	0	0
a791a73c4b6444b6d9c34d3c889a3ff3	0	0	0	80	0	0	0	0	0	0	0	0	0	0	0	0	0	0	0	0	0
56fc3b8e8e1e023731391fdf496df1b8	0	0	0	0	0	0	0	80	0	0	0	0	0	0	0	0	0	0	0	0	0
bb82ba55dcc899f4dce3ae06ab004d1b	0	0	0	0	0	0	0	0	80	0	0	0	0	0	0	0	0	0	0	0	0
93efb52364be85ada1338814dbe483cc	0	0	79	0	0	0	0	0	0	0	0	0	0	0	0	0	0	0	0	0	0
a88bd49dd6b3883155a635a798f7aaba	0	0	79	0	0	0	0	0	0	0	0	0	0	0	0	0	0	0	0	0	0
32a539f24a87a36b45cb563b04b6e615	0	0	79	0	0	0	0	0	0	0	0	0	0	0	0	0	0	0	0	0	0
9aa0cf85e7436dea7b0a572c785ae7f2	0	0	0	79	0	0	0	0	0	0	0	0	0	0	0	0	0	0	0	0	0
b44dc64d4f4bc84503ca08d56d7addfe	0	0	0	79	0	0	0	0	0	0	0	0	0	0	0	0	0	0	0	0	0
667cac2a57f698432ae9570321f90f0f	0	0	0	53	0	0	0	0	0	0	0	0	26	0	0	0	0	0	0	0	0
2ffded7346b6f792fb84b798eb711d80	0	0	0	0	0	0	0	79	0	0	0	0	0	0	0	0	0	0	0	0	0
5840a880b2d7a9d096d99d7fc99f6867	0	0	0	0	0	0	0	0	79	0	0	0	0	0	0	0	0	0	0	0	0
ea834064225e6a899ae9d5f62f5b34e9	0	0	0	0	0	0	0	0	79	0	0	0	0	0	0	0	0	0	0	0	0
0ed12332448759c393a633fbd2b0dd4c	0	0	0	0	0	0	0	0	79	0	0	0	0	0	0	0	0	0	0	0	0
01a5caee0320af7c91978b51dc39ccde	0	0	0	0	0	0	0	0	79	0	0	0	0	0	0	0	0	0	0	0	0
affb890bea4797ca908b6c7c16d9a652	0	0	74	4	0	0	0	0	0	0	0	0	0	0	0	0	0	0	0	0	0
195c60cf69f17f0f77a974f115021c94	0	0	0	78	0	0	0	0	0	0	0	0	0	0	0	0	0	0	0	0	0
4abd9ee9a7064e5a37e63cfb0c5c0c0d	0	0	0	0	0	0	0	78	0	0	0	0	0	0	0	0	0	0	0	0	0
dbf4faab2b6888aac134aca1e220339f	0	0	0	0	0	0	0	78	0	0	0	0	0	0	0	0	0	0	0	0	0
3d5a5a8f0d62ccb1c02d30f5a975bc54	0	0	0	0	0	0	0	0	78	0	0	0	0	0	0	0	0	0	0	0	0
d2fc3bfc56cbf721192b432149be2b11	0	0	0	0	0	0	0	0	78	0	0	0	0	0	0	0	0	0	0	0	0
6a80b7ac84df7c867173db969b76de60	0	0	0	0	0	0	0	0	0	0	0	0	0	0	78	0	0	0	0	0	0
907ce16a3d7dac8f1dd05f555ec2731c	0	0	0	0	0	0	0	0	0	0	0	0	0	0	0	0	78	0	0	0	0
f82558fc9f0e59108dde809f2a597831	0	0	77	0	0	0	0	0	0	0	0	0	0	0	0	0	0	0	0	0	0
6ee5a9956e40a64108d6096d6d260f39	0	0	0	0	77	0	0	0	0	0	0	0	0	0	0	0	0	0	0	0	0
99ec4f14577cc375a8c987d6cedb5eca	0	0	0	0	0	0	0	77	0	0	0	0	0	0	0	0	0	0	0	0	0
b1605b54d33c8e46aba2e58f9e55e152	0	0	0	0	0	0	0	0	77	0	0	0	0	0	0	0	0	0	0	0	0
8ef1eb27f7efbfcbb768eeb2868336ae	0	0	0	0	0	0	0	0	77	0	0	0	0	0	0	0	0	0	0	0	0
b1d61013fbf8f31abd794ed1f09a3ba0	0	0	0	0	0	0	0	0	0	0	0	0	0	0	77	0	0	0	0	0	0
a0856ce3e1205d71803ce059a7a05aa5	0	0	0	0	0	0	0	0	0	0	0	0	0	0	0	77	0	0	0	0	0
2501eb11213ee3a2750c1d5816bb44cb	0	0	0	0	0	0	0	0	0	0	0	0	0	0	0	0	0	0	0	77	0
b00feb802c03841196b554991888b8c2	0	76	0	0	0	0	0	0	0	0	0	0	0	0	0	0	0	0	0	0	0
eeb74f13fb256a55147dfafc4b363ff0	0	0	76	0	0	0	0	0	0	0	0	0	0	0	0	0	0	0	0	0	0
de8a4ae0ded277c4ac3faf593fdc52e1	0	0	36	0	0	0	0	0	40	0	0	0	0	0	0	0	0	0	0	0	0
cbd5ac68f91e5c3d9f9e4b165c9f2734	0	0	0	76	0	0	0	0	0	0	0	0	0	0	0	0	0	0	0	0	0
e30c9973af1cf1af135c65a8da9254b3	0	0	0	0	76	0	0	0	0	0	0	0	0	0	0	0	0	0	0	0	0
453550c693b2b0f253237370e434227b	0	0	0	0	40	0	0	36	0	0	0	0	0	0	0	0	0	0	0	0	0
50a79ec22510b5893baa9930374df806	0	0	0	0	0	0	0	0	0	0	0	0	0	0	76	0	0	0	0	0	0
97988622e0be070384ddc1a9aa0815ad	0	0	0	0	0	0	0	0	0	0	0	0	0	0	0	0	0	0	76	0	0
91257bbc30395a2862fe20578f5ab1e2	0	75	0	0	0	0	0	0	0	0	0	0	0	0	0	0	0	0	0	0	0
c5ccf87ba06feeae1311e9a95aef11f9	0	39	0	0	36	0	0	0	0	0	0	0	0	0	0	0	0	0	0	0	0
9c98b1241a7d96ecb58c592754441f85	0	0	75	0	0	0	0	0	0	0	0	0	0	0	0	0	0	0	0	0	0
c9531044ece866ae9edc8862de5c8cb8	0	0	0	60	0	0	0	0	15	0	0	0	0	0	0	0	0	0	0	0	0
79514b06094dfbbadfd93850070eef4e	0	0	0	0	75	0	0	0	0	0	0	0	0	0	0	0	0	0	0	0	0
1645b7d1803b75fc48035a2fe593ab44	0	0	0	0	0	0	0	75	0	0	0	0	0	0	0	0	0	0	0	0	0
6b6f7259140f4c2478e5d99ce55e1441	0	0	0	0	0	0	0	75	0	0	0	0	0	0	0	0	0	0	0	0	0
f7cdd17c00e82e9645bfb137e2eab311	0	0	0	0	0	0	0	0	75	0	0	0	0	0	0	0	0	0	0	0	0
2bdc6414c293d0ef8642ae35104d17bd	0	0	0	0	0	0	0	0	75	0	0	0	0	0	0	0	0	0	0	0	0
2979be639602306365bd8f5528653bb5	0	0	74	0	0	0	0	0	0	0	0	0	0	0	0	0	0	0	0	0	0
a7a21353bd85b15d699d0f131f83ad17	0	0	74	0	0	0	0	0	0	0	0	0	0	0	0	0	0	0	0	0	0
a0efbf764cc8c10e0bbbc1bc4b67d01a	0	0	0	0	0	0	74	0	0	0	0	0	0	0	0	0	0	0	0	0	0
641f59666f814fae0ac115640d85ab5e	0	0	0	0	0	0	29	0	45	0	0	0	0	0	0	0	0	0	0	0	0
844d1768979b636911ce5340eedf92a2	0	0	0	0	0	0	0	74	0	0	0	0	0	0	0	0	0	0	0	0	0
321b27036591bb3bedf04018d50a53fc	0	0	0	0	0	0	0	74	0	0	0	0	0	0	0	0	0	0	0	0	0
e5f8e664d60829c75d2b6f630b9b96a9	0	0	0	0	0	0	0	0	0	0	74	0	0	0	0	0	0	0	0	0	0
530bcfad4bcdd9b61253813d4e9310eb	0	0	0	0	0	0	0	0	0	0	0	0	0	0	0	0	74	0	0	0	0
70c927e6f80cf87106ef74cee181ce17	0	0	0	0	0	0	0	0	0	0	0	0	0	0	0	0	0	0	0	74	0
189bbee196772fe7aa48a6cc6ac9edeb	0	0	73	0	0	0	0	0	0	0	0	0	0	0	0	0	0	0	0	0	0
121dfa274fe5d3a2038e99871be4c78a	0	0	73	0	0	0	0	0	0	0	0	0	0	0	0	0	0	0	0	0	0
f6c88dbb135f1cfcc785d0c91ff0884d	0	0	0	0	73	0	0	0	0	0	0	0	0	0	0	0	0	0	0	0	0
26743e65ac682b765ce5d8baab45468d	0	0	0	0	73	0	0	0	0	0	0	0	0	0	0	0	0	0	0	0	0
6bc1c66471f2d6f05b5d4938d3a05e88	0	0	0	0	0	0	73	0	0	0	0	0	0	0	0	0	0	0	0	0	0
6b97b6e92ff131a27bc3a817de4d312d	0	0	0	0	0	0	0	73	0	0	0	0	0	0	0	0	0	0	0	0	0
0352b0fa90f8fdf77e0a678b1e006dde	0	0	0	0	0	0	0	0	73	0	0	0	0	0	0	0	0	0	0	0	0
b30b6b2cc4b16eeae72a6c4e1a0f5a25	0	0	0	0	0	0	0	0	0	0	0	0	73	0	0	0	0	0	0	0	0
7a7315cf06e2da181f36debe562e119d	0	72	0	0	0	0	0	0	0	0	0	0	0	0	0	0	0	0	0	0	0
f26f9545c3196d730d784f9d55816691	0	72	0	0	0	0	0	0	0	0	0	0	0	0	0	0	0	0	0	0	0
34b2c09e9dfff7092c917b1af357117c	0	0	39	0	0	0	0	0	33	0	0	0	0	0	0	0	0	0	0	0	0
93109ef2106b7fcff9193f29fe294f2d	0	0	0	72	0	0	0	0	0	0	0	0	0	0	0	0	0	0	0	0	0
a04b6e1d4fa67d845538fe9c4e87a478	0	0	0	0	72	0	0	0	0	0	0	0	0	0	0	0	0	0	0	0	0
8a4f54f2ca3bffe3df2a303ff9bcad28	0	0	0	0	0	59	0	13	0	0	0	0	0	0	0	0	0	0	0	0	0
64f3a510d991808625b8dc0511fac149	0	0	0	0	0	0	0	72	0	0	0	0	0	0	0	0	0	0	0	0	0
cb15ffba084b857f72d762c82d84104b	0	0	0	0	0	0	0	0	72	0	0	0	0	0	0	0	0	0	0	0	0
8cc8bde4b5a81dc3bc038ce53536a91f	0	0	0	0	0	0	0	0	72	0	0	0	0	0	0	0	0	0	0	0	0
a626e3dec5b6e66d6449a4436cbdc1cc	0	0	0	0	0	0	0	0	0	72	0	0	0	0	0	0	0	0	0	0	0
685d27510979c846f3721203f03e6e1f	0	71	0	0	0	0	0	0	0	0	0	0	0	0	0	0	0	0	0	0	0
d9fcc1ab575ad3ce31c1ae8bf33c145a	0	0	71	0	0	0	0	0	0	0	0	0	0	0	0	0	0	0	0	0	0
6fa4da6868f359e3b452309875710a8e	0	0	71	0	0	0	0	0	0	0	0	0	0	0	0	0	0	0	0	0	0
fbb8f551f239870fefc91d14710895a7	0	0	71	0	0	0	0	0	0	0	0	0	0	0	0	0	0	0	0	0	0
303561901b8b7995a4adb12078359822	0	0	0	71	0	0	0	0	0	0	0	0	0	0	0	0	0	0	0	0	0
1076f04a657b04e7431b893f9de16746	0	0	0	71	0	0	0	0	0	0	0	0	0	0	0	0	0	0	0	0	0
87fbfb4989847395fa4caf053715ea49	0	0	0	18	0	0	0	0	53	0	0	0	0	0	0	0	0	0	0	0	0
10e9ecc13dd3a6ba2823df023008c4ba	0	0	0	0	0	0	0	71	0	0	0	0	0	0	0	0	0	0	0	0	0
c6c2ce59a3404524872c8e8401250311	0	0	0	0	0	0	0	0	71	0	0	0	0	0	0	0	0	0	0	0	0
f574a456005ab2c8d460d756b4d66e40	0	0	0	0	0	0	0	0	71	0	0	0	0	0	0	0	0	0	0	0	0
8f3387f677a3a933853435009a3e35e6	0	0	0	0	0	0	0	0	71	0	0	0	0	0	0	0	0	0	0	0	0
69ab21a7305bbae0878dbc7385238d72	0	0	0	0	0	0	0	0	71	0	0	0	0	0	0	0	0	0	0	0	0
3514da08ad08fc1b0de2d8c32af07438	0	0	0	0	0	0	0	0	71	0	0	0	0	0	0	0	0	0	0	0	0
bcd4f56d7d919723dbcb491b4c298a62	0	0	0	0	0	0	0	0	0	0	0	0	0	0	0	0	71	0	0	0	0
da5f5fcb15ca22771501563031f32b83	0	0	0	0	0	0	0	0	0	0	0	0	0	0	0	0	0	0	71	0	0
3d3a52cb0ae7ac74eabfae97ce28c734	0	70	0	0	0	0	0	0	0	0	0	0	0	0	0	0	0	0	0	0	0
6aff8ae417bade62df5a013aac297d57	0	0	70	0	0	0	0	0	0	0	0	0	0	0	0	0	0	0	0	0	0
8d85b48870cfc3df6ec31bd83de20956	0	0	58	0	0	0	0	0	12	0	0	0	0	0	0	0	0	0	0	0	0
4cc1eea30aa2ec51c0a47d56ea1ca964	0	0	0	70	0	0	0	0	0	0	0	0	0	0	0	0	0	0	0	0	0
2be383268d90c7ef0f0de01bceaebe8b	0	0	0	0	70	0	0	0	0	0	0	0	0	0	0	0	0	0	0	0	0
5347553ac1b29e1e28c41c251a3ae1eb	0	0	0	0	0	0	0	0	70	0	0	0	0	0	0	0	0	0	0	0	0
59c2d17b31a021909538db8e1ed202e0	0	0	0	0	0	0	0	0	70	0	0	0	0	0	0	0	0	0	0	0	0
ef5a090bc68ff6e8d863255b4e37c0fe	0	0	0	0	0	0	0	0	0	0	0	0	0	0	70	0	0	0	0	0	0
e1aea88736c90adccc79849f8942e37a	0	0	69	0	0	0	0	0	0	0	0	0	0	0	0	0	0	0	0	0	0
c2d723d0cf8ee6202cf1d941b887bf92	0	0	69	0	0	0	0	0	0	0	0	0	0	0	0	0	0	0	0	0	0
4de35e5708bea17e1b046b8dd8a8e98b	0	0	0	0	69	0	0	0	0	0	0	0	0	0	0	0	0	0	0	0	0
b12dae57c6e5d6e56977164a0ad7da97	0	0	0	0	0	0	0	69	0	0	0	0	0	0	0	0	0	0	0	0	0
95ef75b13d858195af8efde60d0499fa	0	0	0	0	0	0	0	0	69	0	0	0	0	0	0	0	0	0	0	0	0
de48a9829ca9ff6cb09c8b216d41dfd7	0	0	0	0	0	0	0	0	69	0	0	0	0	0	0	0	0	0	0	0	0
7f4d624707593e2e9dfb7b81b80e12a2	68	0	0	0	0	0	0	0	0	0	0	0	0	0	0	0	0	0	0	0	0
118985998fc9f7a9e6cb40a8b2daf150	0	0	0	68	0	0	0	0	0	0	0	0	0	0	0	0	0	0	0	0	0
d5c6b2a3728b855947e51baeadcef618	0	0	0	0	68	0	0	0	0	0	0	0	0	0	0	0	0	0	0	0	0
6ef56da58289d35744a1e832ab19e8fc	0	0	0	0	52	0	0	0	16	0	0	0	0	0	0	0	0	0	0	0	0
b3234ce88c50cb02f64efa3d801a8406	0	0	0	0	0	0	0	68	0	0	0	0	0	0	0	0	0	0	0	0	0
b3104f2dabc073e496cc59cd9a72c9f1	0	0	0	0	0	0	0	0	68	0	0	0	0	0	0	0	0	0	0	0	0
3e4a62733c3022d2eab74e5a6917cf26	0	0	0	0	67	0	0	0	0	0	0	0	0	0	0	0	0	0	0	0	0
a5a160fe7ca2eb6ac44309ba5d58b77f	0	0	0	0	0	0	67	0	0	0	0	0	0	0	0	0	0	0	0	0	0
704527cdab91576319958ff0c3ad7758	0	0	0	0	0	0	67	0	0	0	0	0	0	0	0	0	0	0	0	0	0
b36ad78e59507aa52816d0f4e25b0dde	0	0	0	0	0	0	0	67	0	0	0	0	0	0	0	0	0	0	0	0	0
3d6e5c8a39958fa82e536eae315a98b3	0	0	0	0	0	0	0	67	0	0	0	0	0	0	0	0	0	0	0	0	0
58f95c28e8064ee4eb517a754b35cd8e	0	0	0	0	0	0	0	67	0	0	0	0	0	0	0	0	0	0	0	0	0
b93cd64bf41e4a2c3845c7218267e030	0	0	0	0	0	0	0	67	0	0	0	0	0	0	0	0	0	0	0	0	0
739cb5d570826546dda099a31aee65cf	0	0	0	0	0	0	0	67	0	0	0	0	0	0	0	0	0	0	0	0	0
624425b569849d3122f57093430c8861	0	0	0	0	0	0	0	0	67	0	0	0	0	0	0	0	0	0	0	0	0
338a7fb4a17c7665c91ece6666e6fe19	0	0	0	0	0	0	0	0	67	0	0	0	0	0	0	0	0	0	0	0	0
f4cfc6e4a434fd69889b92e5a86d2abc	0	0	0	0	0	0	0	0	67	0	0	0	0	0	0	0	0	0	0	0	0
c181384cb9f1b32edf2a6e49b45c2833	0	0	66	0	0	0	0	0	0	0	0	0	0	0	0	0	0	0	0	0	0
20bb4b7f09b09b5490c47db182ff2da6	0	0	66	0	0	0	0	0	0	0	0	0	0	0	0	0	0	0	0	0	0
fef023056d9f48dce507659415eba758	0	0	0	66	0	0	0	0	0	0	0	0	0	0	0	0	0	0	0	0	0
3bd965047e1ac4648b18c73563c4898b	0	0	0	0	66	0	0	0	0	0	0	0	0	0	0	0	0	0	0	0	0
550ddae5c70778ac1790473d6fe07f67	0	0	0	0	0	0	0	66	0	0	0	0	0	0	0	0	0	0	0	0	0
8329e24d29bf8aa8351a4a012c2621d0	0	0	0	0	0	0	0	66	0	0	0	0	0	0	0	0	0	0	0	0	0
e152b8dd1978de0379413c9db0c5e570	0	0	0	0	0	0	0	66	0	0	0	0	0	0	0	0	0	0	0	0	0
6ea8eca84eedb68669b36ef66b073b48	0	0	0	0	0	0	0	0	66	0	0	0	0	0	0	0	0	0	0	0	0
85134ade85c9b88b790920d529c1fea6	0	0	0	0	0	0	0	0	66	0	0	0	0	0	0	0	0	0	0	0	0
4b30b081640bffeea9fbcc816f429870	0	0	0	0	0	0	0	0	66	0	0	0	0	0	0	0	0	0	0	0	0
89fc9ddfaae8c0980820265f0e00beb9	0	0	0	0	0	0	0	0	66	0	0	0	0	0	0	0	0	0	0	0	0
56c0eab31d4e401254d531326fbf2aa5	0	0	0	0	0	0	0	0	0	0	0	0	0	0	66	0	0	0	0	0	0
03f84db9797c0aafc993e483c4e384a2	0	0	0	0	0	0	0	0	0	0	0	0	0	0	66	0	0	0	0	0	0
c2e97d10d495c65086e29c7b47b1503e	0	0	0	65	0	0	0	0	0	0	0	0	0	0	0	0	0	0	0	0	0
bf6aced4bd487c01ef89f75be6335500	0	0	0	65	0	0	0	0	0	0	0	0	0	0	0	0	0	0	0	0	0
e7f907451336bfb9f56db9ca8fd4ae58	0	0	0	0	65	0	0	0	0	0	0	0	0	0	0	0	0	0	0	0	0
27851910398b53913fbe1d8ce2912bf7	0	0	0	0	65	0	0	0	0	0	0	0	0	0	0	0	0	0	0	0	0
3a11ff48597719a9110e8ca1471d6970	0	0	0	0	0	0	65	0	0	0	0	0	0	0	0	0	0	0	0	0	0
20adb2b29e531dbe433b69e07a72b488	0	0	0	0	0	0	0	65	0	0	0	0	0	0	0	0	0	0	0	0	0
ad18a94d3210a6788b32da7b27d458f6	0	0	0	0	0	0	0	65	0	0	0	0	0	0	0	0	0	0	0	0	0
c58945f5e9b89f654ac589c28c9fbc26	0	0	0	0	0	0	0	65	0	0	0	0	0	0	0	0	0	0	0	0	0
c85543e35376c2f10af69bdf52cc6da8	0	0	0	0	0	0	0	46	0	0	19	0	0	0	0	0	0	0	0	0	0
ed89a7c4bfb80871d8c8936bda17d38e	0	0	0	0	0	0	0	18	0	0	0	0	47	0	0	0	0	0	0	0	0
a509e1be534908cac5d16a4ba80aebb3	0	0	0	0	0	0	0	0	65	0	0	0	0	0	0	0	0	0	0	0	0
b26d0e8b2a758a9b47a4482d8b3f55a5	0	0	0	0	0	0	0	0	65	0	0	0	0	0	0	0	0	0	0	0	0
4fc322ed8481bb8f501ab5edc3a9ec9d	0	0	0	0	0	0	0	0	65	0	0	0	0	0	0	0	0	0	0	0	0
d692cb59bde7d6f166734ae73f008ff8	0	0	0	0	0	0	0	0	65	0	0	0	0	0	0	0	0	0	0	0	0
e1ce8f81543276fcefb2f19b6c623669	0	0	0	0	0	0	0	0	0	0	0	65	0	0	0	0	0	0	0	0	0
848f0f4b5b8c2fbb18118145d1b79da2	0	0	0	0	0	0	0	0	0	0	0	0	0	0	65	0	0	0	0	0	0
edd546cb66bbc10524ca62bd1a51494c	0	64	0	0	0	0	0	0	0	0	0	0	0	0	0	0	0	0	0	0	0
9fa2bec732778fff7693375ca19aa55c	0	64	0	0	0	0	0	0	0	0	0	0	0	0	0	0	0	0	0	0	0
55f1d39933c21118db8a96de2e30de9b	0	0	18	0	0	0	0	46	0	0	0	0	0	0	0	0	0	0	0	0	0
a4cdce34d30168cb9734a37c7cf7d39b	0	0	0	64	0	0	0	0	0	0	0	0	0	0	0	0	0	0	0	0	0
ec8d68bc9226a659f6014280d2a74326	0	0	0	64	0	0	0	0	0	0	0	0	0	0	0	0	0	0	0	0	0
e94b3a6d77b2f474461edf8f2cc59c9a	0	0	0	64	0	0	0	0	0	0	0	0	0	0	0	0	0	0	0	0	0
70fe66f32225aa7e9ae68382051336ac	0	0	0	0	0	0	0	64	0	0	0	0	0	0	0	0	0	0	0	0	0
8e5780063c41ff5c5fa5b9403aeef778	0	0	0	0	0	0	0	64	0	0	0	0	0	0	0	0	0	0	0	0	0
ba7dbaead8a8e7b7fd6a357565e9af99	0	0	0	0	0	0	0	64	0	0	0	0	0	0	0	0	0	0	0	0	0
83aa5a033052af257a42aae3b47bb142	0	0	0	0	0	0	0	0	64	0	0	0	0	0	0	0	0	0	0	0	0
3b6e42c174e2f933606daf4b8f4eb59f	0	0	0	0	0	0	0	0	0	0	0	0	64	0	0	0	0	0	0	0	0
a9fbfa5abc4be0d74a1474ea141703c4	0	0	0	0	0	0	0	0	0	0	0	0	0	0	64	0	0	0	0	0	0
c355f5256db1dfa74f6389c5497d1bd4	0	0	0	0	63	0	0	0	0	0	0	0	0	0	0	0	0	0	0	0	0
9e033d1a36f25e790f0e48b979a9d669	0	0	0	0	0	0	0	63	0	0	0	0	0	0	0	0	0	0	0	0	0
a11c08239067aaa894d1c229e7ebfae1	0	0	0	0	0	0	0	0	63	0	0	0	0	0	0	0	0	0	0	0	0
7faf59ba88488dc9bb1b8ee7f29b32f2	0	0	0	0	0	0	0	0	63	0	0	0	0	0	0	0	0	0	0	0	0
8d53bb5fccd37abdc2546e81058c56bb	0	0	0	0	0	0	0	0	63	0	0	0	0	0	0	0	0	0	0	0	0
2c24497e481e5536482865c81261aef0	0	0	0	0	0	0	0	0	0	0	0	0	63	0	0	0	0	0	0	0	0
3129c4023fb2d721bcb28f5061c456aa	0	0	0	0	0	0	0	0	0	0	0	0	0	0	63	0	0	0	0	0	0
f15b54179f6d0b05ab03c52960d7ced3	0	0	62	0	0	0	0	0	0	0	0	0	0	0	0	0	0	0	0	0	0
73e2a90e7228dd0cbe6e7e7d6277e9e5	0	0	0	62	0	0	0	0	0	0	0	0	0	0	0	0	0	0	0	0	0
b010396b1995c7e5cd718f3fe66479d9	0	0	0	62	0	0	0	0	0	0	0	0	0	0	0	0	0	0	0	0	0
090d5c2bfc8ae52f7c0747d3b4e2b619	0	0	0	0	62	0	0	0	0	0	0	0	0	0	0	0	0	0	0	0	0
942dcad6dec4f7fb55d660af11dee774	0	0	0	0	0	0	0	0	62	0	0	0	0	0	0	0	0	0	0	0	0
a46261ed894a4a22d11a88ddc1eff1e3	61	0	0	0	0	0	0	0	0	0	0	0	0	0	0	0	0	0	0	0	0
4b695e0052615e7093a8c34e86662a3b	0	61	0	0	0	0	0	0	0	0	0	0	0	0	0	0	0	0	0	0	0
6d4ce9db8d0e5882e506896b7a2eabb8	0	0	0	0	0	0	0	61	0	0	0	0	0	0	0	0	0	0	0	0	0
f156c84d2dff723bcd0b0daaffe88cc1	0	0	0	0	0	0	0	0	61	0	0	0	0	0	0	0	0	0	0	0	0
7d26f416d6004587d87d31d3b7ca097f	0	0	0	0	0	0	0	0	61	0	0	0	0	0	0	0	0	0	0	0	0
9b422eed3ac51adb6d69986e821eda86	0	0	0	0	0	0	0	0	0	0	0	0	0	0	61	0	0	0	0	0	0
a7dee3019dac0f44e979867e60ca41bd	0	0	0	0	0	0	0	0	0	0	0	0	0	0	0	0	0	0	61	0	0
3f33ca93b30dc922a8e54175ee2c1fc4	0	0	0	0	0	0	0	60	0	0	0	0	0	0	0	0	0	0	0	0	0
b923bef404f307e119ba3b030ac947d8	0	0	0	0	0	0	0	60	0	0	0	0	0	0	0	0	0	0	0	0	0
71c1565b205301aff02ca4b3524c84c6	0	0	0	0	0	0	0	0	60	0	0	0	0	0	0	0	0	0	0	0	0
63770ca3e40a35edd904758a1bf3122a	0	0	0	0	0	0	0	0	0	0	0	0	60	0	0	0	0	0	0	0	0
f404e67089ae1ecee4c8e3ad6ffaee6b	0	0	0	0	0	0	0	0	0	0	0	0	0	0	0	0	60	0	0	0	0
d9805c7bebf787b9effc173cc4f83323	0	59	0	0	0	0	0	0	0	0	0	0	0	0	0	0	0	0	0	0	0
862a9a736e4dd356a02a277aec2c7621	0	0	59	0	0	0	0	0	0	0	0	0	0	0	0	0	0	0	0	0	0
daee73e604ca77029f4fec4bc472d222	0	0	59	0	0	0	0	0	0	0	0	0	0	0	0	0	0	0	0	0	0
05ecd6198cfe9133e60a55c346a579db	0	0	0	59	0	0	0	0	0	0	0	0	0	0	0	0	0	0	0	0	0
b177795daa0e7cff6a6b1f5d06725e9c	0	0	0	0	59	0	0	0	0	0	0	0	0	0	0	0	0	0	0	0	0
7e037e7da05bdaf9991c126342cad9d4	0	0	0	0	0	0	59	0	0	0	0	0	0	0	0	0	0	0	0	0	0
23ecbf8c480d7f32b1d382c4784962cf	0	0	0	0	0	0	0	59	0	0	0	0	0	0	0	0	0	0	0	0	0
b2b742261c0fc59d292245d2d8c20cae	0	0	0	0	0	0	0	59	0	0	0	0	0	0	0	0	0	0	0	0	0
ff6bdeaae6182445185166440f599790	0	0	0	0	0	0	0	59	0	0	0	0	0	0	0	0	0	0	0	0	0
52c44fcad3845057f12772d84ef76780	0	0	0	0	0	0	0	0	59	0	0	0	0	0	0	0	0	0	0	0	0
1f659ee0843022208f66d66c24773eb0	0	0	0	0	0	0	0	0	59	0	0	0	0	0	0	0	0	0	0	0	0
ae13f9de8730cba850ad14337ff76b9c	0	0	0	0	0	0	0	0	59	0	0	0	0	0	0	0	0	0	0	0	0
3c3345d76b2b5668849974447bb016cd	0	0	58	0	0	0	0	0	0	0	0	0	0	0	0	0	0	0	0	0	0
bd33ca56adf9328f004cc59d8b4a2c18	0	0	0	0	58	0	0	0	0	0	0	0	0	0	0	0	0	0	0	0	0
a624c9e6d36edc031992bafb1fcbe6a7	0	0	0	0	58	0	0	0	0	0	0	0	0	0	0	0	0	0	0	0	0
3df24331c46536bbc27e5549bfefa665	0	0	0	0	0	0	58	0	0	0	0	0	0	0	0	0	0	0	0	0	0
9d359b45b0141f3853974a5729e49c36	0	0	0	0	0	0	0	0	58	0	0	0	0	0	0	0	0	0	0	0	0
f981881f5b798fe382d726ca8d514115	0	0	0	0	0	0	0	0	58	0	0	0	0	0	0	0	0	0	0	0	0
2b9c044d696960f9f7052e67d1495ab8	0	0	0	0	0	0	0	0	58	0	0	0	0	0	0	0	0	0	0	0	0
f11949a1d6be2afd79d72cc37be072a2	0	0	0	0	0	0	0	0	0	0	0	0	0	0	0	0	58	0	0	0	0
c585c755efd318c7022637a216a66256	0	57	0	0	0	0	0	0	0	0	0	0	0	0	0	0	0	0	0	0	0
7c05ba18dc91da396e60cd7456f7ce7c	0	0	0	0	0	0	0	57	0	0	0	0	0	0	0	0	0	0	0	0	0
9c02f5b7874da3ddc8139799fa56790e	0	0	0	0	0	0	0	57	0	0	0	0	0	0	0	0	0	0	0	0	0
a337c5667f450fec2f49d32f87f47735	0	0	0	0	0	0	0	0	57	0	0	0	0	0	0	0	0	0	0	0	0
4f2a5d8aabc5e46fc0c4bfa9a5e020a7	0	0	0	0	0	0	0	0	57	0	0	0	0	0	0	0	0	0	0	0	0
e222d49afe97dc62b1dfe5509631e9ec	0	56	0	0	0	0	0	0	0	0	0	0	0	0	0	0	0	0	0	0	0
1d994aa86a42081ab3efc920d046ef54	0	56	0	0	0	0	0	0	0	0	0	0	0	0	0	0	0	0	0	0	0
ad91acc3e5fcbdaa143e99064cf57e04	0	0	56	0	0	0	0	0	0	0	0	0	0	0	0	0	0	0	0	0	0
1ffe95bfdf2e883879fe1f24a18d26c3	0	0	56	0	0	0	0	0	0	0	0	0	0	0	0	0	0	0	0	0	0
35c81f405cb34b16c83a4766b9ebf5cc	0	0	56	0	0	0	0	0	0	0	0	0	0	0	0	0	0	0	0	0	0
243f9ed43afa735339361c28c6f50bd4	0	0	56	0	0	0	0	0	0	0	0	0	0	0	0	0	0	0	0	0	0
85a1728835c30bf47901f7a53d0d2164	0	0	0	0	56	0	0	0	0	0	0	0	0	0	0	0	0	0	0	0	0
c92f6537550d52fce4653129c761ebc8	0	0	0	0	0	0	0	56	0	0	0	0	0	0	0	0	0	0	0	0	0
ba506f0d7345938803ce1b4441870c75	0	0	0	0	0	0	0	56	0	0	0	0	0	0	0	0	0	0	0	0	0
83546c652a6e1b8cd29639967cb846ed	0	0	0	0	0	0	0	0	56	0	0	0	0	0	0	0	0	0	0	0	0
09f678610371258ddc72446aff042635	0	0	0	0	0	0	0	0	56	0	0	0	0	0	0	0	0	0	0	0	0
6d0fc1e4d7dff7d75122167499852e87	0	0	0	0	0	0	0	0	0	0	56	0	0	0	0	0	0	0	0	0	0
048938bc5913708960c3c205cf420749	0	0	0	0	0	0	0	0	0	0	0	0	56	0	0	0	0	0	0	0	0
c52d49fde3853f9403a71745573eb574	55	0	0	0	0	0	0	0	0	0	0	0	0	0	0	0	0	0	0	0	0
77aefe20499f0b3d257032183a73800d	0	0	55	0	0	0	0	0	0	0	0	0	0	0	0	0	0	0	0	0	0
632a4306878077684d31331bc670398c	0	0	55	0	0	0	0	0	0	0	0	0	0	0	0	0	0	0	0	0	0
bca76fefc619fad90b56aad2d375fa68	0	0	0	0	55	0	0	0	0	0	0	0	0	0	0	0	0	0	0	0	0
10c46c34e8110648fdb9c57b0a5160d0	0	0	0	0	55	0	0	0	0	0	0	0	0	0	0	0	0	0	0	0	0
657362be6987054e1e38a5b7e468b936	0	0	0	0	55	0	0	0	0	0	0	0	0	0	0	0	0	0	0	0	0
e9fba537c04b36153ec83207e0143121	0	0	0	0	55	0	0	0	0	0	0	0	0	0	0	0	0	0	0	0	0
b1a242b5e73d0fca15f6b905a4ad0085	0	0	0	0	0	0	0	55	0	0	0	0	0	0	0	0	0	0	0	0	0
8a4269f56cf9aa5442805b4c36983a7c	0	0	0	0	0	0	0	55	0	0	0	0	0	0	0	0	0	0	0	0	0
763ee5dfb8335239e62c3f9f0d1e4939	0	0	0	0	0	0	0	0	0	0	0	0	0	0	0	0	0	0	52	3	0
e1bcd3f8f429d6592dbd0d42a2c19d46	0	0	54	0	0	0	0	0	0	0	0	0	0	0	0	0	0	0	0	0	0
fb8254314e727e6c16b28d88056adb6e	0	0	54	0	0	0	0	0	0	0	0	0	0	0	0	0	0	0	0	0	0
d949d75b0b57d2cd573cb4d20f832f27	0	0	54	0	0	0	0	0	0	0	0	0	0	0	0	0	0	0	0	0	0
8c1a6ebffbf67414852f94115c00ef08	0	0	0	0	54	0	0	0	0	0	0	0	0	0	0	0	0	0	0	0	0
8767ee041654a466cd7941d0b77ecf8c	0	0	0	0	0	54	0	0	0	0	0	0	0	0	0	0	0	0	0	0	0
4bf33f945cd58e37fda16a32dd82b67e	0	0	0	0	0	0	0	54	0	0	0	0	0	0	0	0	0	0	0	0	0
1ef3b4d129c2b5cb475708afe1c91d68	0	0	0	0	0	0	0	54	0	0	0	0	0	0	0	0	0	0	0	0	0
cbd6fb789b833ec4bdeccf0a20ab26ce	0	0	0	0	0	0	0	0	54	0	0	0	0	0	0	0	0	0	0	0	0
f3c879b2bd193e60508dc85ab38a0355	0	0	0	0	0	0	0	0	54	0	0	0	0	0	0	0	0	0	0	0	0
192dc09fab9972b5865fa8a72be2376f	0	0	0	0	0	0	0	0	0	0	0	0	54	0	0	0	0	0	0	0	0
959c55d80fef04575a7d14a0b3b0dd16	0	53	0	0	0	0	0	0	0	0	0	0	0	0	0	0	0	0	0	0	0
0fab2e7868c0ceef9d306f1d7dcef721	0	0	53	0	0	0	0	0	0	0	0	0	0	0	0	0	0	0	0	0	0
f41eaa1f6fd881833a44ed144720786a	0	0	53	0	0	0	0	0	0	0	0	0	0	0	0	0	0	0	0	0	0
8605abe7dcb54d1838500ea0a427dc30	0	0	32	21	0	0	0	0	0	0	0	0	0	0	0	0	0	0	0	0	0
054238232fe5f82e2c597fca4dfee34f	0	0	0	0	26	0	0	0	0	0	0	0	0	0	0	0	27	0	0	0	0
5e6de08718cca72e41a2cb59ba8241ee	0	0	0	0	0	0	53	0	0	0	0	0	0	0	0	0	0	0	0	0	0
4d480ba358b3f13379bb3a34d0138379	0	0	0	0	0	0	0	0	53	0	0	0	0	0	0	0	0	0	0	0	0
386c584fa0d06d1533c1c8ded9f7b17b	0	0	0	0	0	0	0	0	53	0	0	0	0	0	0	0	0	0	0	0	0
500dd1d9c563624020f3162a71d6cd1c	0	0	0	0	0	0	0	0	53	0	0	0	0	0	0	0	0	0	0	0	0
83fd9ea39719c248638d41687a343955	0	0	0	0	0	0	0	0	0	0	0	0	0	0	0	53	0	0	0	0	0
c29b87bc8775ae3b5e8e295a3e4a5ce1	0	52	0	0	0	0	0	0	0	0	0	0	0	0	0	0	0	0	0	0	0
c47e77a7ec8fc5e4ecc5abd5bdd9b6f0	0	0	52	0	0	0	0	0	0	0	0	0	0	0	0	0	0	0	0	0	0
f0b8c4b235fc7b5971305b22693c331d	0	0	52	0	0	0	0	0	0	0	0	0	0	0	0	0	0	0	0	0	0
51671e71f788a67f15044a0ef5a924d6	0	0	52	0	0	0	0	0	0	0	0	0	0	0	0	0	0	0	0	0	0
1c0b5b01237e454ded8f75f42776c12c	0	0	0	0	0	0	52	0	0	0	0	0	0	0	0	0	0	0	0	0	0
7c156338ce0c02b0109337286aff89c7	0	0	0	0	0	0	0	52	0	0	0	0	0	0	0	0	0	0	0	0	0
6e88fdc7d7e7eecac792ecef5de72087	0	0	0	0	0	0	0	52	0	0	0	0	0	0	0	0	0	0	0	0	0
bc95f8bdf24695f3577d50468a7c6b1b	0	0	0	0	0	0	0	52	0	0	0	0	0	0	0	0	0	0	0	0	0
94109bbcf96535f1a3f7842ed6fba633	0	0	0	0	0	0	0	52	0	0	0	0	0	0	0	0	0	0	0	0	0
a4ff593c2949e7ee62f3daa03bb06a06	0	0	0	0	0	0	0	0	52	0	0	0	0	0	0	0	0	0	0	0	0
52011238b9529e065b504844a8412bad	0	0	0	0	0	0	0	0	52	0	0	0	0	0	0	0	0	0	0	0	0
6faa1a869f7c4e2c81d23dd9765e208c	0	0	0	0	0	0	0	0	52	0	0	0	0	0	0	0	0	0	0	0	0
9cd0d1c087cb379573529a3cccf3acc3	0	0	0	0	0	0	0	0	52	0	0	0	0	0	0	0	0	0	0	0	0
c17dd2368df4870618e1af882956777d	0	0	0	0	0	0	0	0	52	0	0	0	0	0	0	0	0	0	0	0	0
32d731f77fb180cbae87a22a492b9ee2	0	0	0	0	0	0	0	0	0	0	0	52	0	0	0	0	0	0	0	0	0
f793b6f54a69be118a2bd9ffb4b7782e	0	0	0	0	0	0	0	0	0	0	0	52	0	0	0	0	0	0	0	0	0
c80b1e09f67478e404eab2eb01828b04	0	51	0	0	0	0	0	0	0	0	0	0	0	0	0	0	0	0	0	0	0
4a97acf5a23345b6c3a17bd6febb2ebd	0	0	51	0	0	0	0	0	0	0	0	0	0	0	0	0	0	0	0	0	0
1105ea91f7fe4c5fa9978ae401f064c9	0	0	51	0	0	0	0	0	0	0	0	0	0	0	0	0	0	0	0	0	0
afc7233ed685a06945aaa8062b76757b	0	0	51	0	0	0	0	0	0	0	0	0	0	0	0	0	0	0	0	0	0
a476471e62920d71fd514553336849d1	0	0	51	0	0	0	0	0	0	0	0	0	0	0	0	0	0	0	0	0	0
f794036d2f1dd339b6682d4234042fb6	0	0	51	0	0	0	0	0	0	0	0	0	0	0	0	0	0	0	0	0	0
58784685c500f4fda55578d9ab3848f7	0	0	0	51	0	0	0	0	0	0	0	0	0	0	0	0	0	0	0	0	0
b1ab285a802571875507c0fa65037d0a	0	0	0	0	51	0	0	0	0	0	0	0	0	0	0	0	0	0	0	0	0
9ae0b3d04eb3c774b28de543a7c6a83d	0	0	0	0	51	0	0	0	0	0	0	0	0	0	0	0	0	0	0	0	0
09f0b21dc6e710bca63851ba8fb0da0e	0	0	0	0	51	0	0	0	0	0	0	0	0	0	0	0	0	0	0	0	0
9978f613ab97b012b23c0f8cac84f02f	0	0	0	0	51	0	0	0	0	0	0	0	0	0	0	0	0	0	0	0	0
e61f5f008b0d7ee94ffc191f7ef61ef1	0	0	0	0	51	0	0	0	0	0	0	0	0	0	0	0	0	0	0	0	0
cfe568966df577046b8712762e088011	0	0	0	0	0	0	0	51	0	0	0	0	0	0	0	0	0	0	0	0	0
db83aa57dd0cb1f232538263e902902e	0	0	0	0	0	0	0	0	51	0	0	0	0	0	0	0	0	0	0	0	0
ecc473d81fdf73d4e9d789aa0e65d089	0	0	0	0	0	0	0	0	51	0	0	0	0	0	0	0	0	0	0	0	0
b955f1d800aec0aa494f56806b4110fc	0	0	0	0	0	0	0	0	0	0	0	0	51	0	0	0	0	0	0	0	0
bfe6836381c90ab1389f184581a8f708	0	50	0	0	0	0	0	0	0	0	0	0	0	0	0	0	0	0	0	0	0
c6116e9eb7392b99c58c542d83ba050a	0	0	50	0	0	0	0	0	0	0	0	0	0	0	0	0	0	0	0	0	0
3e9ee30317bb563b276932777e5b46d4	0	0	11	0	0	0	0	0	0	0	0	28	0	0	11	0	0	0	0	0	0
e2bec0e0a6cbfabe72ac6e648d6614f3	0	0	0	50	0	0	0	0	0	0	0	0	0	0	0	0	0	0	0	0	0
a0f7c1d81c3aab414e2f112fe819233f	0	0	0	50	0	0	0	0	0	0	0	0	0	0	0	0	0	0	0	0	0
ad2357ae6202b0321561453818b5c0c8	0	0	0	0	0	50	0	0	0	0	0	0	0	0	0	0	0	0	0	0	0
9298cf201936c1115a152fdd7cac185b	0	0	0	0	0	0	0	50	0	0	0	0	0	0	0	0	0	0	0	0	0
4e85c010abc94558a295681ef7a2570d	0	0	0	0	0	0	0	50	0	0	0	0	0	0	0	0	0	0	0	0	0
6bde5b3a436fbaedbe79ebd193534572	0	0	0	0	0	0	0	0	50	0	0	0	0	0	0	0	0	0	0	0	0
7a83df22418341ccd1751d551bb4ae7f	0	0	0	0	0	0	0	0	50	0	0	0	0	0	0	0	0	0	0	0	0
16e86ebc4190127d338bcb697826fb52	0	0	0	0	0	0	0	0	50	0	0	0	0	0	0	0	0	0	0	0	0
b601c4b48e2634b71004daf3d6d21c57	0	0	0	0	0	0	0	0	0	0	0	0	0	0	50	0	0	0	0	0	0
61de4b956f0a9d518ebc72c6eef3f4f0	0	0	49	0	0	0	0	0	0	0	0	0	0	0	0	0	0	0	0	0	0
e9563fb59b3230af106d5e5cbb4cc75b	0	0	0	49	0	0	0	0	0	0	0	0	0	0	0	0	0	0	0	0	0
5599db772e292db7e2d7675a1cad583d	0	0	0	49	0	0	0	0	0	0	0	0	0	0	0	0	0	0	0	0	0
04f0a764e17d094cdb9e4f0ea51401c3	0	0	0	0	49	0	0	0	0	0	0	0	0	0	0	0	0	0	0	0	0
191fd904aaff2852408964848f8e2fe0	0	0	0	0	0	0	0	49	0	0	0	0	0	0	0	0	0	0	0	0	0
17321421f8f77e2944783c6b94443acc	0	0	0	0	0	0	0	49	0	0	0	0	0	0	0	0	0	0	0	0	0
141ac26405053d0079afd9b891c965a1	0	0	0	0	0	0	0	0	49	0	0	0	0	0	0	0	0	0	0	0	0
5eed4d6cec030dcd9c9bc83c9a52cd70	0	0	0	0	0	0	0	0	49	0	0	0	0	0	0	0	0	0	0	0	0
fbad3d5a651aff46be2ff1058034ff42	0	0	0	0	0	0	0	0	49	0	0	0	0	0	0	0	0	0	0	0	0
960f29cd422ae5946e533cb3c88d7955	0	0	0	0	0	0	0	0	49	0	0	0	0	0	0	0	0	0	0	0	0
92d6d26f8bd4018b16b4cbe025bc4fc4	0	0	0	0	0	0	0	0	49	0	0	0	0	0	0	0	0	0	0	0	0
f0fa9bd93971b9b31b38db484497616a	0	0	0	0	0	0	0	0	0	49	0	0	0	0	0	0	0	0	0	0	0
6a7ea279bd372b72157d1282914e9fc8	0	48	0	0	0	0	0	0	0	0	0	0	0	0	0	0	0	0	0	0	0
dce025dc26718052f747e3f67fa936cc	0	0	48	0	0	0	0	0	0	0	0	0	0	0	0	0	0	0	0	0	0
e7207281d9d29bda40474df2582179fc	0	0	48	0	0	0	0	0	0	0	0	0	0	0	0	0	0	0	0	0	0
31222100a7b54324a90cfbc50ee51b93	0	0	48	0	0	0	0	0	0	0	0	0	0	0	0	0	0	0	0	0	0
e6d312015e61d56ad26ef039ea77d68c	0	0	0	48	0	0	0	0	0	0	0	0	0	0	0	0	0	0	0	0	0
bb41756c8a00ffe5c60fe9afff0a0518	0	0	0	0	48	0	0	0	0	0	0	0	0	0	0	0	0	0	0	0	0
ed974ee027b6c15230869c861fcffd3d	0	0	0	0	48	0	0	0	0	0	0	0	0	0	0	0	0	0	0	0	0
84d9414605ba55ec15d34a265b3ba95a	0	0	0	0	0	0	0	48	0	0	0	0	0	0	0	0	0	0	0	0	0
d51d84329c2d2c67309afcfe634be4cb	0	0	0	0	0	0	0	48	0	0	0	0	0	0	0	0	0	0	0	0	0
8ba95f2d87f1db4a3f6c49530a9bc737	0	0	0	0	0	0	0	0	48	0	0	0	0	0	0	0	0	0	0	0	0
6a9acfd6967a6b746ee4613a5aaaf332	0	0	0	0	0	0	0	0	0	0	48	0	0	0	0	0	0	0	0	0	0
23a9b7cd46a291993dbfc87865840be3	0	0	0	0	0	0	0	0	0	0	0	0	0	0	0	0	48	0	0	0	0
deca87624cb9132169e41fb6e87a8b4e	47	0	0	0	0	0	0	0	0	0	0	0	0	0	0	0	0	0	0	0	0
04cf85fc685b27a3485255f6c3b4be5a	0	47	0	0	0	0	0	0	0	0	0	0	0	0	0	0	0	0	0	0	0
39fb222606f9d2a7e93e14bfdaf50285	0	0	47	0	0	0	0	0	0	0	0	0	0	0	0	0	0	0	0	0	0
893ada2cd15faf6dc476b7a48a900e85	0	0	47	0	0	0	0	0	0	0	0	0	0	0	0	0	0	0	0	0	0
71237bba3b04864adc27c78115afaf20	0	0	47	0	0	0	0	0	0	0	0	0	0	0	0	0	0	0	0	0	0
528facb555ad62038755eaea37a51d3a	0	0	47	0	0	0	0	0	0	0	0	0	0	0	0	0	0	0	0	0	0
8e292bb8fa1a86eb61a44f0a47e438ac	0	0	36	0	0	0	0	0	11	0	0	0	0	0	0	0	0	0	0	0	0
b1dd63cc5a369ea6704a3488bd669807	0	0	0	0	47	0	0	0	0	0	0	0	0	0	0	0	0	0	0	0	0
27a4c95e4af01011854ea930bc462126	0	0	0	0	47	0	0	0	0	0	0	0	0	0	0	0	0	0	0	0	0
03f8868a40ff9db3bc53dcefe47b683b	0	0	0	0	35	0	0	12	0	0	0	0	0	0	0	0	0	0	0	0	0
0cdb7ab1febff54b2f2e2b091c60fdc2	0	0	0	0	0	0	0	47	0	0	0	0	0	0	0	0	0	0	0	0	0
76fabbce99507c8b5bfe138957c50a1b	0	0	0	0	0	0	0	47	0	0	0	0	0	0	0	0	0	0	0	0	0
7782bd9c9ca4715827e557fb7742638e	0	0	0	0	0	0	0	47	0	0	0	0	0	0	0	0	0	0	0	0	0
bf901d140d90268ae0f46a5060c206f1	0	0	0	0	0	0	0	47	0	0	0	0	0	0	0	0	0	0	0	0	0
1f24f6807bbb5f1d86b966d5ca957425	0	0	0	0	0	0	0	47	0	0	0	0	0	0	0	0	0	0	0	0	0
875d48371f763dd964b1c60c1d096f77	0	0	0	0	0	0	0	0	47	0	0	0	0	0	0	0	0	0	0	0	0
d6cbe57e3a1ae3cc1504c6a67ebbb21e	0	0	0	0	0	0	0	0	47	0	0	0	0	0	0	0	0	0	0	0	0
41304a23a8198d7726356d41de6ea5dd	0	0	0	0	0	0	0	0	47	0	0	0	0	0	0	0	0	0	0	0	0
0920384ad4d9ad2ac419e3836b3b745b	0	0	46	0	0	0	0	0	0	0	0	0	0	0	0	0	0	0	0	0	0
546166a1046e12e2b82b66c72da7424c	0	0	46	0	0	0	0	0	0	0	0	0	0	0	0	0	0	0	0	0	0
30178ebfe3d120ff523ea529590f414e	0	0	46	0	0	0	0	0	0	0	0	0	0	0	0	0	0	0	0	0	0
49265619d46c55723791e195ef3c8c0c	0	0	46	0	0	0	0	0	0	0	0	0	0	0	0	0	0	0	0	0	0
02ad875e48792e00ced82307eb035807	0	0	0	46	0	0	0	0	0	0	0	0	0	0	0	0	0	0	0	0	0
c155940e16bbdbfaa8103b9272f11b7e	0	0	0	0	46	0	0	0	0	0	0	0	0	0	0	0	0	0	0	0	0
c407d070a3e456036005c3f627919f70	0	0	0	0	46	0	0	0	0	0	0	0	0	0	0	0	0	0	0	0	0
2318ed694da75e6fa14fb5606108188f	0	0	0	0	0	0	46	0	0	0	0	0	0	0	0	0	0	0	0	0	0
ae6cb6f7f21bd7b16808ce88f95ffdb9	0	0	0	0	0	0	0	46	0	0	0	0	0	0	0	0	0	0	0	0	0
2cff78beca51b04a391bd201a6071c44	0	0	0	0	0	0	0	46	0	0	0	0	0	0	0	0	0	0	0	0	0
90844b818ef93702e3b8a00bfc61c13b	0	0	0	0	0	0	0	46	0	0	0	0	0	0	0	0	0	0	0	0	0
4d4c09d567159535b928b95d40e6fa8f	0	0	0	0	0	0	0	0	46	0	0	0	0	0	0	0	0	0	0	0	0
0db51066689654999b2eabe2ea48dc11	0	0	0	0	0	0	0	0	46	0	0	0	0	0	0	0	0	0	0	0	0
812b86e113bd89a07e4861b3dbea7650	0	0	45	0	0	0	0	0	0	0	0	0	0	0	0	0	0	0	0	0	0
3b11bb5c76581f66008a727b9af50efa	0	0	45	0	0	0	0	0	0	0	0	0	0	0	0	0	0	0	0	0	0
c96d0319efda579fee3a35fceac84eda	0	0	45	0	0	0	0	0	0	0	0	0	0	0	0	0	0	0	0	0	0
7c55328b7282dbff5c549f62a6020b96	0	0	45	0	0	0	0	0	0	0	0	0	0	0	0	0	0	0	0	0	0
525a9a5279e085c99798ec5c1f21b0f4	0	0	0	0	45	0	0	0	0	0	0	0	0	0	0	0	0	0	0	0	0
fa71e9ea14ca3f58250c260c62b14e43	0	0	0	0	45	0	0	0	0	0	0	0	0	0	0	0	0	0	0	0	0
9f02af1c241a83b3fd8ab5642e596d73	0	0	0	0	45	0	0	0	0	0	0	0	0	0	0	0	0	0	0	0	0
07410ad5922514641bbafebaa988f643	0	0	0	0	0	0	0	27	18	0	0	0	0	0	0	0	0	0	0	0	0
bc04d72f2cce034a5eb3be2353aef92e	0	0	0	0	0	0	0	0	45	0	0	0	0	0	0	0	0	0	0	0	0
55fe0a2c4109ff63f836654dc2c4bd96	0	0	0	0	0	0	0	0	45	0	0	0	0	0	0	0	0	0	0	0	0
aec50a1f2c1924c3b207a78604943caf	0	0	0	0	0	0	0	0	45	0	0	0	0	0	0	0	0	0	0	0	0
e602510fa87b7dbb8e620707754cac4b	0	0	0	0	0	0	0	0	0	0	0	0	45	0	0	0	0	0	0	0	0
43a7922f481a73ca603ef278f22e5f0b	0	0	44	0	0	0	0	0	0	0	0	0	0	0	0	0	0	0	0	0	0
137c8f2c988eaf0cbfba1ebd170e84f2	0	0	44	0	0	0	0	0	0	0	0	0	0	0	0	0	0	0	0	0	0
4b9317edc6afad8acb6bccbf85597287	0	0	44	0	0	0	0	0	0	0	0	0	0	0	0	0	0	0	0	0	0
79b92560560e1bf155b4d890f11b3120	0	0	0	0	44	0	0	0	0	0	0	0	0	0	0	0	0	0	0	0	0
552588e8dfa3ad21808d22822c2f574d	0	0	0	0	0	0	0	44	0	0	0	0	0	0	0	0	0	0	0	0	0
4318f83b7531733e8018df63299804b1	0	0	0	0	0	0	0	0	44	0	0	0	0	0	0	0	0	0	0	0	0
de1e656d40157125ce8b0ee7ee621087	0	0	0	0	0	0	0	0	44	0	0	0	0	0	0	0	0	0	0	0	0
bb5450ee8d37e000a5a44eef4d4c0459	0	0	0	0	0	0	0	0	44	0	0	0	0	0	0	0	0	0	0	0	0
47dc19c15544d74df4644d4e6ea78aa5	0	0	0	0	0	0	0	0	0	0	0	0	44	0	0	0	0	0	0	0	0
ab7c07649f8dc5f90c5e89e5c6ba77dd	0	0	0	0	0	0	0	0	0	0	0	0	0	0	0	0	44	0	0	0	0
c428eef98819bfaad6ee03eaded5386a	0	0	0	0	0	0	0	0	0	0	0	0	0	0	0	0	0	0	0	44	0
ce0a5cbb268148157399378ab080864c	0	43	0	0	0	0	0	0	0	0	0	0	0	0	0	0	0	0	0	0	0
8fb5df21df01d56f18e87f51a7df1cec	0	43	0	0	0	0	0	0	0	0	0	0	0	0	0	0	0	0	0	0	0
90162ac8e98f335783b74e683e90e8ae	0	0	43	0	0	0	0	0	0	0	0	0	0	0	0	0	0	0	0	0	0
ae62ae08d7c31b53680b1267adf1a532	0	0	43	0	0	0	0	0	0	0	0	0	0	0	0	0	0	0	0	0	0
099636864020b94ca5dd71a859716fc1	0	0	0	43	0	0	0	0	0	0	0	0	0	0	0	0	0	0	0	0	0
31dd4875d1af7b253bb920ef5628f6fb	0	0	0	0	43	0	0	0	0	0	0	0	0	0	0	0	0	0	0	0	0
38f3ab83a4fbafc478d78677ba2aaa22	0	0	0	0	43	0	0	0	0	0	0	0	0	0	0	0	0	0	0	0	0
fd9dee5afd3c9bc584659bbf83c285df	0	0	0	0	43	0	0	0	0	0	0	0	0	0	0	0	0	0	0	0	0
47fa8e20c166453c4e6c24688d994f6e	0	0	0	0	43	0	0	0	0	0	0	0	0	0	0	0	0	0	0	0	0
a2cbf4003f75c72c16033e3e10bba990	0	0	0	0	43	0	0	0	0	0	0	0	0	0	0	0	0	0	0	0	0
97d02c4865971f9081a3926be0438c01	0	0	0	0	43	0	0	0	0	0	0	0	0	0	0	0	0	0	0	0	0
db0d798ef25a6f16ae2cfe0e217f71e0	0	0	0	0	0	0	0	43	0	0	0	0	0	0	0	0	0	0	0	0	0
674e8303ea4002117cbc8a9009391043	0	0	0	0	0	0	0	43	0	0	0	0	0	0	0	0	0	0	0	0	0
f6696b347ebfd19ab4250f6fd747ec48	0	0	0	0	0	0	0	43	0	0	0	0	0	0	0	0	0	0	0	0	0
22bfd66239a5eff0b5b4cd807a486d41	0	0	0	0	0	0	0	43	0	0	0	0	0	0	0	0	0	0	0	0	0
c61d01964fae9365d3be817bf53b73f5	0	0	0	0	0	0	0	0	43	0	0	0	0	0	0	0	0	0	0	0	0
a5d63f3d19cbb01a1e6b1247b1b99794	0	0	0	0	0	0	0	0	43	0	0	0	0	0	0	0	0	0	0	0	0
7379c70233a70a5e1767021ba7956694	0	0	0	0	0	0	0	0	0	43	0	0	0	0	0	0	0	0	0	0	0
dda67eaa61cb2773fe63fae3df384693	42	0	0	0	0	0	0	0	0	0	0	0	0	0	0	0	0	0	0	0	0
8fa471ae7af318b9bcff6709f8ade639	0	0	42	0	0	0	0	0	0	0	0	0	0	0	0	0	0	0	0	0	0
a2a12ee2d089c938f55eccec99169c56	0	0	42	0	0	0	0	0	0	0	0	0	0	0	0	0	0	0	0	0	0
5b5c4c0ea9d042dcf34740860ec8b31e	0	0	19	0	0	0	0	0	0	0	0	23	0	0	0	0	0	0	0	0	0
b5d9246b98cae91b34447b29f554f0c3	0	0	0	0	42	0	0	0	0	0	0	0	0	0	0	0	0	0	0	0	0
29cb641c7ba671be2d3efb05e1635275	0	0	0	0	42	0	0	0	0	0	0	0	0	0	0	0	0	0	0	0	0
dcdc2121b4926e80092c052685f00719	0	0	0	0	42	0	0	0	0	0	0	0	0	0	0	0	0	0	0	0	0
e7db344107274ddcbafb79be5e268139	0	0	0	0	42	0	0	0	0	0	0	0	0	0	0	0	0	0	0	0	0
8f9f266e1b536c8caee336daf605b942	0	0	0	0	42	0	0	0	0	0	0	0	0	0	0	0	0	0	0	0	0
5566e89981afaf2923f9e2e9451394bc	0	0	0	0	0	42	0	0	0	0	0	0	0	0	0	0	0	0	0	0	0
6ad42dd67f782f32d98e2e3f23def22b	0	0	0	0	0	0	0	42	0	0	0	0	0	0	0	0	0	0	0	0	0
6a6d90f00fed0cc03fef796c3a754e62	0	0	0	0	0	0	0	32	10	0	0	0	0	0	0	0	0	0	0	0	0
a50d54c8c2d65c22c4203551b3917c7a	0	0	0	0	0	0	0	0	42	0	0	0	0	0	0	0	0	0	0	0	0
1f77b8b06ee3e5aabb98dc19ca6de476	0	0	0	0	0	0	0	0	42	0	0	0	0	0	0	0	0	0	0	0	0
34a5b983ebd803f234d8174c4dc36838	0	0	0	0	0	0	0	0	42	0	0	0	0	0	0	0	0	0	0	0	0
cea2fded25abf913e658cd8f03ee63f0	0	0	0	0	0	0	0	0	0	42	0	0	0	0	0	0	0	0	0	0	0
6d304321616a60594ac9fa8deb100896	0	0	0	0	0	0	0	0	0	0	42	0	0	0	0	0	0	0	0	0	0
30df22cd5a9446bb87dd4c7815385f1a	0	0	0	0	0	0	0	0	0	0	0	0	0	0	0	0	0	0	42	0	0
bf4853f55a224e56a5c406af24a614d1	0	0	0	0	41	0	0	0	0	0	0	0	0	0	0	0	0	0	0	0	0
fb5870278cd7959c56284dc4e85a966d	0	0	0	0	41	0	0	0	0	0	0	0	0	0	0	0	0	0	0	0	0
1b4d45b21953abfff1468503c03ff43c	0	0	0	0	41	0	0	0	0	0	0	0	0	0	0	0	0	0	0	0	0
457cc1c144e15ef8af48730f9b7cb2ac	0	0	0	0	0	0	0	0	41	0	0	0	0	0	0	0	0	0	0	0	0
68516e9c5fbdc6f77036e61522a71d29	0	0	0	0	0	0	0	0	41	0	0	0	0	0	0	0	0	0	0	0	0
50958231e835fe6a5551c624d9ccf207	0	0	40	0	0	0	0	0	0	0	0	0	0	0	0	0	0	0	0	0	0
b876e7e8bd9ee3c58c61a37ee15d7272	0	0	40	0	0	0	0	0	0	0	0	0	0	0	0	0	0	0	0	0	0
f366b247a223a6358b140b26c03adc75	0	0	0	40	0	0	0	0	0	0	0	0	0	0	0	0	0	0	0	0	0
8a6d3e1bf0fdc8d2fc7da3440cfee5e4	0	0	0	40	0	0	0	0	0	0	0	0	0	0	0	0	0	0	0	0	0
37d9684b734ce6569086454ad1637e1e	0	0	0	40	0	0	0	0	0	0	0	0	0	0	0	0	0	0	0	0	0
09c177916b8ca2b0337b24d91484c624	0	0	0	40	0	0	0	0	0	0	0	0	0	0	0	0	0	0	0	0	0
35e6efdb5c09c735eb0400205aa321be	0	0	0	0	40	0	0	0	0	0	0	0	0	0	0	0	0	0	0	0	0
3e65c02011bcf7641fe68a15f123824e	0	0	0	0	40	0	0	0	0	0	0	0	0	0	0	0	0	0	0	0	0
0412f4bde626b1b212b7d28eedf473c9	0	0	0	0	40	0	0	0	0	0	0	0	0	0	0	0	0	0	0	0	0
29c096880d7bb0361847ac5245e2d3ad	0	0	0	0	40	0	0	0	0	0	0	0	0	0	0	0	0	0	0	0	0
93d171a5bbbdf81cff27009f0b258087	0	0	0	0	0	0	0	40	0	0	0	0	0	0	0	0	0	0	0	0	0
195e2672b6e102d4b42de8ea70a54631	0	0	0	0	0	0	0	0	40	0	0	0	0	0	0	0	0	0	0	0	0
13f9222168a671468e82b140539b7c9e	0	0	0	0	0	0	0	0	40	0	0	0	0	0	0	0	0	0	0	0	0
22e8783629565ef0fb2773dc9d5502c2	0	0	0	0	0	0	0	0	40	0	0	0	0	0	0	0	0	0	0	0	0
3aedd89d89ca44d3b5b5a4f173561c72	0	0	0	0	0	0	0	0	40	0	0	0	0	0	0	0	0	0	0	0	0
232e0cfc0f256549ccf166887fd473ec	0	0	0	0	0	0	0	0	40	0	0	0	0	0	0	0	0	0	0	0	0
d4caee561c2e9dd53ab70113e2f819a3	0	0	0	0	0	0	0	0	40	0	0	0	0	0	0	0	0	0	0	0	0
ddb02d6cec91e9ba3cde14ce9e788e16	0	0	0	0	0	0	0	0	40	0	0	0	0	0	0	0	0	0	0	0	0
b1356ad1e4989e61d02224c4b69ea424	0	0	0	0	0	0	0	0	40	0	0	0	0	0	0	0	0	0	0	0	0
2544ad1e24f3e3c1e54bb209d91fc69c	0	0	0	0	0	0	0	0	40	0	0	0	0	0	0	0	0	0	0	0	0
a42fe0773488f722514115fe805ff8e5	0	0	0	0	0	0	0	0	0	40	0	0	0	0	0	0	0	0	0	0	0
fe56c3a0cc3f479b1c626346406e0a13	0	0	0	0	0	0	0	0	0	0	0	0	40	0	0	0	0	0	0	0	0
37bfeccd55b55fc6c41b7903a778b3e0	0	0	0	0	0	0	0	0	0	0	0	0	0	0	40	0	0	0	0	0	0
e7845312494e697dd14dfa0af58320f3	0	0	39	0	0	0	0	0	0	0	0	0	0	0	0	0	0	0	0	0	0
3524c541ce141aaf50d15dda1ff31dcb	0	0	0	0	39	0	0	0	0	0	0	0	0	0	0	0	0	0	0	0	0
add533dba75cbf80a6a18bf57b4a91c3	0	0	0	0	39	0	0	0	0	0	0	0	0	0	0	0	0	0	0	0	0
cb6d3247dc183b6cbfc230c2dd93d346	0	0	0	0	39	0	0	0	0	0	0	0	0	0	0	0	0	0	0	0	0
9f866277b78b497da79b2138c3c48c1a	0	0	0	0	39	0	0	0	0	0	0	0	0	0	0	0	0	0	0	0	0
a5bf1af5938163441e10d5bf9298a259	0	0	0	0	0	0	0	39	0	0	0	0	0	0	0	0	0	0	0	0	0
5a14e04ccce6dffa99519cca4d7b84f5	0	0	0	0	0	0	0	39	0	0	0	0	0	0	0	0	0	0	0	0	0
f59cfa67c8d4ca95c631d09356dda98d	0	0	0	0	0	0	0	39	0	0	0	0	0	0	0	0	0	0	0	0	0
e66652b204088cc8484df2fe70ebee2b	0	0	0	0	0	0	0	39	0	0	0	0	0	0	0	0	0	0	0	0	0
02501da74b0302f2d2679b0c65715251	0	0	0	0	0	0	0	0	39	0	0	0	0	0	0	0	0	0	0	0	0
b59f00428e18134cf34404cbf76b35f8	0	0	0	0	0	0	0	0	39	0	0	0	0	0	0	0	0	0	0	0	0
b63062bd606c7011134a586b7c5a3c7e	0	0	0	0	0	0	0	0	39	0	0	0	0	0	0	0	0	0	0	0	0
4f9c01e9353dedef5da21fbba4eae70d	0	0	0	0	0	0	0	0	39	0	0	0	0	0	0	0	0	0	0	0	0
3018ae3cbdfb70562344f4f15a1de7cb	0	0	0	0	0	0	0	0	39	0	0	0	0	0	0	0	0	0	0	0	0
6d80886bda770ce09bbeaf2e95b24734	0	0	0	0	0	0	0	0	0	0	0	0	39	0	0	0	0	0	0	0	0
266cfc76817403ef9a55a984dcb7b3c6	0	0	0	0	0	0	0	0	0	0	0	0	39	0	0	0	0	0	0	0	0
687acee2c8e1299e1e7bcd067cb5ed1e	0	0	0	0	0	0	0	0	0	0	0	0	0	0	0	0	39	0	0	0	0
0afd80496fab3912166e243f14ba5935	0	0	0	0	0	0	0	0	0	0	0	0	0	0	0	0	0	39	0	0	0
6a8e1c75bac8688b757b9de7e36f7f7b	0	0	0	0	0	0	0	0	0	0	0	0	0	0	0	0	0	0	0	39	0
8862be12ea521a0612715a15b22a1f5a	0	0	38	0	0	0	0	0	0	0	0	0	0	0	0	0	0	0	0	0	0
39083a9877a91f074e835214657dafef	0	0	0	0	38	0	0	0	0	0	0	0	0	0	0	0	0	0	0	0	0
341531306582a70989642f88a5d515dc	0	0	0	0	38	0	0	0	0	0	0	0	0	0	0	0	0	0	0	0	0
a9b84b5d495f5fe0352d5f533e34ecd9	0	0	0	0	0	38	0	0	0	0	0	0	0	0	0	0	0	0	0	0	0
fd519eea505bbe7d2c87c7faf25b5fe0	0	0	0	0	0	0	0	38	0	0	0	0	0	0	0	0	0	0	0	0	0
4d59a3806585afa4076f83f4b56f6c03	0	0	0	0	0	0	0	38	0	0	0	0	0	0	0	0	0	0	0	0	0
adfdc223f4abc69e6bf6aeb3ad6700ee	0	0	0	0	0	0	0	38	0	0	0	0	0	0	0	0	0	0	0	0	0
28ed41f02edfb31b4d71ddfb09a77cc7	0	0	0	0	0	0	0	38	0	0	0	0	0	0	0	0	0	0	0	0	0
249e4c0213d0f8a5e37afb142e4bec40	0	0	0	0	0	0	0	38	0	0	0	0	0	0	0	0	0	0	0	0	0
8ba23460ae94e07dcca507c887f7db8d	0	0	0	0	0	0	0	0	38	0	0	0	0	0	0	0	0	0	0	0	0
ca1293ea37d33dfcfa0fae58c6ba5b17	0	0	0	0	0	0	0	0	38	0	0	0	0	0	0	0	0	0	0	0	0
7e02d1563b72d73509011d542efdfad4	0	0	0	0	0	0	0	0	38	0	0	0	0	0	0	0	0	0	0	0	0
a15805ddfbdef7ba60d4860e4f45abd3	0	0	0	0	0	0	0	0	38	0	0	0	0	0	0	0	0	0	0	0	0
f816f4f69049b5727d9470a0089b43bd	0	0	0	0	0	0	0	0	0	0	0	0	0	0	38	0	0	0	0	0	0
c2abf6337b74dbd8305d155c8e8b7fce	0	0	0	0	0	0	0	0	0	0	0	0	0	0	0	38	0	0	0	0	0
7f62c37d89cec8f66690e9ea11ca264a	0	37	0	0	0	0	0	0	0	0	0	0	0	0	0	0	0	0	0	0	0
5f9a1e35b5e38b761a79dbd97b6a051e	0	0	37	0	0	0	0	0	0	0	0	0	0	0	0	0	0	0	0	0	0
c16b5af6c018a3c9b338da8d08af8192	0	0	0	37	0	0	0	0	0	0	0	0	0	0	0	0	0	0	0	0	0
aee5b1a88f1468e947729f6727699c03	0	0	0	37	0	0	0	0	0	0	0	0	0	0	0	0	0	0	0	0	0
371ea04a377557bdc55546a5381dc3c5	0	0	0	0	37	0	0	0	0	0	0	0	0	0	0	0	0	0	0	0	0
45e002d662e00ca21a9d4f1394ddd45b	0	0	0	0	37	0	0	0	0	0	0	0	0	0	0	0	0	0	0	0	0
b59fc10f7f7712e01e70fa2d78550fe5	0	0	0	0	37	0	0	0	0	0	0	0	0	0	0	0	0	0	0	0	0
e0576d4a37931261998f4a8233943bb9	0	0	0	0	37	0	0	0	0	0	0	0	0	0	0	0	0	0	0	0	0
625b634df1865a46e526bd16ca48e705	0	0	0	0	37	0	0	0	0	0	0	0	0	0	0	0	0	0	0	0	0
4e54ac1fca9d852bc5ad63bbaa162da4	0	0	0	0	37	0	0	0	0	0	0	0	0	0	0	0	0	0	0	0	0
dcc01f3323c0ed71fd713abe18a652a4	0	0	0	0	0	0	37	0	0	0	0	0	0	0	0	0	0	0	0	0	0
c8950bcd300469b0df11cbb1da09c0c0	0	0	0	0	0	0	0	37	0	0	0	0	0	0	0	0	0	0	0	0	0
44de0afe4ad8cc06d8542f1bf045c2b5	0	0	0	0	0	0	0	0	37	0	0	0	0	0	0	0	0	0	0	0	0
82157ef4b63ca7c4c4807138ed25438c	0	0	0	0	0	0	0	0	0	0	0	0	0	0	0	0	0	37	0	0	0
6f989cfde84df50b153d154402418e80	0	36	0	0	0	0	0	0	0	0	0	0	0	0	0	0	0	0	0	0	0
ac6ad2b293fa0af35c00bc38ba660f71	0	0	36	0	0	0	0	0	0	0	0	0	0	0	0	0	0	0	0	0	0
ae765384c3eb5299605afc764d4afd0d	0	0	36	0	0	0	0	0	0	0	0	0	0	0	0	0	0	0	0	0	0
77ae40076fbb636847d7a9dc52fd0b59	0	0	36	0	0	0	0	0	0	0	0	0	0	0	0	0	0	0	0	0	0
0f8787313983efade1c6dcfde591bd9a	0	0	0	36	0	0	0	0	0	0	0	0	0	0	0	0	0	0	0	0	0
ef6c4bc8ced73d81906ec8a9672ce8cb	0	0	0	0	0	0	0	36	0	0	0	0	0	0	0	0	0	0	0	0	0
4a8b8b2a2c1fb376e260600c28e4c6b3	0	0	0	0	0	0	0	36	0	0	0	0	0	0	0	0	0	0	0	0	0
b3525ec903c13b096abe46e3e86df5f0	0	0	0	0	0	0	0	0	36	0	0	0	0	0	0	0	0	0	0	0	0
48de4fa7f8154475482989ae05d494fa	0	0	0	0	0	0	0	0	36	0	0	0	0	0	0	0	0	0	0	0	0
c17a52303a14365b6872f4732bda32b6	0	0	0	0	0	0	0	0	36	0	0	0	0	0	0	0	0	0	0	0	0
aa47ed93c0ea919e172ffd488ff1dd8f	0	0	0	0	0	0	0	0	36	0	0	0	0	0	0	0	0	0	0	0	0
acad959dbb956dfc6b8570223a02636a	0	0	0	0	0	0	0	0	36	0	0	0	0	0	0	0	0	0	0	0	0
e9c591daafb98cd19683daab67d85fc5	0	0	0	0	0	0	0	0	36	0	0	0	0	0	0	0	0	0	0	0	0
4476effaf84824daa895dd3338634859	0	0	0	0	0	0	0	0	0	0	0	0	36	0	0	0	0	0	0	0	0
eda7a25a311c1e055b99d809aebbd78c	0	0	0	0	0	0	0	0	0	0	0	0	36	0	0	0	0	0	0	0	0
77eae1c93c344dfba2b086dd333ae631	0	0	0	0	0	0	0	0	0	0	0	0	0	0	36	0	0	0	0	0	0
c21520b9df8476a4e070cdb6372d3183	35	0	0	0	0	0	0	0	0	0	0	0	0	0	0	0	0	0	0	0	0
4e15141332b6641147a6915bab89221c	0	35	0	0	0	0	0	0	0	0	0	0	0	0	0	0	0	0	0	0	0
9a7f00a712739a39230d0a65647aa601	0	0	35	0	0	0	0	0	0	0	0	0	0	0	0	0	0	0	0	0	0
9eac469e7f656a1dc4302d4e8804dc5e	0	0	35	0	0	0	0	0	0	0	0	0	0	0	0	0	0	0	0	0	0
a43f0b893c8e3527b166285b69d120ee	0	0	0	0	35	0	0	0	0	0	0	0	0	0	0	0	0	0	0	0	0
bea40a82493a3116860faa53cdd769e0	0	0	0	0	35	0	0	0	0	0	0	0	0	0	0	0	0	0	0	0	0
c5988e6d43e6e64d85f253b62940b9bf	0	0	0	0	35	0	0	0	0	0	0	0	0	0	0	0	0	0	0	0	0
1020c18f2351609816a11899f2b4f314	0	0	0	0	35	0	0	0	0	0	0	0	0	0	0	0	0	0	0	0	0
f9522b9af8378f4224fb6d992212952f	0	0	0	0	0	0	0	35	0	0	0	0	0	0	0	0	0	0	0	0	0
b43da25e56d8d1b7420b81f0d91bbaab	0	0	0	0	0	0	0	35	0	0	0	0	0	0	0	0	0	0	0	0	0
a10d802decb4cee2403cdf2d9a2733d0	0	0	0	0	0	0	0	35	0	0	0	0	0	0	0	0	0	0	0	0	0
77ffd93acad8bb826f07bd252f68d7ce	0	0	0	0	0	0	0	7	0	0	0	0	28	0	0	0	0	0	0	0	0
c5485c56d604d9832900503a428f0444	0	0	0	0	0	0	0	0	35	0	0	0	0	0	0	0	0	0	0	0	0
74d74a950c7dfc4977ede468c651af08	0	0	0	0	0	0	0	0	35	0	0	0	0	0	0	0	0	0	0	0	0
21a81f5d00a628ad75d2437a3e57185d	0	0	0	0	0	0	0	0	0	0	35	0	0	0	0	0	0	0	0	0	0
dfe3247653482ab192afc419e1b5d828	0	0	34	0	0	0	0	0	0	0	0	0	0	0	0	0	0	0	0	0	0
d5a5d0d16112402ca8a8081678e029a1	0	0	34	0	0	0	0	0	0	0	0	0	0	0	0	0	0	0	0	0	0
3424a29bbc7930762d17ddf145f7c141	0	0	34	0	0	0	0	0	0	0	0	0	0	0	0	0	0	0	0	0	0
45ba637095f02813b954fc804ca28074	0	0	0	34	0	0	0	0	0	0	0	0	0	0	0	0	0	0	0	0	0
788bf304a05c1fabe0c37f1b74c0a633	0	0	0	34	0	0	0	0	0	0	0	0	0	0	0	0	0	0	0	0	0
2d09787206b9aff6980b59e096349986	0	0	0	34	0	0	0	0	0	0	0	0	0	0	0	0	0	0	0	0	0
30feae3136f20c323c173abe60b72622	0	0	0	0	34	0	0	0	0	0	0	0	0	0	0	0	0	0	0	0	0
1481be9e075af3c3532423c6b86a5014	0	0	0	0	34	0	0	0	0	0	0	0	0	0	0	0	0	0	0	0	0
e2446d6a3fac69b3aba925061421a8b2	0	0	0	0	34	0	0	0	0	0	0	0	0	0	0	0	0	0	0	0	0
e7887308363113644761219516f471f0	0	0	0	0	34	0	0	0	0	0	0	0	0	0	0	0	0	0	0	0	0
20f0b4079b1aa99540118b202a6a95d1	0	0	0	0	0	0	34	0	0	0	0	0	0	0	0	0	0	0	0	0	0
1a6c3b21abf0b38bfed3cd845a868cd8	0	0	0	0	0	0	0	34	0	0	0	0	0	0	0	0	0	0	0	0	0
3e6361cfa1e9fa45e082157e97a258df	0	0	0	0	0	0	0	34	0	0	0	0	0	0	0	0	0	0	0	0	0
eff2c93881e3565c41e0fb3c029f09bf	0	0	0	0	0	0	0	0	34	0	0	0	0	0	0	0	0	0	0	0	0
6f14d25e3f468f701352ada58fa7d1e6	0	0	0	0	0	0	0	0	34	0	0	0	0	0	0	0	0	0	0	0	0
ead6424cd10c9fb11c4774f0d770043a	0	0	0	0	0	0	0	0	34	0	0	0	0	0	0	0	0	0	0	0	0
62243324868ce9f2c20e36e5933c44b8	0	0	0	0	0	0	0	0	34	0	0	0	0	0	0	0	0	0	0	0	0
0d158bffb4c97aac9c3fc8c7d96f1ded	0	0	0	0	0	0	0	0	34	0	0	0	0	0	0	0	0	0	0	0	0
77908713cbd509399b5bf88c4d502de6	0	0	0	0	0	0	0	0	0	0	0	34	0	0	0	0	0	0	0	0	0
cf6fd8650cd5de65d22c4c392e997a72	0	0	0	0	0	0	0	0	0	0	0	0	0	0	0	34	0	0	0	0	0
825df57d8ca0acf879561c82cb316422	0	0	33	0	0	0	0	0	0	0	0	0	0	0	0	0	0	0	0	0	0
758c030cbedef6a6f86db0036aa6586d	0	0	33	0	0	0	0	0	0	0	0	0	0	0	0	0	0	0	0	0	0
88757bb563805b1a7381fc4a694bf353	0	0	0	33	0	0	0	0	0	0	0	0	0	0	0	0	0	0	0	0	0
c46552f5f711a9ff9309921e3c2a0936	0	0	0	33	0	0	0	0	0	0	0	0	0	0	0	0	0	0	0	0	0
83e2b3026b2557c4a69de2a6dce5411e	0	0	0	33	0	0	0	0	0	0	0	0	0	0	0	0	0	0	0	0	0
98523d139187bd5c418e81cb4d03e5f8	0	0	0	33	0	0	0	0	0	0	0	0	0	0	0	0	0	0	0	0	0
3e43a37a1b5bc86f1b81e7b982d11e18	0	0	0	0	33	0	0	0	0	0	0	0	0	0	0	0	0	0	0	0	0
0bb7081104766d493744bbb29e4a4595	0	0	0	0	33	0	0	0	0	0	0	0	0	0	0	0	0	0	0	0	0
44e7a2b5f55927cf1355c2b9bc0601c3	0	0	0	0	33	0	0	0	0	0	0	0	0	0	0	0	0	0	0	0	0
2d9ff3e75cd1fa2aee4f3befcad37f72	0	0	0	0	0	33	0	0	0	0	0	0	0	0	0	0	0	0	0	0	0
3fd41d7e38db7f705406738de5527436	0	0	0	0	0	33	0	0	0	0	0	0	0	0	0	0	0	0	0	0	0
b18a89ee5368e79a18e32a3c20f977c7	0	0	0	0	0	0	33	0	0	0	0	0	0	0	0	0	0	0	0	0	0
e75dc0add5dbac895e74d110ccf84fc4	0	0	0	0	0	0	0	33	0	0	0	0	0	0	0	0	0	0	0	0	0
9ab4a2d098e380ae1939b99857d7c613	0	0	0	0	0	0	0	33	0	0	0	0	0	0	0	0	0	0	0	0	0
3fae8425ba4634ddf55729709dabdea0	0	0	0	0	0	0	0	33	0	0	0	0	0	0	0	0	0	0	0	0	0
988582db6ca3a5f1df8d444f6928411f	0	0	0	0	0	0	0	0	33	0	0	0	0	0	0	0	0	0	0	0	0
1a60329038dd456c654a8cd8765d57a4	0	0	0	0	0	0	0	0	33	0	0	0	0	0	0	0	0	0	0	0	0
e6d80bcd6b3e01ef3f57e9788410dd7c	0	0	0	0	0	0	0	0	33	0	0	0	0	0	0	0	0	0	0	0	0
9d9f38c2db28366b7d994261fc88578d	0	0	0	0	0	0	0	0	33	0	0	0	0	0	0	0	0	0	0	0	0
fc5c39c47d46f413c0fb7c093d3a7fdb	0	0	0	0	0	0	0	0	0	33	0	0	0	0	0	0	0	0	0	0	0
11957cb4e8e8fa273f316ab4e229813c	0	0	0	0	0	0	0	0	0	0	0	0	33	0	0	0	0	0	0	0	0
303eb0782b3aa1341207e3e17b799b02	0	0	0	0	0	0	0	0	0	0	0	0	0	0	33	0	0	0	0	0	0
24f87b16bffd52ca9edf2919fa95e37b	32	0	0	0	0	0	0	0	0	0	0	0	0	0	0	0	0	0	0	0	0
c27a7c00e4a8630b6e73f0ef60f023ce	0	32	0	0	0	0	0	0	0	0	0	0	0	0	0	0	0	0	0	0	0
dc4d969c4a69723d4931354b23ff9310	0	32	0	0	0	0	0	0	0	0	0	0	0	0	0	0	0	0	0	0	0
cb599eb972439ceeccdfcdaec072df9d	0	0	32	0	0	0	0	0	0	0	0	0	0	0	0	0	0	0	0	0	0
370104cb82dc216b883aa87e4510eb26	0	0	32	0	0	0	0	0	0	0	0	0	0	0	0	0	0	0	0	0	0
0870f5143261883007c2de326618cd3d	0	0	0	32	0	0	0	0	0	0	0	0	0	0	0	0	0	0	0	0	0
d3279dd6501e594cd96d07cd758a94de	0	0	0	0	32	0	0	0	0	0	0	0	0	0	0	0	0	0	0	0	0
dfaee5d155c7a47decdde411562b64b8	0	0	0	0	32	0	0	0	0	0	0	0	0	0	0	0	0	0	0	0	0
b0c756365a2dc212ea33a5564ee4ff02	0	0	0	0	32	0	0	0	0	0	0	0	0	0	0	0	0	0	0	0	0
f71641bb5379dd9d7ed25ac8f3c1679e	0	0	0	0	32	0	0	0	0	0	0	0	0	0	0	0	0	0	0	0	0
22fa268e9cbff5c83948073a1bbd6ca0	0	0	0	0	0	0	32	0	0	0	0	0	0	0	0	0	0	0	0	0	0
0314f1b10cae116879e7c6d92890171f	0	0	0	0	0	0	0	32	0	0	0	0	0	0	0	0	0	0	0	0	0
f1cfe5189bb26b7205da7d4a145349a9	0	0	0	0	0	0	0	32	0	0	0	0	0	0	0	0	0	0	0	0	0
b3000d7d4e89f7efb5ea066157a47695	0	0	0	0	0	0	0	32	0	0	0	0	0	0	0	0	0	0	0	0	0
e59555f29736d16f92ea4a4d82b327b3	0	0	0	0	0	0	0	32	0	0	0	0	0	0	0	0	0	0	0	0	0
6e02e71c73c1eaaf3b36f5ba0bc6137d	0	0	0	0	0	0	0	32	0	0	0	0	0	0	0	0	0	0	0	0	0
2a3cdf648bb261f73e66ef72401e4ca8	0	0	0	0	0	0	0	32	0	0	0	0	0	0	0	0	0	0	0	0	0
25d961b7488ca1f717da0e3a2da95d0a	0	0	0	0	0	0	0	0	32	0	0	0	0	0	0	0	0	0	0	0	0
eaf21caefa1f75271e4a37632084ffa1	0	0	0	0	0	0	0	0	0	0	0	0	0	0	32	0	0	0	0	0	0
ead2e3667cbfe5a7f0479548cb53c51a	0	0	0	0	0	0	0	0	0	0	0	0	0	0	0	0	32	0	0	0	0
90d0ada037955d6c41d20c5b84ce548d	0	0	0	0	0	0	0	0	0	0	0	0	0	0	0	0	0	32	0	0	0
46e2f2ed572e78709ecf43ea2bd40dfa	0	0	31	0	0	0	0	0	0	0	0	0	0	0	0	0	0	0	0	0	0
de6e4e906326c63fdbc8253c231c7e33	0	0	0	31	0	0	0	0	0	0	0	0	0	0	0	0	0	0	0	0	0
cd76069251bfa7e465d2ba08d9f7768c	0	0	0	0	31	0	0	0	0	0	0	0	0	0	0	0	0	0	0	0	0
21f78f0c69ae5e915e002369c0bb2c46	0	0	0	0	0	0	0	31	0	0	0	0	0	0	0	0	0	0	0	0	0
2523c29e7a6f5cd297c8b13d2fa26e68	0	0	0	0	0	0	0	31	0	0	0	0	0	0	0	0	0	0	0	0	0
38ead506989af9a21876e0cfe5ccf126	0	0	0	0	0	0	0	0	31	0	0	0	0	0	0	0	0	0	0	0	0
ab587926b0caef420774b09b40c4d56f	0	0	0	0	0	0	0	0	0	31	0	0	0	0	0	0	0	0	0	0	0
f66c8871359278175188afe30891fb38	0	0	0	0	0	0	0	0	0	0	0	0	31	0	0	0	0	0	0	0	0
c076b2f751ba6ed00c2664f483c6910e	0	0	0	0	0	0	0	0	0	0	0	0	0	0	0	0	0	0	0	31	0
807d53d6ac33a482be81758cb7d7c6dc	0	30	0	0	0	0	0	0	0	0	0	0	0	0	0	0	0	0	0	0	0
1a6cbbedfa59844c96a485f79d3a1987	0	0	30	0	0	0	0	0	0	0	0	0	0	0	0	0	0	0	0	0	0
4d9908eefbee2fb6783bffdd15126f13	0	0	0	30	0	0	0	0	0	0	0	0	0	0	0	0	0	0	0	0	0
3e9f9d850012f2b5971bbcac883dd118	0	0	0	30	0	0	0	0	0	0	0	0	0	0	0	0	0	0	0	0	0
0c79e9aa323255ef49fe455e66e4ee76	0	0	0	30	0	0	0	0	0	0	0	0	0	0	0	0	0	0	0	0	0
c3d2e632a564c5356363e70a0b0490a5	0	0	0	0	30	0	0	0	0	0	0	0	0	0	0	0	0	0	0	0	0
3450bd40fb0f990ce452cc5be99b6be2	0	0	0	0	30	0	0	0	0	0	0	0	0	0	0	0	0	0	0	0	0
7b2d8bb9e1fd9711332b5ae32befdf8c	0	0	0	0	0	0	0	30	0	0	0	0	0	0	0	0	0	0	0	0	0
a94bb0a4f0e405cae1494bb3bf969227	0	0	0	0	0	0	0	0	30	0	0	0	0	0	0	0	0	0	0	0	0
049445ddc7c9ff8b8e8ccea9db321f71	0	0	0	0	0	0	0	0	30	0	0	0	0	0	0	0	0	0	0	0	0
84e6374511b6afbd75789eddd4ac7170	0	29	0	0	0	0	0	0	0	0	0	0	0	0	0	0	0	0	0	0	0
3b4651a8ec208d49409baf68208d8ab0	0	29	0	0	0	0	0	0	0	0	0	0	0	0	0	0	0	0	0	0	0
6dab0f834d66189c72945f9d779cf5b8	0	0	29	0	0	0	0	0	0	0	0	0	0	0	0	0	0	0	0	0	0
8193798e8ac7fd457bae98cc91928f09	0	0	29	0	0	0	0	0	0	0	0	0	0	0	0	0	0	0	0	0	0
4533cda8c2052adeee6852ab7850d041	0	0	29	0	0	0	0	0	0	0	0	0	0	0	0	0	0	0	0	0	0
c2693a9ae1ee807239133d2726dd7aaa	0	0	29	0	0	0	0	0	0	0	0	0	0	0	0	0	0	0	0	0	0
bd7ec5b90be4549ba136cf28fbc5434c	0	0	0	0	29	0	0	0	0	0	0	0	0	0	0	0	0	0	0	0	0
534b9d33dcae5676415a23d055856ec8	0	0	0	0	29	0	0	0	0	0	0	0	0	0	0	0	0	0	0	0	0
ef8f92dd6ce51606ab9f3ed6812aef38	0	0	0	0	29	0	0	0	0	0	0	0	0	0	0	0	0	0	0	0	0
a19e5a372690d708015cacd4c4f4724c	0	0	0	0	29	0	0	0	0	0	0	0	0	0	0	0	0	0	0	0	0
f1b63959aa3ce2087d2db0e05815e8d4	0	0	0	0	0	0	0	29	0	0	0	0	0	0	0	0	0	0	0	0	0
66330592e6782d041dcbdf1784d49fda	0	0	0	0	0	0	0	29	0	0	0	0	0	0	0	0	0	0	0	0	0
7cf32bf36c7750fc59c9a14efc0b5de9	0	0	0	0	0	0	0	0	29	0	0	0	0	0	0	0	0	0	0	0	0
d34bd735ddb37c2aa23c8165a3ebd8dc	0	0	0	0	0	0	0	0	29	0	0	0	0	0	0	0	0	0	0	0	0
7486830b0b8a845cf09086e32b614328	0	0	0	0	0	0	0	0	29	0	0	0	0	0	0	0	0	0	0	0	0
84ad206a5ef8205e6f8f44dd820c72da	0	0	0	0	0	0	0	0	0	0	0	0	0	0	0	0	29	0	0	0	0
9e599d264ed903b18fe58644e4a0e3ff	0	0	28	0	0	0	0	0	0	0	0	0	0	0	0	0	0	0	0	0	0
b3d8e14fccaf8e40963d8210ba44a423	0	0	28	0	0	0	0	0	0	0	0	0	0	0	0	0	0	0	0	0	0
b39c211d213287636fddb23daf782a99	0	0	0	28	0	0	0	0	0	0	0	0	0	0	0	0	0	0	0	0	0
01f3746687694e5d142fb9f64c994eaa	0	0	0	0	28	0	0	0	0	0	0	0	0	0	0	0	0	0	0	0	0
481aa3cc15256e371786db8ee619a2bd	0	0	0	0	0	0	0	28	0	0	0	0	0	0	0	0	0	0	0	0	0
e5901275e396be65a5f7490574d211a3	0	0	0	0	0	0	0	28	0	0	0	0	0	0	0	0	0	0	0	0	0
63df69a8d46c43cd01662b14e202be66	0	0	0	0	0	0	0	0	28	0	0	0	0	0	0	0	0	0	0	0	0
39d12f967ab38f547dbf4d09d33ea021	0	0	0	0	0	0	0	0	28	0	0	0	0	0	0	0	0	0	0	0	0
dbc9a9563a71d0c001c69e91069b8927	0	0	0	0	0	0	0	0	28	0	0	0	0	0	0	0	0	0	0	0	0
9374201eac9bedda7068c6273286dee1	0	0	0	0	0	0	0	0	28	0	0	0	0	0	0	0	0	0	0	0	0
57289b6a676583ff26fc9669a7386137	0	0	0	0	0	0	0	0	28	0	0	0	0	0	0	0	0	0	0	0	0
ec77b45e86ac0e0e9f141cd79a26416d	0	0	0	0	0	0	0	0	28	0	0	0	0	0	0	0	0	0	0	0	0
a4b482e1cb9a34d00a98eb96f10ac04f	0	0	27	0	0	0	0	0	0	0	0	0	0	0	0	0	0	0	0	0	0
494f1e888d42c4d61c52c32903d814f1	0	0	0	0	27	0	0	0	0	0	0	0	0	0	0	0	0	0	0	0	0
c0b7e11b32874ec51e0a77541ce6bd57	0	0	0	0	0	0	0	27	0	0	0	0	0	0	0	0	0	0	0	0	0
82e4cc056c04f61aee1326d21f7933c7	0	0	0	0	0	0	0	27	0	0	0	0	0	0	0	0	0	0	0	0	0
c2cc1fd88dd106a2821f0562429a894f	0	0	0	0	0	0	0	0	27	0	0	0	0	0	0	0	0	0	0	0	0
85b828d3801f8813ca7eb7f73007f548	0	0	0	0	0	0	0	0	27	0	0	0	0	0	0	0	0	0	0	0	0
eb3aa7e70fc89b78f6b36fc1116ac687	0	0	0	0	0	0	0	0	27	0	0	0	0	0	0	0	0	0	0	0	0
9b6adee4b87d8722bb12378b02779b75	0	0	0	0	0	0	0	0	27	0	0	0	0	0	0	0	0	0	0	0	0
5058a49385c20bdb734d8db6780cc3c6	0	0	0	0	0	0	0	0	0	0	0	27	0	0	0	0	0	0	0	0	0
e5c2079c160e94d777ad6896974fe3e6	0	26	0	0	0	0	0	0	0	0	0	0	0	0	0	0	0	0	0	0	0
6493dc2e2c45e08468115eace59ba596	0	26	0	0	0	0	0	0	0	0	0	0	0	0	0	0	0	0	0	0	0
19a6fc3661ba924fc15fbc93a41857d9	0	26	0	0	0	0	0	0	0	0	0	0	0	0	0	0	0	0	0	0	0
ee7380e1870cd670679954907e98061e	0	0	26	0	0	0	0	0	0	0	0	0	0	0	0	0	0	0	0	0	0
38eea915ab6e0c11b6777aa7e7355432	0	0	26	0	0	0	0	0	0	0	0	0	0	0	0	0	0	0	0	0	0
217768e6f9c910e2829c9e4d3b76b608	0	0	0	26	0	0	0	0	0	0	0	0	0	0	0	0	0	0	0	0	0
70e89cb38cc347b848078a4b6f5cb729	0	0	0	0	0	0	0	26	0	0	0	0	0	0	0	0	0	0	0	0	0
b55265ddf2a0bf925d8f00f1453f6281	0	0	0	0	0	0	0	23	0	0	0	3	0	0	0	0	0	0	0	0	0
5ed887ccef3098f077cf84ff35111235	0	0	0	0	0	0	0	0	26	0	0	0	0	0	0	0	0	0	0	0	0
d55249bc8e14edc48ea005793fb82e17	0	0	0	0	0	0	0	0	26	0	0	0	0	0	0	0	0	0	0	0	0
ae08c8449dbb7eeb937ef647346c9ec4	0	0	0	0	0	0	0	0	26	0	0	0	0	0	0	0	0	0	0	0	0
4bc243a1438e86d0186563d7bb326f69	0	0	0	0	0	0	0	0	26	0	0	0	0	0	0	0	0	0	0	0	0
5fbd6b77a5ced4e31573af1c0fc02751	0	0	0	0	0	0	0	0	26	0	0	0	0	0	0	0	0	0	0	0	0
060efe79d05743631c79332777dbf955	0	0	0	0	0	0	0	0	0	0	0	26	0	0	0	0	0	0	0	0	0
5428ead98c4ed63d124eb4aa87678467	0	0	0	0	0	0	0	0	0	0	0	0	26	0	0	0	0	0	0	0	0
7504b0ea7801bd414b06eadcffa95d51	0	0	0	0	0	0	0	0	0	0	0	0	0	0	0	0	0	0	0	0	26
d0923c4cbcb0a1ef2a57ba1f7e4ae7b1	0	25	0	0	0	0	0	0	0	0	0	0	0	0	0	0	0	0	0	0	0
d20c53fbe20e7bbeb284cf312f14139d	0	25	0	0	0	0	0	0	0	0	0	0	0	0	0	0	0	0	0	0	0
7e035638c2228d2341bb77e6e7d66e88	0	0	25	0	0	0	0	0	0	0	0	0	0	0	0	0	0	0	0	0	0
8fd8cb3ef65068108ed6eb2d153beecf	0	0	25	0	0	0	0	0	0	0	0	0	0	0	0	0	0	0	0	0	0
d47b5f20b339e8b57db8f0ddcba9e092	0	0	0	25	0	0	0	0	0	0	0	0	0	0	0	0	0	0	0	0	0
5e185ce8dd8371d334f21dbdac2beeb0	0	0	0	25	0	0	0	0	0	0	0	0	0	0	0	0	0	0	0	0	0
cb623b778a0aa179d469825c55615df3	0	0	0	0	25	0	0	0	0	0	0	0	0	0	0	0	0	0	0	0	0
e85fd39ef42033c0730dd9f92ee9f41a	0	0	0	0	25	0	0	0	0	0	0	0	0	0	0	0	0	0	0	0	0
7c013907cb4b4233f9bdd0705d71406c	0	0	0	0	25	0	0	0	0	0	0	0	0	0	0	0	0	0	0	0	0
ff930e396553041a4b5b7554cb588666	0	0	0	0	25	0	0	0	0	0	0	0	0	0	0	0	0	0	0	0	0
eea1fc92aa1a57b4c8dc3b03d2fa927c	0	0	0	0	25	0	0	0	0	0	0	0	0	0	0	0	0	0	0	0	0
9e9f52bfea483141e21eaea4822a78f5	0	0	0	0	25	0	0	0	0	0	0	0	0	0	0	0	0	0	0	0	0
d6e38157eca83ff07149c105db72393e	0	0	0	0	0	0	25	0	0	0	0	0	0	0	0	0	0	0	0	0	0
3c5cf6c05f6fdd622ffed0ef93e508a4	0	0	0	0	0	0	0	25	0	0	0	0	0	0	0	0	0	0	0	0	0
434d7ac2a87a2106b50329df88a5cb63	0	0	0	0	0	0	0	25	0	0	0	0	0	0	0	0	0	0	0	0	0
8c8a4fb2b05ec385ab150495baa18d25	0	0	0	0	0	0	0	0	25	0	0	0	0	0	0	0	0	0	0	0	0
7bb80ce5bc0444f7957c3f55ff9604be	0	0	0	0	0	0	0	0	25	0	0	0	0	0	0	0	0	0	0	0	0
e91d725d3ebfb141ea98638c00ec04fb	0	0	0	0	0	0	0	0	0	25	0	0	0	0	0	0	0	0	0	0	0
93177516635c39426ed644fb0fc369e4	0	0	0	0	0	0	0	0	0	0	0	0	25	0	0	0	0	0	0	0	0
94d830a22db7d131f4991fc8994b51d2	0	0	0	0	0	0	0	0	0	0	0	0	0	25	0	0	0	0	0	0	0
ea0d55f1c32ef41de1fe84915557534c	0	0	0	0	0	0	0	0	0	0	0	0	0	0	0	0	0	0	25	0	0
7819a71c58901e8e07ee4075f29f1b7d	0	0	0	0	0	0	0	0	0	0	0	0	0	0	0	0	0	0	0	0	25
d8ac09e527f09c88fc487950c371574e	0	0	0	0	0	0	0	0	0	0	0	0	0	0	0	0	0	0	0	0	25
0b0ee87fb4f6d8ee375be4abf26738cb	0	24	0	0	0	0	0	0	0	0	0	0	0	0	0	0	0	0	0	0	0
aa937fa21498371f31aee9f1f9cb7217	0	24	0	0	0	0	0	0	0	0	0	0	0	0	0	0	0	0	0	0	0
bc260e31338f1e6fb03264a3c302d165	0	0	0	24	0	0	0	0	0	0	0	0	0	0	0	0	0	0	0	0	0
1f1189cfd65272bb2ca49251ea8883c8	0	0	0	24	0	0	0	0	0	0	0	0	0	0	0	0	0	0	0	0	0
ad654f3ba7f853cb4303e84b708c4f63	0	0	0	0	24	0	0	0	0	0	0	0	0	0	0	0	0	0	0	0	0
47c476e0809c09c0317a8fadf7e666d8	0	0	0	0	24	0	0	0	0	0	0	0	0	0	0	0	0	0	0	0	0
4543b817af3127b97474a707fa22dc07	0	0	0	0	24	0	0	0	0	0	0	0	0	0	0	0	0	0	0	0	0
e242a6cd7e1a353769fdcb3c223ef38d	0	0	0	0	24	0	0	0	0	0	0	0	0	0	0	0	0	0	0	0	0
fb0f1fa3c2445033762a299b3607880d	0	0	0	0	0	0	24	0	0	0	0	0	0	0	0	0	0	0	0	0	0
92f20a8aad9148f94baa1fb0a7d6f687	0	0	0	0	0	0	24	0	0	0	0	0	0	0	0	0	0	0	0	0	0
6b5bb4987f924d1fbc9001c420f16041	0	0	0	0	0	0	0	24	0	0	0	0	0	0	0	0	0	0	0	0	0
e210849a8daf9cac8ea20bea1c449835	0	0	0	0	0	0	0	24	0	0	0	0	0	0	0	0	0	0	0	0	0
37463f53185f0bb3ac5d4c0b6e88abd2	0	0	0	0	0	0	0	0	24	0	0	0	0	0	0	0	0	0	0	0	0
5489aa9a935245e088270313ac27152a	0	0	0	0	0	0	0	0	24	0	0	0	0	0	0	0	0	0	0	0	0
5190fa2eecc0363e70c6c58136b301d6	0	0	0	0	0	0	0	0	24	0	0	0	0	0	0	0	0	0	0	0	0
5ee0e5324e6525b79d07dd327db6b0ce	0	0	0	0	0	0	0	0	24	0	0	0	0	0	0	0	0	0	0	0	0
2143af1aa9e2699044a6c053bf66db4b	0	0	0	0	0	0	0	0	24	0	0	0	0	0	0	0	0	0	0	0	0
76292eeb54eedec046c881b4e4a29937	0	0	0	0	0	0	0	0	24	0	0	0	0	0	0	0	0	0	0	0	0
8d197afd9a036ea7d111a839d99282b8	0	0	0	0	0	0	0	0	24	0	0	0	0	0	0	0	0	0	0	0	0
e20b9710705f6078a94ca8206d708d03	0	0	0	0	0	0	0	0	0	0	24	0	0	0	0	0	0	0	0	0	0
73b6e4545fa8e50f5aec61c23669abf5	0	23	0	0	0	0	0	0	0	0	0	0	0	0	0	0	0	0	0	0	0
180dc6993f8aaa8316b1ba0849a92fd8	0	0	23	0	0	0	0	0	0	0	0	0	0	0	0	0	0	0	0	0	0
77274c9ee4e995c921c7d64c3b49e8d9	0	0	0	23	0	0	0	0	0	0	0	0	0	0	0	0	0	0	0	0	0
0bfc5c33c765f8e2fbc0f573de7c9911	0	0	0	0	23	0	0	0	0	0	0	0	0	0	0	0	0	0	0	0	0
0dc5f5c14b3fdea260f7a209f5de2156	0	0	0	0	23	0	0	0	0	0	0	0	0	0	0	0	0	0	0	0	0
385444cc018fa3ed7848b745d441aca7	0	0	0	0	0	0	23	0	0	0	0	0	0	0	0	0	0	0	0	0	0
69de954bdaf99d894af07762e5225099	0	0	0	0	0	0	0	23	0	0	0	0	0	0	0	0	0	0	0	0	0
3facdfd35d0077e6692970b3d09227a8	0	0	0	0	0	0	0	23	0	0	0	0	0	0	0	0	0	0	0	0	0
90035307e37e930748f99fb72ba58630	0	0	0	0	0	0	0	23	0	0	0	0	0	0	0	0	0	0	0	0	0
07bbabb01a3107aed0e00d97f8c7e174	0	0	0	0	0	0	0	0	23	0	0	0	0	0	0	0	0	0	0	0	0
18a2f2b83eb25a20f42f493094c92b6e	0	0	0	0	0	0	0	0	23	0	0	0	0	0	0	0	0	0	0	0	0
36886e945237082b775a32557cc12567	0	0	0	0	0	0	0	0	0	0	0	23	0	0	0	0	0	0	0	0	0
81d4bf98d34a9e496cb5eb03a82ac4b3	0	0	0	0	0	0	0	0	0	0	0	0	0	0	23	0	0	0	0	0	0
039256a096b95237e6188b609a113fc7	0	0	0	0	0	0	0	0	0	0	0	0	0	0	0	0	23	0	0	0	0
7d7a9e8b44313e9071e339e3b0ec618c	0	0	0	0	0	0	0	0	0	0	0	0	0	0	0	0	0	0	23	0	0
82f802f1e23a83bc5b82f827d7a2a722	0	0	22	0	0	0	0	0	0	0	0	0	0	0	0	0	0	0	0	0	0
d076dbe0ffebaaee657faad0cc6700fe	0	0	22	0	0	0	0	0	0	0	0	0	0	0	0	0	0	0	0	0	0
c8d40a8cdbafdd06f7f183f860f74ee2	0	0	0	0	0	0	22	0	0	0	0	0	0	0	0	0	0	0	0	0	0
10b09ec60c12472c4efb2c26865b8695	0	0	0	0	0	0	0	22	0	0	0	0	0	0	0	0	0	0	0	0	0
15199f0a522602cc217743923c26b77a	0	0	0	0	0	0	0	22	0	0	0	0	0	0	0	0	0	0	0	0	0
28b86437836beb35d72028fa7cb3cc46	0	0	0	0	0	0	0	22	0	0	0	0	0	0	0	0	0	0	0	0	0
2935116fe679924b8e78a61603a5a4c7	0	0	0	0	0	0	0	22	0	0	0	0	0	0	0	0	0	0	0	0	0
e518ea154fa19e7f9c73e7b093924ac6	0	0	0	0	0	0	0	0	22	0	0	0	0	0	0	0	0	0	0	0	0
ad0ffaa22219ea584a6daa4938f1ed68	0	0	0	0	0	0	0	0	22	0	0	0	0	0	0	0	0	0	0	0	0
749da2be6b31693d8318c456535342fa	0	0	0	0	0	0	0	0	22	0	0	0	0	0	0	0	0	0	0	0	0
60e80229569a1f9f8db1d6552e6008cf	0	0	0	0	0	0	0	0	22	0	0	0	0	0	0	0	0	0	0	0	0
5fd1334b8455cef7da760052d67fb19c	0	0	0	0	0	0	0	0	0	0	0	22	0	0	0	0	0	0	0	0	0
aa35897162c5dce04142b9bf8ea6e8fd	0	0	0	0	0	0	0	0	0	0	0	0	22	0	0	0	0	0	0	0	0
6d4e9c6bac9941d6604fa49f01a7999d	0	0	0	0	0	0	0	0	0	0	0	0	0	0	0	0	0	0	22	0	0
c84459da7393b2d8ee67650c044afc14	0	0	0	0	0	0	0	0	0	0	0	0	0	0	0	0	0	0	22	0	0
0b900993c999e88eb95aa9b0cc24e30f	0	0	0	0	0	0	0	0	0	0	0	0	0	0	0	0	0	0	0	0	22
94a333d6d74db3d91f358cbdaeb90643	21	0	0	0	0	0	0	0	0	0	0	0	0	0	0	0	0	0	0	0	0
366384f74ce6cf700ff7245ca1521220	0	21	0	0	0	0	0	0	0	0	0	0	0	0	0	0	0	0	0	0	0
e061ffe70616aedfa2173e82b53d3298	0	0	21	0	0	0	0	0	0	0	0	0	0	0	0	0	0	0	0	0	0
4607243b5249ee0049c4aebdebcea588	0	0	21	0	0	0	0	0	0	0	0	0	0	0	0	0	0	0	0	0	0
6e989168a4bd4773e97d6e69103cd59a	0	0	21	0	0	0	0	0	0	0	0	0	0	0	0	0	0	0	0	0	0
bc7065428c602e21ba665877e9508d3b	0	0	0	21	0	0	0	0	0	0	0	0	0	0	0	0	0	0	0	0	0
65f6c8643608186ea732aaf9c6e756ea	0	0	0	21	0	0	0	0	0	0	0	0	0	0	0	0	0	0	0	0	0
2ae6600bc9f33e88a58e15f33e0dea07	0	0	0	0	21	0	0	0	0	0	0	0	0	0	0	0	0	0	0	0	0
3e420a5234b1531261eb742a815c0c5e	0	0	0	0	21	0	0	0	0	0	0	0	0	0	0	0	0	0	0	0	0
ba401c842978bde48f2dfadc402e8b21	0	0	0	0	21	0	0	0	0	0	0	0	0	0	0	0	0	0	0	0	0
4fc20f1a0c19a46d443351ce9da32657	0	0	0	0	0	0	0	21	0	0	0	0	0	0	0	0	0	0	0	0	0
dca5abeea411db7f5e30b635b995032c	0	0	0	0	0	0	0	21	0	0	0	0	0	0	0	0	0	0	0	0	0
2b035767e47fdcedf1c7b5f45ba90b34	0	0	0	0	0	0	0	21	0	0	0	0	0	0	0	0	0	0	0	0	0
f38d3ae29bd6b6710b3c62593655132b	0	0	0	0	0	0	0	21	0	0	0	0	0	0	0	0	0	0	0	0	0
af9dc514575e4753e23b8c9936868db2	0	0	0	0	0	0	0	0	21	0	0	0	0	0	0	0	0	0	0	0	0
5eb6925e36bda4e5e1f5800089500ebb	0	0	0	0	0	0	0	0	21	0	0	0	0	0	0	0	0	0	0	0	0
267a648bc9e89fe25b1cf840d65d2267	0	0	0	0	0	0	0	0	21	0	0	0	0	0	0	0	0	0	0	0	0
8f1cb26e1c7658d1675d552f08517f7f	0	0	0	0	0	0	0	0	21	0	0	0	0	0	0	0	0	0	0	0	0
a1e77d352b8cba2cfc65cfd66619ee06	0	0	0	0	0	0	0	0	21	0	0	0	0	0	0	0	0	0	0	0	0
facb9e94bd2d38e54110dd99b733e65c	0	0	0	0	0	0	0	0	0	0	21	0	0	0	0	0	0	0	0	0	0
babb0347eef2a714bc34fff0f204710e	0	0	0	0	0	0	0	0	0	0	21	0	0	0	0	0	0	0	0	0	0
569f45d5a4b39586e2862e9cfab685d7	0	0	0	0	0	0	0	0	0	0	0	0	21	0	0	0	0	0	0	0	0
c73cadbfbce8d4f044ee8771ec87ada2	0	0	0	0	0	0	0	0	0	0	0	0	0	21	0	0	0	0	0	0	0
40eb1de54cc7e72a298664ed2850e509	0	0	0	0	0	0	0	0	0	0	0	0	0	0	21	0	0	0	0	0	0
8af81aa03da2c96ef9b5f0d98e418dfe	0	0	0	0	0	0	0	0	0	0	0	0	0	0	21	0	0	0	0	0	0
1de5801bce3c39e7b94d6790d39dcceb	0	0	0	0	0	0	0	0	0	0	0	0	0	0	0	0	0	0	0	21	0
e138a73078a639cfbfce9786930abb7e	0	0	20	0	0	0	0	0	0	0	0	0	0	0	0	0	0	0	0	0	0
454927bb79770e125f4c7ef23e90781b	0	0	20	0	0	0	0	0	0	0	0	0	0	0	0	0	0	0	0	0	0
069f3a6c6503e9613a59374513eadb08	0	0	20	0	0	0	0	0	0	0	0	0	0	0	0	0	0	0	0	0	0
bf704a527336b7ffa6e519e962352727	0	0	0	20	0	0	0	0	0	0	0	0	0	0	0	0	0	0	0	0	0
e0569c0e040d27e9fee30728d6165274	0	0	0	0	0	0	20	0	0	0	0	0	0	0	0	0	0	0	0	0	0
bd4eb72d800bf8d2fd624d756b204ce1	0	0	0	0	0	0	0	20	0	0	0	0	0	0	0	0	0	0	0	0	0
06e7edc929d9d057762d3b045d0c551d	0	0	0	0	0	0	0	20	0	0	0	0	0	0	0	0	0	0	0	0	0
de0975e0f0b8fee8479ea142523fe8ab	0	0	0	0	0	0	0	0	20	0	0	0	0	0	0	0	0	0	0	0	0
4e4fb01b60027d5906e9d2e8b143e1df	0	0	0	0	0	0	0	0	20	0	0	0	0	0	0	0	0	0	0	0	0
8cc6438df2f87110c9f8eac4089c2442	0	0	0	0	0	0	0	0	20	0	0	0	0	0	0	0	0	0	0	0	0
8b2c021917cb3f788f2a9e97c8d5e77b	0	0	0	0	0	0	0	0	20	0	0	0	0	0	0	0	0	0	0	0	0
29e8d0b24692351fccbcf3a07a380ca8	0	0	0	0	0	0	0	0	0	0	0	0	20	0	0	0	0	0	0	0	0
30af1ee2276d854d8a9ac1206ffb4b91	0	0	0	0	0	0	0	0	0	0	0	0	20	0	0	0	0	0	0	0	0
8daf83d35686989f714ee31c87e02308	0	0	0	0	0	0	0	0	0	0	0	0	0	0	0	20	0	0	0	0	0
f268c1a817df02a8e62808c4e030a6c2	0	0	0	0	0	0	0	0	0	0	0	0	0	0	0	20	0	0	0	0	0
55a695e6005c3dba9bd6040c1781a08c	0	0	0	0	0	0	0	0	0	0	0	0	0	0	0	0	0	20	0	0	0
4f41ac3fc44096482bda0710c2a8e651	0	0	0	0	0	0	0	0	0	0	0	0	0	0	0	0	0	0	0	0	20
1ebe6acd823d25a27f04e588d98df7b5	0	19	0	0	0	0	0	0	0	0	0	0	0	0	0	0	0	0	0	0	0
064e2725a06e5b0842c111dc6b6d5dea	0	0	0	0	19	0	0	0	0	0	0	0	0	0	0	0	0	0	0	0	0
b91e5c3f64b344ea7669b6ebe3c90776	0	0	0	0	0	0	0	19	0	0	0	0	0	0	0	0	0	0	0	0	0
7f61cf9da5b386e2508357e783bb7585	0	0	0	0	0	0	0	19	0	0	0	0	0	0	0	0	0	0	0	0	0
34e38fc22ec9f449e9794122ff915d09	0	0	0	0	0	0	0	0	19	0	0	0	0	0	0	0	0	0	0	0	0
6943717811521ed2202ecca48a981174	0	0	0	0	0	0	0	0	19	0	0	0	0	0	0	0	0	0	0	0	0
24a6df6bc5c5a17046b83e597b6cf693	0	0	0	0	0	0	0	0	19	0	0	0	0	0	0	0	0	0	0	0	0
e7c33c6453de62154ffa1a1651f77198	0	0	0	0	0	0	0	0	19	0	0	0	0	0	0	0	0	0	0	0	0
4240970ea60b4a601b4f6cda5e64d314	0	0	0	0	0	0	0	0	19	0	0	0	0	0	0	0	0	0	0	0	0
a208bba28584ca0ca661f2407b5bbba3	0	0	0	0	0	0	0	0	19	0	0	0	0	0	0	0	0	0	0	0	0
670c8f09a9343066259e4b153b8e6bf8	0	0	0	0	0	0	0	0	19	0	0	0	0	0	0	0	0	0	0	0	0
1adf8f946be8f663d6dbc449337f9e33	0	0	0	0	0	0	0	0	19	0	0	0	0	0	0	0	0	0	0	0	0
6b4cb1178c8b89831552c4a99737a123	0	0	0	0	0	0	0	0	19	0	0	0	0	0	0	0	0	0	0	0	0
0501f6bdcb726e07674659ab1a4b4199	0	0	0	0	0	0	0	0	0	0	0	0	0	0	0	0	19	0	0	0	0
fc049dcb19808e34ecb4f0252093dd91	0	0	0	0	0	0	0	0	0	0	0	0	0	0	0	0	0	19	0	0	0
d3b661ced25276fc5a83809a61c46b59	0	0	18	0	0	0	0	0	0	0	0	0	0	0	0	0	0	0	0	0	0
11a79788965c948e083ebf10670922a3	0	0	18	0	0	0	0	0	0	0	0	0	0	0	0	0	0	0	0	0	0
6e4fe328a2184d4d1339aa5f7dc88435	0	0	18	0	0	0	0	0	0	0	0	0	0	0	0	0	0	0	0	0	0
975f86c3f67842b84a8000d145163467	0	0	0	18	0	0	0	0	0	0	0	0	0	0	0	0	0	0	0	0	0
64b2076d715040ccb4424891dcdb1290	0	0	0	18	0	0	0	0	0	0	0	0	0	0	0	0	0	0	0	0	0
ab3735a327d7dd1f967f338183c06909	0	0	0	0	18	0	0	0	0	0	0	0	0	0	0	0	0	0	0	0	0
eda102615e40d161cc70461051c3049e	0	0	0	0	18	0	0	0	0	0	0	0	0	0	0	0	0	0	0	0	0
72983fcac291226846f38f38a47bb392	0	0	0	0	0	18	0	0	0	0	0	0	0	0	0	0	0	0	0	0	0
ae7414780c03cf89bece0e61b170fe15	0	0	0	0	0	18	0	0	0	0	0	0	0	0	0	0	0	0	0	0	0
c810e79167e34e14db9836b492d7c18d	0	0	0	0	0	0	0	18	0	0	0	0	0	0	0	0	0	0	0	0	0
8059aee926792ccd554097b02cc750d3	0	0	0	0	0	0	0	18	0	0	0	0	0	0	0	0	0	0	0	0	0
4911d2d262945ba3fefb5b0253d9028a	0	0	0	0	0	0	0	18	0	0	0	0	0	0	0	0	0	0	0	0	0
30fb9631fd6eb2e54e3e5012800e5c42	0	0	0	0	0	0	0	18	0	0	0	0	0	0	0	0	0	0	0	0	0
9722498581bff6c0b0da2a5f4fdc5e5a	0	0	0	0	0	0	0	18	0	0	0	0	0	0	0	0	0	0	0	0	0
6c86527c2ea33256c306ad8027cca6df	0	0	0	0	0	0	0	18	0	0	0	0	0	0	0	0	0	0	0	0	0
a0b95c4e8a2197b3f8bcc863aa4d3e48	0	0	0	0	0	0	0	0	18	0	0	0	0	0	0	0	0	0	0	0	0
e217d9accf61e0d053aa370f5d40393f	0	0	0	0	0	0	0	0	18	0	0	0	0	0	0	0	0	0	0	0	0
64005a1fd9e9074b2cfe5923f334fd7e	0	0	0	0	0	0	0	0	0	18	0	0	0	0	0	0	0	0	0	0	0
3f8ba04e7b369ba0a352e4dc3f288d93	0	0	0	0	0	0	0	0	0	0	0	0	18	0	0	0	0	0	0	0	0
5424bd05f8018840edf5f435baa5c7b3	0	0	0	0	0	0	0	0	0	0	0	0	0	0	0	0	0	0	0	0	18
0b663868da0eabc6d00ce2c9d464449c	0	0	17	0	0	0	0	0	0	0	0	0	0	0	0	0	0	0	0	0	0
e4ec5d6c9235d1b03f2555bccc577e2f	0	0	17	0	0	0	0	0	0	0	0	0	0	0	0	0	0	0	0	0	0
144570444e3750cb51dd88420ac15a88	0	0	0	0	17	0	0	0	0	0	0	0	0	0	0	0	0	0	0	0	0
f08709ca37ec64c2f3d4a481e607c98c	0	0	0	0	17	0	0	0	0	0	0	0	0	0	0	0	0	0	0	0	0
72e7ece98ed6be2f70ff3d52328ba3c4	0	0	0	0	17	0	0	0	0	0	0	0	0	0	0	0	0	0	0	0	0
8dc35e0856e38abfcd44510c385f953b	0	0	0	0	5	0	0	0	0	0	12	0	0	0	0	0	0	0	0	0	0
6bf200de66fe68307f5ce824ce2c7e5a	0	0	0	0	0	0	17	0	0	0	0	0	0	0	0	0	0	0	0	0	0
2887f484401ea37b5e3bcd71fa1339fd	0	0	0	0	0	0	0	17	0	0	0	0	0	0	0	0	0	0	0	0	0
d5497c1f8e3028cc861f9226c263091b	0	0	0	0	0	0	0	17	0	0	0	0	0	0	0	0	0	0	0	0	0
fc05087f2bf358e96cb7162a29539972	0	0	0	0	0	0	0	17	0	0	0	0	0	0	0	0	0	0	0	0	0
6b6e68614b52a4fc40761b5226e55a12	0	0	0	0	0	0	0	0	17	0	0	0	0	0	0	0	0	0	0	0	0
f09a29625de5339a05e3c829ed428b33	0	0	0	0	0	0	0	0	17	0	0	0	0	0	0	0	0	0	0	0	0
0c79be52226ef614d242be632b15bdcf	0	0	0	0	0	0	0	0	0	17	0	0	0	0	0	0	0	0	0	0	0
2a85da6c456bc8dcb9a89a91ec5b6b6c	0	0	0	0	0	0	0	0	0	0	0	17	0	0	0	0	0	0	0	0	0
9c50b2a8e881ee65e9c94da6ee85f3f6	0	0	0	0	0	0	0	0	0	0	0	0	0	0	0	0	0	0	0	0	17
34654a34580ef2a36ef7e54c9696939d	0	0	16	0	0	0	0	0	0	0	0	0	0	0	0	0	0	0	0	0	0
65e20f346a9858c988965da5903c3d92	0	0	0	16	0	0	0	0	0	0	0	0	0	0	0	0	0	0	0	0	0
19cfb83306aa56738de3dc019782abf2	0	0	0	16	0	0	0	0	0	0	0	0	0	0	0	0	0	0	0	0	0
373508e94ff95bf4f9ba1a85ec426156	0	0	0	0	16	0	0	0	0	0	0	0	0	0	0	0	0	0	0	0	0
ec4e9884ca14ae7f9613d59922fafe9f	0	0	0	0	16	0	0	0	0	0	0	0	0	0	0	0	0	0	0	0	0
37136cd0a7bb1871366c3caed05d4873	0	0	0	0	16	0	0	0	0	0	0	0	0	0	0	0	0	0	0	0	0
9854d743488808c0c4d5d717b9398b6f	0	0	0	0	0	0	0	16	0	0	0	0	0	0	0	0	0	0	0	0	0
6271f99f13604feae71cbbf50a3c200b	0	0	0	0	0	0	0	16	0	0	0	0	0	0	0	0	0	0	0	0	0
616e619a9f1644d4a7e805208132b3f0	0	0	0	0	0	0	0	16	0	0	0	0	0	0	0	0	0	0	0	0	0
94a519ef866747335a90a0deca6a5744	0	0	0	0	0	0	0	16	0	0	0	0	0	0	0	0	0	0	0	0	0
5c93ed3f80442b58e34d5bb70972bbca	0	0	0	0	0	0	0	0	16	0	0	0	0	0	0	0	0	0	0	0	0
03d101c812bf613a69e02a52b8c5e7fb	0	0	0	0	0	0	0	0	16	0	0	0	0	0	0	0	0	0	0	0	0
346aafe5141fe09835baf14441ff2e0d	0	0	0	0	0	0	0	0	16	0	0	0	0	0	0	0	0	0	0	0	0
e252a3c215a37949a0b5b360b4e4778a	0	0	0	0	0	0	0	0	16	0	0	0	0	0	0	0	0	0	0	0	0
54617d502ecbc6ea36374d3b407892ee	0	0	0	0	0	0	0	0	16	0	0	0	0	0	0	0	0	0	0	0	0
f53e0cfdf7e3d581db56f99575cca590	0	0	0	0	0	0	0	0	0	16	0	0	0	0	0	0	0	0	0	0	0
e3bf85646201b81bf991c28060af159e	0	0	0	0	0	0	0	0	0	0	0	0	0	16	0	0	0	0	0	0	0
87caa8db03eb26483e024da65c2b48c5	0	0	15	0	0	0	0	0	0	0	0	0	0	0	0	0	0	0	0	0	0
d166a1dca42eb06955597ef13a8238f9	0	0	0	15	0	0	0	0	0	0	0	0	0	0	0	0	0	0	0	0	0
aadea04b6d92c59032de837da2132b84	0	0	0	15	0	0	0	0	0	0	0	0	0	0	0	0	0	0	0	0	0
2a90c6c333037d91df2102aa0833b083	0	0	0	0	15	0	0	0	0	0	0	0	0	0	0	0	0	0	0	0	0
0336adc46ba449e1ecbf0aa72537acd1	0	0	0	0	15	0	0	0	0	0	0	0	0	0	0	0	0	0	0	0	0
e88c9775b46eeae6878371d2b47002ac	0	0	0	0	15	0	0	0	0	0	0	0	0	0	0	0	0	0	0	0	0
b47d83d14f026ea029b4a29178441654	0	0	0	0	0	0	0	15	0	0	0	0	0	0	0	0	0	0	0	0	0
f36e82ea3335d7479202c5634387cc3f	0	0	0	0	0	0	0	15	0	0	0	0	0	0	0	0	0	0	0	0	0
7174f83a1da99364b8923c083c040944	0	0	0	0	0	0	0	15	0	0	0	0	0	0	0	0	0	0	0	0	0
548d02f30b0912191e6d7c3df6ec18c7	0	0	0	0	0	0	0	0	15	0	0	0	0	0	0	0	0	0	0	0	0
b5f6182b7c327b7711c3229f95d9b5d5	0	0	0	0	0	0	0	0	15	0	0	0	0	0	0	0	0	0	0	0	0
891b3e66f7f63774c38c694dae1ee3a3	0	0	0	0	0	0	0	0	15	0	0	0	0	0	0	0	0	0	0	0	0
010e380d4caa31702f9f029a71f54f2c	0	0	0	0	0	0	0	0	15	0	0	0	0	0	0	0	0	0	0	0	0
8407fcc365410ff8de2d383c10aadc16	0	0	0	0	0	0	0	0	15	0	0	0	0	0	0	0	0	0	0	0	0
545216ab97da4d1fb1f975b944d0561c	0	0	0	0	0	0	0	0	15	0	0	0	0	0	0	0	0	0	0	0	0
8ae4eea438bc5288df0b62dd7dea508c	0	0	0	0	0	0	0	0	0	15	0	0	0	0	0	0	0	0	0	0	0
cbd563234a1a31499e146178d1c0ee21	0	0	0	0	0	0	0	0	0	15	0	0	0	0	0	0	0	0	0	0	0
8407ff53f7235b55816d4ce16fb6d133	0	0	0	0	0	0	0	0	0	0	15	0	0	0	0	0	0	0	0	0	0
61f098e6b47307f410c88bfbe9bfd34a	0	0	0	0	0	0	0	0	0	0	15	0	0	0	0	0	0	0	0	0	0
bbc967557ffbb129dfa13cf3d3d55d1a	0	0	0	0	0	0	0	0	0	0	0	0	15	0	0	0	0	0	0	0	0
36abd4001661d3d34e3c01581cac18c9	0	0	0	0	0	0	0	0	0	0	0	0	0	0	15	0	0	0	0	0	0
7a5fb82a82e2a2cf70c12569eced9a81	0	0	0	0	0	0	0	0	0	0	0	0	0	0	0	0	15	0	0	0	0
fe1f3a3052b098585b6f7c5f57f3c7c9	0	0	14	0	0	0	0	0	0	0	0	0	0	0	0	0	0	0	0	0	0
5e39f11be4763f528808d745cc15f8f1	0	0	14	0	0	0	0	0	0	0	0	0	0	0	0	0	0	0	0	0	0
153efa631593572f8ae8c7d38985ed2c	0	0	0	14	0	0	0	0	0	0	0	0	0	0	0	0	0	0	0	0	0
8b97a588d2772e7127f68f7778038696	0	0	0	10	0	0	0	0	4	0	0	0	0	0	0	0	0	0	0	0	0
e0c9e2087034d6fb7e3902de97fc9eb0	0	0	0	0	14	0	0	0	0	0	0	0	0	0	0	0	0	0	0	0	0
05a312efaf169effc712cae576bfca4c	0	0	0	0	14	0	0	0	0	0	0	0	0	0	0	0	0	0	0	0	0
2ada2ec5b676459706ca6bba05f55553	0	0	0	0	14	0	0	0	0	0	0	0	0	0	0	0	0	0	0	0	0
a1340c050f864c4e67f238b6572af3d7	0	0	0	0	0	0	0	14	0	0	0	0	0	0	0	0	0	0	0	0	0
45af69e831ee4d08948cec0d8bb0e31a	0	0	0	0	0	0	0	14	0	0	0	0	0	0	0	0	0	0	0	0	0
ff38fbf1b1ac663d8de2b4b8dc838e0c	0	0	0	0	0	0	0	0	14	0	0	0	0	0	0	0	0	0	0	0	0
a5fc786d6f905088187b1fbd0a1f126e	0	0	0	0	0	0	0	0	14	0	0	0	0	0	0	0	0	0	0	0	0
b9900b7c00c073032f387e65e080b511	0	0	0	0	0	0	0	0	14	0	0	0	0	0	0	0	0	0	0	0	0
242f1256a4cfc0dabbac00db59851f2e	0	0	0	0	0	0	0	0	14	0	0	0	0	0	0	0	0	0	0	0	0
c9648673fffc67ef2f163f94a4590908	0	0	0	0	0	0	0	0	14	0	0	0	0	0	0	0	0	0	0	0	0
852472caeb45db8aacf6463d88f1e4e5	0	0	0	0	0	0	0	0	0	14	0	0	0	0	0	0	0	0	0	0	0
fcccd5dc15dbb4de6dd88406187087e7	0	0	0	0	0	0	0	0	0	0	14	0	0	0	0	0	0	0	0	0	0
4353e620149c8d46a4ab111da97940cb	0	0	0	0	0	0	0	0	0	0	0	0	14	0	0	0	0	0	0	0	0
331aec63308b2922f571fe519a82bcae	0	0	0	0	0	0	0	0	0	0	0	0	14	0	0	0	0	0	0	0	0
214aa113029f7e48c1637c0551950989	0	0	0	0	0	0	0	0	0	0	0	0	0	14	0	0	0	0	0	0	0
08473afcb856f7c7d10dc9647251f633	0	0	0	0	0	0	0	0	0	0	0	0	0	0	0	0	0	0	14	0	0
e74fecab3bc296dc9a5d5c4ce68e76e3	0	13	0	0	0	0	0	0	0	0	0	0	0	0	0	0	0	0	0	0	0
8ddc4620c034de29fa9a57f70131d130	0	0	13	0	0	0	0	0	0	0	0	0	0	0	0	0	0	0	0	0	0
04a2cba1107c4950d7a749f7440e125c	0	0	13	0	0	0	0	0	0	0	0	0	0	0	0	0	0	0	0	0	0
4e2739213b202fc1f3f74d5f7eddf080	0	0	13	0	0	0	0	0	0	0	0	0	0	0	0	0	0	0	0	0	0
75ddc7e28a430be5d2814b6587d5c2b0	0	0	13	0	0	0	0	0	0	0	0	0	0	0	0	0	0	0	0	0	0
99d237be2091a0a898f9e4104354287e	0	0	13	0	0	0	0	0	0	0	0	0	0	0	0	0	0	0	0	0	0
f40ececeebed02aba97bd757ae9068eb	0	0	13	0	0	0	0	0	0	0	0	0	0	0	0	0	0	0	0	0	0
92639fc45ab8622922a8d0d42c55b300	0	0	0	13	0	0	0	0	0	0	0	0	0	0	0	0	0	0	0	0	0
761cb79add0939b288299b48029199be	0	0	0	0	0	0	0	13	0	0	0	0	0	0	0	0	0	0	0	0	0
9670462b0e4924eae3ce581df1c9eabf	0	0	0	0	0	0	0	13	0	0	0	0	0	0	0	0	0	0	0	0	0
f8eeff50f396c62ad676418da67e4075	0	0	0	0	0	0	0	13	0	0	0	0	0	0	0	0	0	0	0	0	0
d455e45c373fcf104d8a97c83de694c2	0	0	0	0	0	0	0	13	0	0	0	0	0	0	0	0	0	0	0	0	0
e9c52d636dc60f06a6511c6e4b5988c6	0	0	0	0	0	0	0	13	0	0	0	0	0	0	0	0	0	0	0	0	0
a22e1411453159f27802e33411bc6ed3	0	0	0	0	0	0	0	0	13	0	0	0	0	0	0	0	0	0	0	0	0
c2436dff6bb25c21d715365afe3c10c3	0	0	0	0	0	0	0	0	13	0	0	0	0	0	0	0	0	0	0	0	0
e5d311a8baabbc93107142b59056b23e	0	0	0	0	0	0	0	0	13	0	0	0	0	0	0	0	0	0	0	0	0
bda4d33a886e0bf2c6e574500ef8841f	0	0	0	0	0	0	0	0	13	0	0	0	0	0	0	0	0	0	0	0	0
24094f22db84979b04cd76f74bb5254b	0	0	0	0	0	0	0	0	13	0	0	0	0	0	0	0	0	0	0	0	0
ae30b0fb8dec85ad011413b9e2e767ab	0	0	0	0	0	0	0	0	13	0	0	0	0	0	0	0	0	0	0	0	0
52793e1b4ed2600219d3e3ff118c58bd	0	0	0	0	0	0	0	0	0	0	0	0	13	0	0	0	0	0	0	0	0
15d571f130726e521a10481209142e6f	0	0	0	0	0	0	0	0	0	0	0	0	0	0	0	0	5	0	0	0	8
ce50971c5a390950a12e2bf049886dab	0	0	0	0	0	0	0	0	0	0	0	0	0	0	0	0	0	0	0	0	13
cc78493ee7928251bd9f932a846f30f4	0	0	0	0	0	0	0	0	0	0	0	0	0	0	0	0	0	0	0	0	13
ff7de498c64438fc62248424746838dc	0	12	0	0	0	0	0	0	0	0	0	0	0	0	0	0	0	0	0	0	0
1f9d0880879ca3de9117ff6978ad49c8	0	0	12	0	0	0	0	0	0	0	0	0	0	0	0	0	0	0	0	0	0
b106d966264c91094756972717937e31	0	0	12	0	0	0	0	0	0	0	0	0	0	0	0	0	0	0	0	0	0
1f89a5de6cc891425a5ade7b344651cc	0	0	12	0	0	0	0	0	0	0	0	0	0	0	0	0	0	0	0	0	0
114e9e8b6e63ec8d8c7f23cb4bd6f7e6	0	0	12	0	0	0	0	0	0	0	0	0	0	0	0	0	0	0	0	0	0
862faf960d14d46219b2f88f29c59f96	0	0	0	12	0	0	0	0	0	0	0	0	0	0	0	0	0	0	0	0	0
c75d360aedf5f564e49857665046f279	0	0	0	0	12	0	0	0	0	0	0	0	0	0	0	0	0	0	0	0	0
d1ef8bab8a7a0cd969dd6a0048216632	0	0	0	0	12	0	0	0	0	0	0	0	0	0	0	0	0	0	0	0	0
f308b9ea3955522da6f23f9bdd8a089d	0	0	0	0	12	0	0	0	0	0	0	0	0	0	0	0	0	0	0	0	0
0307024b6e753e21822db06c525dd7f5	0	0	0	0	0	0	0	12	0	0	0	0	0	0	0	0	0	0	0	0	0
2dc5609dbc6c738427fcf607eebf9cd5	0	0	0	0	0	0	0	12	0	0	0	0	0	0	0	0	0	0	0	0	0
2515d90a790330f63140755ff0d9d77b	0	0	0	0	0	0	0	12	0	0	0	0	0	0	0	0	0	0	0	0	0
b691a019e10a8af8f09ab7d6a8dcc430	0	0	0	0	0	0	0	0	12	0	0	0	0	0	0	0	0	0	0	0	0
7e84d647a87b3b31b8d92273b45e0e2c	0	0	0	0	0	0	0	0	12	0	0	0	0	0	0	0	0	0	0	0	0
2ab34e0aba1c037e22d1be94ad015890	0	0	0	0	0	0	0	0	12	0	0	0	0	0	0	0	0	0	0	0	0
8c76869760598a7272c08e5d3d08a3df	0	0	0	0	0	0	0	0	12	0	0	0	0	0	0	0	0	0	0	0	0
8f1933c5e94d1947a96b894099a26d14	0	0	0	0	0	0	0	0	12	0	0	0	0	0	0	0	0	0	0	0	0
a87dfe6cb8f52af3ae820a10cb7de094	0	0	0	0	0	0	0	0	0	0	0	12	0	0	0	0	0	0	0	0	0
d116b220f976bc1e9da40f1dbde30317	0	0	0	0	0	0	0	0	0	0	0	0	12	0	0	0	0	0	0	0	0
3e17c2f0719db4eb53db7f51b4e66635	0	0	0	0	0	0	0	0	0	0	0	0	0	0	0	0	12	0	0	0	0
666f0ab59866ba6ade44d829d58784df	0	0	0	0	0	0	0	0	0	0	0	0	0	0	0	0	0	0	0	0	12
257482ce0b2c505e288a3ecb526451a6	0	0	0	0	0	0	0	0	0	0	0	0	0	0	0	0	0	0	0	0	12
a6892830dbc48a3966cd49ae357fe3d8	0	11	0	0	0	0	0	0	0	0	0	0	0	0	0	0	0	0	0	0	0
eff9f69d314f935c56975dcee162726e	0	0	11	0	0	0	0	0	0	0	0	0	0	0	0	0	0	0	0	0	0
cbb5f23d7b692a72b5999d94d207676d	0	0	11	0	0	0	0	0	0	0	0	0	0	0	0	0	0	0	0	0	0
2f0de8a1ef564aeb81ba7067fa587038	0	0	11	0	0	0	0	0	0	0	0	0	0	0	0	0	0	0	0	0	0
9406b6d0dce09d7e53feede321722be9	0	0	0	0	11	0	0	0	0	0	0	0	0	0	0	0	0	0	0	0	0
0f9d6795a8272550c606c77a2f2f9cc8	0	0	0	0	11	0	0	0	0	0	0	0	0	0	0	0	0	0	0	0	0
8eedcdde23d6b89348e9abcf92015f69	0	0	0	0	11	0	0	0	0	0	0	0	0	0	0	0	0	0	0	0	0
8cada80945b26cc07324dbf3bea6e1e1	0	0	0	0	11	0	0	0	0	0	0	0	0	0	0	0	0	0	0	0	0
ecf69c33620d8ab7ff79dc168743ede3	0	0	0	0	11	0	0	0	0	0	0	0	0	0	0	0	0	0	0	0	0
a5a99e8bd5297e6f3f258a33fbbee668	0	0	0	0	0	0	0	11	0	0	0	0	0	0	0	0	0	0	0	0	0
c7a6f4442edf01659a74e1c760f5c586	0	0	0	0	0	0	0	11	0	0	0	0	0	0	0	0	0	0	0	0	0
16bdf8f95f214c923c9607344b2c32e6	0	0	0	0	0	0	0	11	0	0	0	0	0	0	0	0	0	0	0	0	0
952f80921546ea6d4bd74e3850ea1bdc	0	0	0	0	0	0	0	11	0	0	0	0	0	0	0	0	0	0	0	0	0
9d5abf6a09475cdd14de0223a22065e1	0	0	0	0	0	0	0	0	11	0	0	0	0	0	0	0	0	0	0	0	0
65d6d0efef0de5427f91bb4182611114	0	0	0	0	0	0	0	0	11	0	0	0	0	0	0	0	0	0	0	0	0
e86c52aee2a35d6ee225c1297e88b9c7	0	0	0	0	0	0	0	0	11	0	0	0	0	0	0	0	0	0	0	0	0
55d53cb7620f64992df47379ab934b40	0	0	0	0	0	0	0	0	0	11	0	0	0	0	0	0	0	0	0	0	0
863d2f1f3be1881e4d81e0c8f25cdb3c	0	0	0	0	0	0	0	0	0	0	0	0	11	0	0	0	0	0	0	0	0
96f9a49cb954e3358a2b3821530d1bc9	0	0	0	0	0	0	0	0	0	0	0	0	0	0	11	0	0	0	0	0	0
ebfe95e4c8171eac19d681d46a7afc15	0	0	0	0	0	0	0	0	0	0	0	0	0	0	0	0	0	0	0	0	11
8225b52decd56a708db15c49ac471738	0	10	0	0	0	0	0	0	0	0	0	0	0	0	0	0	0	0	0	0	0
1bc1a5823d2505a0798848e06db720bb	0	0	10	0	0	0	0	0	0	0	0	0	0	0	0	0	0	0	0	0	0
c232a407be256bdfc70a07ee86a788fc	0	0	10	0	0	0	0	0	0	0	0	0	0	0	0	0	0	0	0	0	0
e18f93d8a7799dfcad01fc1cd44d968e	0	0	0	10	0	0	0	0	0	0	0	0	0	0	0	0	0	0	0	0	0
41fa0222a6c7c8a63497b9bfcd28810e	0	0	0	10	0	0	0	0	0	0	0	0	0	0	0	0	0	0	0	0	0
d05c3b8cb7590c87fa0358727c380cad	0	0	0	0	10	0	0	0	0	0	0	0	0	0	0	0	0	0	0	0	0
50692e9b20c27ad22029d962e45cd8fe	0	0	0	0	10	0	0	0	0	0	0	0	0	0	0	0	0	0	0	0	0
c93afce21d37c8e97196d5198074f489	0	0	0	0	0	0	10	0	0	0	0	0	0	0	0	0	0	0	0	0	0
cea6d714c8222809182ba736de40c70e	0	0	0	0	0	0	0	10	0	0	0	0	0	0	0	0	0	0	0	0	0
e39b9c804d7253fcae26d05f22557366	0	0	0	0	0	0	0	10	0	0	0	0	0	0	0	0	0	0	0	0	0
4400136f9653899d04bc4edb8578afc9	0	0	0	0	0	0	0	10	0	0	0	0	0	0	0	0	0	0	0	0	0
2f0a051d8a327660a2b4c841cbbff22d	0	0	0	0	0	0	0	0	10	0	0	0	0	0	0	0	0	0	0	0	0
5757580e098150ac4783cc37866b8bac	0	0	0	0	0	0	0	0	10	0	0	0	0	0	0	0	0	0	0	0	0
fd037cb120bbad532334c104c73863f4	0	0	0	0	0	0	0	0	10	0	0	0	0	0	0	0	0	0	0	0	0
f1334fbc96f4c69c8c3da5c19a3f5a6e	0	0	0	0	0	0	0	0	10	0	0	0	0	0	0	0	0	0	0	0	0
b92767446c953b4039a51893f6978370	0	0	0	0	0	0	0	0	0	0	0	10	0	0	0	0	0	0	0	0	0
f7bcdad99f894f85f9691eb11bf24893	0	0	0	0	0	0	0	0	0	0	0	0	10	0	0	0	0	0	0	0	0
b140e95dd1dc67aa7506af35e6dc1299	0	0	0	0	0	0	0	0	0	0	0	0	0	0	0	0	10	0	0	0	0
7e5ce6c45b0d28f1607595697b39333d	9	0	0	0	0	0	0	0	0	0	0	0	0	0	0	0	0	0	0	0	0
41bc05b18fca970f829304e2b47738e0	0	0	9	0	0	0	0	0	0	0	0	0	0	0	0	0	0	0	0	0	0
9282ade798a99e586aa1dde658e48014	0	0	9	0	0	0	0	0	0	0	0	0	0	0	0	0	0	0	0	0	0
bdde2b32f58c1dafe9b5847d93216b7b	0	0	9	0	0	0	0	0	0	0	0	0	0	0	0	0	0	0	0	0	0
65a50c9a5eb14905495064d7c1917089	0	0	9	0	0	0	0	0	0	0	0	0	0	0	0	0	0	0	0	0	0
043be76952611a1ba2999027e7fc932f	0	0	9	0	0	0	0	0	0	0	0	0	0	0	0	0	0	0	0	0	0
87aa7fe936b14e1b1ea2dfd8fe204878	0	0	0	9	0	0	0	0	0	0	0	0	0	0	0	0	0	0	0	0	0
14141bfcf1337bae3553ec76a9bcb33a	0	0	0	9	0	0	0	0	0	0	0	0	0	0	0	0	0	0	0	0	0
76e578773ade197440e5edde3208b6e9	0	0	0	9	0	0	0	0	0	0	0	0	0	0	0	0	0	0	0	0	0
f7a6cd1bb64751da2ed3e778a43829f0	0	0	0	0	9	0	0	0	0	0	0	0	0	0	0	0	0	0	0	0	0
975c278dfde67032d68465b266a6d28a	0	0	0	0	9	0	0	0	0	0	0	0	0	0	0	0	0	0	0	0	0
c38eca956295264ab27b326d49bb078e	0	0	0	0	9	0	0	0	0	0	0	0	0	0	0	0	0	0	0	0	0
2ab067f73f6e49ca270b247aefd6fb82	0	0	0	0	9	0	0	0	0	0	0	0	0	0	0	0	0	0	0	0	0
f2f91b230c05e0e427754097bd11de03	0	0	0	0	9	0	0	0	0	0	0	0	0	0	0	0	0	0	0	0	0
8e7424f89293909e5909d20f0319a76e	0	0	0	0	9	0	0	0	0	0	0	0	0	0	0	0	0	0	0	0	0
4a22567aaaa58edf4688e4b6f5cb2c3e	0	0	0	0	9	0	0	0	0	0	0	0	0	0	0	0	0	0	0	0	0
09f5d9db0cfc5a175e824d16206148d2	0	0	0	0	0	0	0	9	0	0	0	0	0	0	0	0	0	0	0	0	0
6b113c8324a366a7fe8e9e20bf4e77ce	0	0	0	0	0	0	0	9	0	0	0	0	0	0	0	0	0	0	0	0	0
6229b7ec5a139396921d25b7a956c482	0	0	0	0	0	0	0	9	0	0	0	0	0	0	0	0	0	0	0	0	0
03dea003db8cb61c785a8486bcbddcb3	0	0	0	0	0	0	0	9	0	0	0	0	0	0	0	0	0	0	0	0	0
06ddaec5b1b88e91f829df889fb073c9	0	0	0	0	0	0	0	0	9	0	0	0	0	0	0	0	0	0	0	0	0
5784ada25fd04506673cde5810130def	0	0	0	0	0	0	0	0	9	0	0	0	0	0	0	0	0	0	0	0	0
94254cd34a410e5d1aef0fa247bcb24f	0	0	0	0	0	0	0	0	9	0	0	0	0	0	0	0	0	0	0	0	0
c90ebc77afe371647c58650b6aa3f490	0	0	0	0	0	0	0	0	0	9	0	0	0	0	0	0	0	0	0	0	0
4342373d7b22bf62f1b76d0ca6ba25c3	0	0	0	0	0	0	0	0	0	0	0	0	9	0	0	0	0	0	0	0	0
44d493115efda2f2d3748ddcaa10c9c8	0	0	0	0	0	0	0	0	0	0	0	0	0	0	0	9	0	0	0	0	0
c8b64cc22a9dcbea48d50936012526bb	0	0	0	0	0	0	0	0	0	0	0	0	0	0	0	0	0	0	0	0	9
173c2211d3f4e5b81ee3fc431522015b	0	0	0	0	0	0	0	0	0	0	0	0	0	0	0	0	0	0	0	0	9
960cb86baa8034f84a0acc26a8886cdd	0	8	0	0	0	0	0	0	0	0	0	0	0	0	0	0	0	0	0	0	0
7a3d51417f8d833745feff61d4d9c1e7	0	0	8	0	0	0	0	0	0	0	0	0	0	0	0	0	0	0	0	0	0
43552d257b6bb4c27c98d85157517e09	0	0	8	0	0	0	0	0	0	0	0	0	0	0	0	0	0	0	0	0	0
31e5b811265fa2872daee3895e9ef1d7	0	0	8	0	0	0	0	0	0	0	0	0	0	0	0	0	0	0	0	0	0
b9f65633a5da51321df5b61890e96e22	0	0	8	0	0	0	0	0	0	0	0	0	0	0	0	0	0	0	0	0	0
b85a7146f2e8a96a4450b117d5e9b036	0	0	8	0	0	0	0	0	0	0	0	0	0	0	0	0	0	0	0	0	0
2eefbfc9a2fd3ed9bd822311b32e6abd	0	0	8	0	0	0	0	0	0	0	0	0	0	0	0	0	0	0	0	0	0
f073b429817ab832178f344e87beae36	0	0	8	0	0	0	0	0	0	0	0	0	0	0	0	0	0	0	0	0	0
4fbd11e72693ba665b3923fd76fc1741	0	0	0	8	0	0	0	0	0	0	0	0	0	0	0	0	0	0	0	0	0
f7c2cc91acc01a0ac66ac8e4993ce663	0	0	0	8	0	0	0	0	0	0	0	0	0	0	0	0	0	0	0	0	0
d36ff27b22ab3db9a7e9dd729339eca1	0	0	0	0	8	0	0	0	0	0	0	0	0	0	0	0	0	0	0	0	0
91eeb284758a2bb826df552e2369bbfa	0	0	0	0	8	0	0	0	0	0	0	0	0	0	0	0	0	0	0	0	0
f9053a49e46319a94a420d4d3782d849	0	0	0	0	8	0	0	0	0	0	0	0	0	0	0	0	0	0	0	0	0
b847a5a946ec53f6b7fdea929a2f038d	0	0	0	0	0	8	0	0	0	0	0	0	0	0	0	0	0	0	0	0	0
fe7208fa4e75410180743c408541739b	0	0	0	0	0	0	8	0	0	0	0	0	0	0	0	0	0	0	0	0	0
9be588d75c4049effd74492098120569	0	0	0	0	0	0	0	8	0	0	0	0	0	0	0	0	0	0	0	0	0
97b100a29bc2bd194c6b1f1a8e41f844	0	0	0	0	0	0	0	0	8	0	0	0	0	0	0	0	0	0	0	0	0
c2ce02895269ba22b5d3cfd43b6c85ce	0	0	0	0	0	0	0	0	8	0	0	0	0	0	0	0	0	0	0	0	0
0e5047de721e78bdab7d3f5b5f3e8566	0	0	0	0	0	0	0	0	0	0	0	8	0	0	0	0	0	0	0	0	0
a90b461428a331246e1944bb43b91683	0	0	0	0	0	0	0	0	0	0	0	0	8	0	0	0	0	0	0	0	0
903c50d7a6da5c9fcfb399a2725cd358	0	0	0	0	0	0	0	0	0	0	0	0	0	8	0	0	0	0	0	0	0
6ac98416ac6cfc30f56bb54d01ba2966	0	0	0	0	0	0	0	0	0	0	0	0	0	0	0	8	0	0	0	0	0
a8eabd7118e1c0aa436a232e670b2c50	0	0	0	0	0	0	0	0	0	0	0	0	0	0	0	0	0	0	0	0	8
06aaca844749456586ebe8323cdc108f	0	0	0	0	0	0	0	0	0	0	0	0	0	0	0	0	0	0	0	0	8
25a67696b18965a59910a7067a5cfa65	0	0	7	0	0	0	0	0	0	0	0	0	0	0	0	0	0	0	0	0	0
9bb0261418c8a93be57f301e0d54aaa3	0	0	0	7	0	0	0	0	0	0	0	0	0	0	0	0	0	0	0	0	0
2b8693114f375a967a16a405f629ce97	0	0	0	7	0	0	0	0	0	0	0	0	0	0	0	0	0	0	0	0	0
c391ed4f1c7d0cb82256c017e0476c1d	0	0	0	7	0	0	0	0	0	0	0	0	0	0	0	0	0	0	0	0	0
52cc55e205eac18546e0ebb75e29cbbe	0	0	0	7	0	0	0	0	0	0	0	0	0	0	0	0	0	0	0	0	0
950bbdc5a2b39b3b7f5ea5053dbd5c22	0	0	0	0	7	0	0	0	0	0	0	0	0	0	0	0	0	0	0	0	0
394c3466505ebbe1ba7f6ef94d0816e6	0	0	0	0	7	0	0	0	0	0	0	0	0	0	0	0	0	0	0	0	0
2712bebfaa3e6cc9d090ebf7412640f2	0	0	0	0	7	0	0	0	0	0	0	0	0	0	0	0	0	0	0	0	0
ad72068719e0f4e2a3597d5089ddd37d	0	0	0	0	0	0	7	0	0	0	0	0	0	0	0	0	0	0	0	0	0
9ba975ea377d29fae0fed7a76035790a	0	0	0	0	0	0	0	7	0	0	0	0	0	0	0	0	0	0	0	0	0
6b24e5fd51a8b2e5c1f4dc78588afcd4	0	0	0	0	0	0	0	7	0	0	0	0	0	0	0	0	0	0	0	0	0
c65173c83751d0bb4b423838f5c8be02	0	0	0	0	0	0	0	7	0	0	0	0	0	0	0	0	0	0	0	0	0
06a3fcc30b0bac53fa7437405045e7c9	0	0	0	0	0	0	0	7	0	0	0	0	0	0	0	0	0	0	0	0	0
2b7e77fbdaaf7894052c6566559d2b61	0	0	0	0	0	0	0	0	7	0	0	0	0	0	0	0	0	0	0	0	0
a5fd23a2f90a53d4ae074f8c183b6bce	0	0	0	0	0	0	0	0	7	0	0	0	0	0	0	0	0	0	0	0	0
8c81ef5458449a8b3f303b0d127b77d4	0	0	0	0	0	0	0	0	7	0	0	0	0	0	0	0	0	0	0	0	0
19648a666a5188b6327ecf7cc1486cd4	0	0	0	0	0	0	0	0	7	0	0	0	0	0	0	0	0	0	0	0	0
66075c224ee11ffe440226d136056639	0	0	0	0	0	0	0	0	7	0	0	0	0	0	0	0	0	0	0	0	0
09b32cc6a9217745ba26d79e49da829a	0	0	0	0	0	0	0	0	7	0	0	0	0	0	0	0	0	0	0	0	0
f0b1970a2f48f67c258fda55ef6a4194	0	0	0	0	0	0	0	0	0	0	0	0	7	0	0	0	0	0	0	0	0
5386c618e4867c037d0eb5f6d98a0ff1	0	0	0	0	0	0	0	0	0	0	0	0	0	0	0	7	0	0	0	0	0
ccd85ead9bbbb26f76e8dfeaaf51380e	0	0	0	0	0	0	0	0	0	0	0	0	0	0	0	0	7	0	0	0	0
b7285d6165e2b8eb1304359b8ee26d39	0	0	0	0	0	0	0	0	0	0	0	0	0	0	0	0	0	7	0	0	0
8f328023e6a230181f46050bd6fb1238	0	0	0	0	0	0	0	0	0	0	0	0	0	0	0	0	0	7	0	0	0
075b806598da1734a1625663d5924352	0	0	0	0	0	0	0	0	0	0	0	0	0	0	0	0	0	7	0	0	0
3327e01e34b289d71d383560b8d16f8b	0	0	0	0	0	0	0	0	0	0	0	0	0	0	0	0	0	0	0	0	7
d9e1c636ca4a34170e41101dbc46f1e9	0	0	0	0	0	0	0	0	0	0	0	0	0	0	0	0	0	0	0	0	7
a1ebe13e60718c2000d34bcbfb4560bb	0	6	0	0	0	0	0	0	0	0	0	0	0	0	0	0	0	0	0	0	0
0225cd480298ff248bc78d549fa6b90d	0	6	0	0	0	0	0	0	0	0	0	0	0	0	0	0	0	0	0	0	0
2c18f71433972bb9bd71d4ea023aa2a5	0	0	6	0	0	0	0	0	0	0	0	0	0	0	0	0	0	0	0	0	0
9961e64f98b8fc33886a4e7914e1d494	0	0	6	0	0	0	0	0	0	0	0	0	0	0	0	0	0	0	0	0	0
06559cd50a557b4fabe663e60d40951f	0	0	6	0	0	0	0	0	0	0	0	0	0	0	0	0	0	0	0	0	0
301c388f7c3bd7b868f9fe92d9035ecc	0	0	0	6	0	0	0	0	0	0	0	0	0	0	0	0	0	0	0	0	0
f42d33209c1fe7a2609ca49e73131c43	0	0	0	0	6	0	0	0	0	0	0	0	0	0	0	0	0	0	0	0	0
620d1e3d360441bba71decdf3a197d00	0	0	0	0	6	0	0	0	0	0	0	0	0	0	0	0	0	0	0	0	0
8feffab6494d50c0e325d377c57193ae	0	0	0	0	6	0	0	0	0	0	0	0	0	0	0	0	0	0	0	0	0
a2ea220c61cd6009b0d0ff0203435fa7	0	0	0	0	6	0	0	0	0	0	0	0	0	0	0	0	0	0	0	0	0
c8b502c4aa866db3cff27b428df89943	0	0	0	0	6	0	0	0	0	0	0	0	0	0	0	0	0	0	0	0	0
b951834622457c1a23ad6af82abf493a	0	0	0	0	6	0	0	0	0	0	0	0	0	0	0	0	0	0	0	0	0
8b2b394a289260d1487f0a0d341d8479	0	0	0	0	6	0	0	0	0	0	0	0	0	0	0	0	0	0	0	0	0
dcf9518b0f126977309a05a0c8773fe6	0	0	0	0	0	0	0	6	0	0	0	0	0	0	0	0	0	0	0	0	0
7c95ac50fe8d540b4c837cf3569200c4	0	0	0	0	0	0	0	0	6	0	0	0	0	0	0	0	0	0	0	0	0
8b5c5f616250b407b61f4b13e3962176	0	0	0	0	0	0	0	0	6	0	0	0	0	0	0	0	0	0	0	0	0
06c0da3f9fafa1614b2cd3bcf987a7ed	0	0	0	0	0	0	0	0	6	0	0	0	0	0	0	0	0	0	0	0	0
0f6ed4bf3ad0a58e196ae2d63e3fa4d9	0	0	0	0	0	0	0	0	6	0	0	0	0	0	0	0	0	0	0	0	0
df7662eec714b26aed511442d323b85b	0	0	0	0	0	0	0	0	0	0	0	0	0	0	6	0	0	0	0	0	0
35612e028128d6ecbb6db0d2030b241a	0	0	0	0	0	0	0	0	0	0	0	0	0	0	0	6	0	0	0	0	0
5a4530c51d811bb9629cb3b704b17453	0	0	0	0	0	0	0	0	0	0	0	0	0	0	0	0	0	6	0	0	0
38fa7d47ef59a0a0861e5e2b1ee059f2	0	0	0	0	0	0	0	0	0	0	0	0	0	0	0	0	0	0	0	6	0
2689d25927ee160d7e52bf63f12f225e	5	0	0	0	0	0	0	0	0	0	0	0	0	0	0	0	0	0	0	0	0
19554d28a0f388c41d8d99a1755d5f22	0	5	0	0	0	0	0	0	0	0	0	0	0	0	0	0	0	0	0	0	0
94e155fcf0a915364ae26dbb96c5d597	0	5	0	0	0	0	0	0	0	0	0	0	0	0	0	0	0	0	0	0	0
c15eac194d0335ad5bf4c8901853a70a	0	0	5	0	0	0	0	0	0	0	0	0	0	0	0	0	0	0	0	0	0
b7947016356753e5b4d76174b60cb12b	0	0	5	0	0	0	0	0	0	0	0	0	0	0	0	0	0	0	0	0	0
e316c7d57ade4e50b21cb29078daed4f	0	0	0	0	5	0	0	0	0	0	0	0	0	0	0	0	0	0	0	0	0
9655053c6ae4d4070c6309286bd80549	0	0	0	0	5	0	0	0	0	0	0	0	0	0	0	0	0	0	0	0	0
0ef0337f3879268a2e2e1334b9339ec1	0	0	0	0	5	0	0	0	0	0	0	0	0	0	0	0	0	0	0	0	0
33cbdd00432744f71f9ec3e1ebacbcf1	0	0	0	0	5	0	0	0	0	0	0	0	0	0	0	0	0	0	0	0	0
72163ac974bc7ef9fae2fcdeb1af0acd	0	0	0	0	5	0	0	0	0	0	0	0	0	0	0	0	0	0	0	0	0
c8f2f10ba505187c4efd3207a30341e6	0	0	0	0	5	0	0	0	0	0	0	0	0	0	0	0	0	0	0	0	0
5fa7ed001981a71f9067b79913506065	0	0	0	0	5	0	0	0	0	0	0	0	0	0	0	0	0	0	0	0	0
ed9c93b22c7426d98ca9b73cb3e0c514	0	0	0	0	0	0	5	0	0	0	0	0	0	0	0	0	0	0	0	0	0
17d002c2a66341abe0378ecda506e99b	0	0	0	0	0	0	0	5	0	0	0	0	0	0	0	0	0	0	0	0	0
bf6de80d3ea34c19f6b6be4761aceea0	0	0	0	0	0	0	0	5	0	0	0	0	0	0	0	0	0	0	0	0	0
da8f990e9fcd969e3f3741d4db1c40c4	0	0	0	0	0	0	0	5	0	0	0	0	0	0	0	0	0	0	0	0	0
0f1b877e86fd6d3407b2b0d71d08c5e4	0	0	0	0	0	0	0	5	0	0	0	0	0	0	0	0	0	0	0	0	0
771d6be40f00cfe97aec4ba1956c50b1	0	0	0	0	0	0	0	5	0	0	0	0	0	0	0	0	0	0	0	0	0
b0bdf68b3e19fea0b61e79d9f870c574	0	0	0	0	0	0	0	5	0	0	0	0	0	0	0	0	0	0	0	0	0
c82545df82ec9ec387811ad5c5306c98	0	0	0	0	0	0	0	0	5	0	0	0	0	0	0	0	0	0	0	0	0
e7dfbb1120cd46743f6234a72c23840d	0	0	0	0	0	0	0	0	5	0	0	0	0	0	0	0	0	0	0	0	0
83c3a1da6ecfe65f86fb58ac9c908033	0	0	0	0	0	0	0	0	0	0	0	5	0	0	0	0	0	0	0	0	0
c2fe6f1a7f2b75dbb9a0b8b79d23b8de	0	0	0	0	0	0	0	0	0	0	0	0	5	0	0	0	0	0	0	0	0
eff34c7850142fae24d96d48420c4519	0	0	0	0	0	0	0	0	0	0	0	0	0	0	5	0	0	0	0	0	0
64367e6cd8170067217d7f3e2a735211	0	0	0	0	0	0	0	0	0	0	0	0	0	0	0	0	0	5	0	0	0
d559f58bf1a9dcb844d40d0c8b3f882f	0	0	0	0	0	0	0	0	0	0	0	0	0	0	0	0	0	0	0	5	0
b3dc9e382f8a9ebe8d2d9862eff95792	0	4	0	0	0	0	0	0	0	0	0	0	0	0	0	0	0	0	0	0	0
b62d1f4b5119f9d8f94b4d2b0228f439	0	4	0	0	0	0	0	0	0	0	0	0	0	0	0	0	0	0	0	0	0
34e1f63530a635f5441c319f9734c400	0	0	4	0	0	0	0	0	0	0	0	0	0	0	0	0	0	0	0	0	0
9620a5ed230c0ea0dbdb26d7c6d9ab17	0	0	4	0	0	0	0	0	0	0	0	0	0	0	0	0	0	0	0	0	0
b03690e1e73cb2769575e5f5cd1b288c	0	0	0	4	0	0	0	0	0	0	0	0	0	0	0	0	0	0	0	0	0
31ce3a8c33a0ac5b2e610692c2dcb948	0	0	0	0	4	0	0	0	0	0	0	0	0	0	0	0	0	0	0	0	0
4bdcd7f3a18c08eed906db12c0233667	0	0	0	0	0	0	0	4	0	0	0	0	0	0	0	0	0	0	0	0	0
2d891f8c271e09b21a5cc158b48a0474	0	0	0	0	0	0	0	4	0	0	0	0	0	0	0	0	0	0	0	0	0
1416fe6605c8af2b4dd595c8a0237291	0	0	0	0	0	0	0	4	0	0	0	0	0	0	0	0	0	0	0	0	0
17a0776cf90b95b1ffc9aee6884be571	0	0	0	0	0	0	0	0	4	0	0	0	0	0	0	0	0	0	0	0	0
4f6fc4166d6f27b0d65e536948fb194e	0	0	0	0	0	0	0	0	4	0	0	0	0	0	0	0	0	0	0	0	0
4c401f89034bc0085c89be007c032825	0	0	0	0	0	0	0	0	4	0	0	0	0	0	0	0	0	0	0	0	0
a17d292b0c988ab88e41f10c12e3dc09	0	0	0	0	0	0	0	0	4	0	0	0	0	0	0	0	0	0	0	0	0
252e6bcf65ae8657d33c2a9209457410	0	0	0	0	0	0	0	0	4	0	0	0	0	0	0	0	0	0	0	0	0
473a1a2600f56cd720dedf24064fcc6d	0	0	0	0	0	0	0	0	0	0	4	0	0	0	0	0	0	0	0	0	0
85022819d0b24dd05ca9cd5fea839fed	0	0	0	0	0	0	0	0	0	0	0	4	0	0	0	0	0	0	0	0	0
31f110d18d5ba1033c7992d83c114fd5	0	0	0	0	0	0	0	0	0	0	0	0	0	0	0	0	4	0	0	0	0
76caf2cdf86e4fe30dd3ee62a227ffa7	0	0	0	0	0	0	0	0	0	0	0	0	0	0	0	0	0	4	0	0	0
d4c44a3ef3054eba678c7e52de316e18	0	0	0	0	0	0	0	0	0	0	0	0	0	0	0	0	0	0	0	4	0
fa23eff8efd0c0b11ac57d0361545807	0	0	0	0	0	0	0	0	0	0	0	0	0	0	0	0	0	0	0	0	4
89369c7a6742a67becd907d11c618292	3	0	0	0	0	0	0	0	0	0	0	0	0	0	0	0	0	0	0	0	0
2dfbc86ae8d14eb80c63eebdfbcbb729	0	3	0	0	0	0	0	0	0	0	0	0	0	0	0	0	0	0	0	0	0
da87849eb73621bfd57e3ff61dff585b	0	0	3	0	0	0	0	0	0	0	0	0	0	0	0	0	0	0	0	0	0
a5267e1baafe2d65eac92058bf1248ea	0	0	3	0	0	0	0	0	0	0	0	0	0	0	0	0	0	0	0	0	0
f4e8338e67462db71dcb327ad2b36e53	0	0	0	3	0	0	0	0	0	0	0	0	0	0	0	0	0	0	0	0	0
3b2310a46ebb29484a2dfaa1688298df	0	0	0	0	3	0	0	0	0	0	0	0	0	0	0	0	0	0	0	0	0
028aae2a7557c08531f7d230bae2c4b8	0	0	0	0	3	0	0	0	0	0	0	0	0	0	0	0	0	0	0	0	0
0eb885fc82c2c8a7eaf7890f6dbfacea	0	0	0	0	3	0	0	0	0	0	0	0	0	0	0	0	0	0	0	0	0
c8b8b79986b3aa1207d5ad054230d410	0	0	0	0	0	0	3	0	0	0	0	0	0	0	0	0	0	0	0	0	0
85a8e38a607f6adf9db41ab7e49edfc3	0	0	0	0	0	0	0	3	0	0	0	0	0	0	0	0	0	0	0	0	0
e4d746a16f6451de45c03e5220ebcc19	0	0	0	0	0	0	0	3	0	0	0	0	0	0	0	0	0	0	0	0	0
30a18212375793a99164d4c7b1510b08	0	0	0	0	0	0	0	3	0	0	0	0	0	0	0	0	0	0	0	0	0
b5c38d4c1a8f38ea5ac78ae061699062	0	0	0	0	0	0	0	3	0	0	0	0	0	0	0	0	0	0	0	0	0
7a939603371b61386765d8c7dbc96cc0	0	0	0	0	0	0	0	0	3	0	0	0	0	0	0	0	0	0	0	0	0
224934c20e48779af444eb3524738ece	0	0	0	0	0	0	0	0	3	0	0	0	0	0	0	0	0	0	0	0	0
d78c3ed163479c4317239a43981901e9	0	0	0	0	0	0	0	0	3	0	0	0	0	0	0	0	0	0	0	0	0
9f36308a018ac6f6ba2b6ae1aecec518	0	0	0	0	0	0	0	0	3	0	0	0	0	0	0	0	0	0	0	0	0
2500d885e4235af07266583a48a8dddd	0	0	0	0	0	0	0	0	3	0	0	0	0	0	0	0	0	0	0	0	0
00a53a92d0a43e03252c35d8211041c7	0	0	0	0	0	0	0	0	3	0	0	0	0	0	0	0	0	0	0	0	0
3f1b44d861b7d33e2c5acec81389c236	0	0	0	0	0	0	0	0	3	0	0	0	0	0	0	0	0	0	0	0	0
c32899fac72d6cc1b056434cdb2a3978	0	0	0	0	0	0	0	0	3	0	0	0	0	0	0	0	0	0	0	0	0
b6ecaf7b7cca89d7f9beecc957bc868f	0	0	0	0	0	0	0	0	3	0	0	0	0	0	0	0	0	0	0	0	0
01b4ca3655962f29d80fa19bcc577c34	0	0	0	0	0	0	0	0	3	0	0	0	0	0	0	0	0	0	0	0	0
685e6d0ba5ed04127d83195a529365f7	0	0	0	0	0	0	0	0	0	0	3	0	0	0	0	0	0	0	0	0	0
9ec171b30d51f51d821d7cc198edf230	0	0	0	0	0	0	0	0	0	0	0	0	3	0	0	0	0	0	0	0	0
5316f39b4c2b2d70298f0cb88c288a95	0	0	0	0	0	0	0	0	0	0	0	0	0	0	0	0	3	0	0	0	0
2607debc53c06bb66729a2e91f5507e1	0	0	0	0	0	0	0	0	0	0	0	0	0	0	0	0	3	0	0	0	0
f42824e83b2240c666f474753d407ff1	0	0	0	0	0	0	0	0	0	0	0	0	0	0	0	0	3	0	0	0	0
e9c4e5ed1663917665d1da8d8ec89b10	2	0	0	0	0	0	0	0	0	0	0	0	0	0	0	0	0	0	0	0	0
31a6208a981b704b59f23404a15a0f76	0	2	0	0	0	0	0	0	0	0	0	0	0	0	0	0	0	0	0	0	0
19c2a62de6b6e2bc15d75a5154a52905	0	2	0	0	0	0	0	0	0	0	0	0	0	0	0	0	0	0	0	0	0
c17748498b49efefb78299589c3a234e	0	2	0	0	0	0	0	0	0	0	0	0	0	0	0	0	0	0	0	0	0
3230c0482153a5cf4847697772168e18	0	0	0	2	0	0	0	0	0	0	0	0	0	0	0	0	0	0	0	0	0
7850b29b36ffab182ca199c89c808522	0	0	0	0	2	0	0	0	0	0	0	0	0	0	0	0	0	0	0	0	0
0fe53aaef2a1df879d1d166ea041f346	0	0	0	0	2	0	0	0	0	0	0	0	0	0	0	0	0	0	0	0	0
9fce0774859f6884a2f8c87fa9da0e66	0	0	0	0	2	0	0	0	0	0	0	0	0	0	0	0	0	0	0	0	0
7044e8658e73304f04bcf2a67e4b4ae0	0	0	0	0	0	0	2	0	0	0	0	0	0	0	0	0	0	0	0	0	0
b79150b6dad7d486cb847fbc37a375fb	0	0	0	0	0	0	0	2	0	0	0	0	0	0	0	0	0	0	0	0	0
2e50ce801c10b9792837f7f86cab2b8f	0	0	0	0	0	0	0	2	0	0	0	0	0	0	0	0	0	0	0	0	0
9f94247c9c8d15e68e9664d0c4dbd989	0	0	0	0	0	0	0	2	0	0	0	0	0	0	0	0	0	0	0	0	0
bc8c70b4ead978130d46e708f064321e	0	0	0	0	0	0	0	0	2	0	0	0	0	0	0	0	0	0	0	0	0
b8c51bbd0a1878ec14f04b052e556341	0	0	0	0	0	0	0	0	0	0	2	0	0	0	0	0	0	0	0	0	0
f9bf5f13ef76e056103a7e88f68435e8	0	0	0	0	0	0	0	0	0	0	0	0	0	0	0	2	0	0	0	0	0
d37c53b7a357ca057cd37579cc00e5b5	0	0	0	0	0	0	0	0	0	0	0	0	0	0	0	0	0	2	0	0	0
a6a1bad11d05d78d4b73ad58bd0282c6	0	0	0	0	0	0	0	0	0	0	0	0	0	0	0	0	0	0	2	0	0

## Sheet: Supplementary  Fig 1E(1)
#OTU ID	Domain	Phylum	Class	Order	Family	Genus	Species	Feather1	Feather2	Feather3	Feather4	Feather5	Feather6	Feather7	Feather8	Feather9	U_7-23	U_9-22	U_DT1	U_DT2	U_DT3	U_DT4	U_DT6	U_G2	U_G3	U_G4	U_G7	U_G9
62216400858cd1cbf7dab292221fd404	Bacteria	Proteobacteria	Gammaproteobacteria	Pseudomonadales	Pseudomonadaceae	Pseudomonas	0.9999525288139823	22136	15503	6350	12877	5317	12929	17894	7676	4854	1025	1177	10075	4409	9238	14604	7448	12115	679	2861	2440	359
6c26240d4d45807032a18c56f05eaa26	Bacteria	Proteobacteria	Alphaproteobacteria	Rhizobiales	Rhizobiaceae	0.9918437450876453		1339	7154	1923	3213	1964	282	3936	100	1563	359	37	55741	18547	22528	23610	7334	8385	130	838	645	95
5997bda9a2f33677d6348ed58d0f3920	Bacteria	Firmicutes	Bacilli	Lactobacillales	Streptococcaceae	Lactococcus	0.9807584521628444	308	0	0	0	0	0	0	0	0	0	0	0	13587	0	4500	3577	12731	0	0	3683	0
ffc96c514a2a9ad95272aa74b7c156cf	Bacteria	Proteobacteria	Alphaproteobacteria	0.999800728334836				417	0	11117	0	0	0	0	0	0	0	0	0	0	0	0	0	2755	87	0	0	0
dd4587732789ba41d9c6a6f5b265090d	Bacteria	Proteobacteria	Alphaproteobacteria	Rhizobiales	Rhizobiaceae	Bartonella	Bartonella_sp.	939	1583	0	3272	2515	427	0	0	0	0	0	0	455	207	459	18	0	0	12	139	0
9f322d88e06addfbe735ea5267618f57	Bacteria	Firmicutes	Bacilli	Lactobacillales	Catellicoccaceae	Catellicoccus	uncultured_bacterium	0	329	8	0	0	0	0	0	0	55	102	335	741	2894	18	4861	262	0	285	9	27
fb3748e2963bad6e206d4b72bdd24737	Bacteria	Bacteroidota	Bacteroidia	Flavobacteriales	Flavobacteriaceae	Flavobacterium	uncultured_bacterium	1114	2225	312	1133	0	1058	1007	240	79	0	0	410	0	711	0	0	764	10	74	40	0
14b08420f7719f9057b8bde772ce18c6	Bacteria	Proteobacteria	Gammaproteobacteria	Diplorickettsiales	Diplorickettsiaceae	Rickettsiella	0.999999612920134	0	47	0	151	238	0	2744	2707	196	0	92	0	0	288	0	0	0	15	178	321	23
d45c2c33c2d6eaac661b949d27c3009e	Bacteria	Proteobacteria	Alphaproteobacteria	Rhizobiales	Beijerinckiaceae	Methylocella	uncultured_bacterium	0	719	809	678	145	0	622	1490	1243	21	30	819	118	0	13	0	0	0	0	0	0
74755669f116f85890b891d1052395df	Bacteria	Proteobacteria	Alphaproteobacteria	Rhizobiales	Rhizobiaceae	Bartonella	Bartonella_sp.	1224	219	1199	0	1075	0	0	0	230	0	0	538	75	0	0	0	0	0	0	0	0
b963395153004c923caeb83de4eb25a4	Bacteria	Proteobacteria	0.8085290925883077					133	5	0	0	674	0	0	79	0	0	0	0	432	0	1438	0	503	0	0	0	0
531e6115d04332e66405861505bbc587	Bacteria	Verrucomicrobiota	Verrucomicrobiae	Chthoniobacterales	Chthoniobacteraceae	LD29	uncultured_bacterium	0	989	311	1055	574	0	0	300	0	0	0	0	0	0	0	0	0	0	0	0	0
9b18d614e3813a256d4d19efa04a63e8	Bacteria	Proteobacteria	Alphaproteobacteria	Rhizobiales	Rhizobiaceae	Bartonella	Bartonella_sp.	0	0	0	0	0	0	0	0	0	0	0	231	0	2092	469	0	0	0	0	0	0
f896da69d57616ba9637525fa37875e3	Bacteria	Proteobacteria	Alphaproteobacteria	Rhizobiales	Rhizobiaceae	Bartonella	Bartonella_sp.	0	0	542	148	0	0	0	0	0	0	0	0	835	0	136	0	1088	0	0	32	0
67ea06439505ae823ad75e50d85d9a23	Bacteria	Proteobacteria	Gammaproteobacteria	Enterobacterales	0.9999992354544888			0	0	0	0	2110	0	0	387	0	0	0	0	0	0	0	0	0	0	0	0	0
570cb66465ec64265b792867b50bdeac	Bacteria	Proteobacteria	Alphaproteobacteria	Rhizobiales	Beijerinckiaceae	0.9996359037580135		0	0	357	155	307	0	147	833	515	0	0	0	0	0	0	0	0	0	0	0	0
228aa641a96ad5fdaee7b4acbf8d1547	Bacteria	Proteobacteria	Alphaproteobacteria	Sphingomonadales	Sphingomonadaceae	0.9548001551347861		0	0	75	0	0	0	0	0	0	0	0	9	0	2069	0	0	0	0	0	0	0
5e541fdfab1aef8b410ca004b2ba6c3a	Bacteria	Proteobacteria	Gammaproteobacteria	Pseudomonadales	Moraxellaceae	Psychrobacter	Psychrobacter_immobilis	0	0	0	0	0	0	0	0	0	0	0	2152	0	0	0	0	0	0	0	0	0
24d613c0eadc8dd248b7ec9207122306	Bacteria	Myxococcota	Myxococcia	Myxococcales	Myxococcaceae	Myxococcaceae	Cystobacter_sp.	0	0	0	0	0	0	0	0	0	0	0	0	0	0	2125	0	0	0	0	0	0
78ba0c1c7b530b86b6f295327afd6ccc	Bacteria	Verrucomicrobiota	Verrucomicrobiae	Chthoniobacterales	Chthoniobacteraceae	LD29	uncultured_bacterium	0	0	0	0	0	0	0	212	0	0	0	1597	109	0	0	0	0	0	0	0	0
5bac38ea960acafc892916bdd8da0cf9	Bacteria	Firmicutes	Bacilli	Lactobacillales	Streptococcaceae	Lactococcus	0.9805135976397694	0	1630	0	0	242	0	0	21	0	0	0	0	0	0	0	0	0	0	0	0	6
9f9988b5bc53f0b8cb6b14e72091ec43	Bacteria	Proteobacteria	Gammaproteobacteria	Enterobacterales	Enterobacteriaceae	Plesiomonas	uncultured_bacterium	0	0	0	0	0	0	0	157	120	0	0	0	0	0	1599	0	0	0	0	0	0
460574219fe30e0ec4a9cc448a7c59f8	Bacteria	Proteobacteria	Alphaproteobacteria	Rhizobiales	Beijerinckiaceae	Methylocystis	0.7214152550424973	0	0	366	368	0	0	0	317	187	0	0	629	0	0	0	0	0	0	0	0	0
5abedb1a9bffa0e729547c9936e9d201	Bacteria	Firmicutes	Bacilli	Staphylococcales	Staphylococcaceae	Staphylococcus	uncultured_bacterium	0	0	0	0	0	0	0	0	0	0	0	595	557	595	48	0	0	0	0	0	0
74550aefe88a1612d83690390b7f521a	Bacteria	Verrucomicrobiota	Verrucomicrobiae	Chthoniobacterales	Chthoniobacteraceae	LD29	uncultured_bacterium	0	1071	169	371	82	0	0	0	86	0	0	0	0	0	0	0	0	0	0	0	0
d631cafa5927cb2df8d29cd27c2be9e5	Bacteria	Verrucomicrobiota	Verrucomicrobiae	Chthoniobacterales	Chthoniobacteraceae	LD29	uncultured_bacterium	0	0	0	0	0	0	0	0	0	0	0	1701	0	0	0	0	0	0	0	0	0
afebd3fa638e8018faf22265db9adc4d	Bacteria	Proteobacteria	Gammaproteobacteria	Pseudomonadales	Moraxellaceae	Acinetobacter	uncultured_bacterium	0	0	0	0	195	0	0	950	0	16	322	0	0	0	0	0	0	0	70	0	0
105ce5b7435124042dfd99b787093a24	Bacteria	Proteobacteria	Gammaproteobacteria	Pseudomonadales	Moraxellaceae	Acinetobacter	Acinetobacter_sp.	0	0	0	0	0	0	0	1498	0	0	0	0	0	0	0	0	0	0	0	0	0
9706047a464e890448e8dcc5b95e4e4c	Bacteria	Actinobacteriota	Actinobacteria	Micrococcales	Dermacoccaceae	0.7486897094683882		1381	0	0	0	0	0	0	75	0	0	0	0	0	0	0	0	0	0	0	0	0
0e1ef75b5ee6c1a59bcc033c056c8d62	Bacteria	Actinobacteriota	Actinobacteria	Propionibacteriales	Nocardioidaceae	uncultured	uncultured_bacterium	0	0	0	0	0	0	0	0	0	0	0	0	0	0	0	1451	0	0	0	0	0
f4a60fb3a51f26d0c95f601352d1ac1c	Bacteria	Proteobacteria	Alphaproteobacteria	Caulobacterales	Caulobacteraceae	0.9776683296172065		0	327	150	95	107	0	0	479	0	0	0	0	242	0	0	0	0	0	0	0	0
ec8e72006f84a22423ffb03487dad153	Bacteria	Verrucomicrobiota	Verrucomicrobiae	Chthoniobacterales	Chthoniobacteraceae	LD29	uncultured_bacterium	0	1395	0	0	0	0	0	0	0	0	0	0	0	0	0	0	0	0	0	0	0
6350d297eea5315bc71da33f20605028	Bacteria	Verrucomicrobiota	Chlamydiae	Chlamydiales	0.9996299536342163			0	0	0	0	0	0	0	0	0	0	0	0	0	0	1346	0	0	0	0	0	0
0cd780f82545bf84a3d1879374af9fdb	Bacteria	Planctomycetota	Planctomycetes	Planctomycetales	Rubinisphaeraceae	uncultured	uncultured_planctomycete	0	0	0	0	0	0	0	0	0	0	0	0	0	0	1325	0	0	0	0	0	0
889d89dbf0ea5210dd25918d3ec496b7	Bacteria	Proteobacteria	Alphaproteobacteria	Rickettsiales	Mitochondria	Mitochondria	0.9857061865615532	0	0	0	0	0	0	6	1282	31	0	0	0	0	0	0	0	0	0	0	0	0
20244b94139787b7a0df7da0d5cf29ca	Bacteria	Acidobacteriota	Acidobacteriae	Acidobacteriales	Acidobacteriaceae_(Subgroup_1)	0.9999857777069857		0	0	39	360	178	0	79	0	0	0	0	0	0	658	0	0	0	0	0	0	0
e4bd887c7075218e4a004bdb5ef52c84	Bacteria	Actinobacteriota	Actinobacteria	Pseudonocardiales	Pseudonocardiaceae	Amycolatopsis	0.8100318187887565	0	1163	65	0	67	0	0	0	5	4	0	0	0	0	0	0	0	0	0	0	0
66de9a6878ebf9548386e2bc51433fdf	Bacteria	Proteobacteria	Alphaproteobacteria	Sphingomonadales	Sphingomonadaceae	Sphingomonas	uncultured_bacterium	0	628	82	0	571	0	0	0	0	0	0	0	0	0	0	0	0	0	0	0	0
816957c10eb835af9afa8e4f95db1615	Bacteria	Proteobacteria	Alphaproteobacteria	Sphingomonadales	Sphingomonadaceae	Sphingomonas	0.9455541630277144	0	1091	178	0	0	0	0	0	0	0	0	0	0	0	0	0	0	0	0	0	0
956f2707296fea9045aca5410a32a4d2	Bacteria	WPS-2	WPS-2	WPS-2	WPS-2	WPS-2	uncultured_forest	0	0	0	0	418	0	0	516	94	0	0	0	230	0	0	0	0	0	0	0	0
4f0bf48c47c9354a2aebdf6eae5f4ce0	Bacteria	Proteobacteria	Alphaproteobacteria	0.9999704623703506				0	1234	0	0	0	0	0	0	0	0	0	0	0	0	0	0	0	0	0	0	0
afdd1dbefc39012952680c9ff93b7620	Bacteria	Proteobacteria	Alphaproteobacteria	Rhizobiales	Beijerinckiaceae	Methylocystis	uncultured_bacterium	0	533	147	88	214	0	149	90	0	0	0	0	0	0	0	0	0	0	0	0	0
0dc773a2643e609b07e5453a08373b76	Bacteria	Proteobacteria	Alphaproteobacteria	Rhizobiales	Beijerinckiaceae	0.9654543570862729		0	1183	0	0	0	0	0	27	8	0	0	0	0	0	0	0	0	0	0	0	0
5c8577ef373553b360bc44bbb3266120	Bacteria	Bacteroidota	Bacteroidia	Flavobacteriales	Flavobacteriaceae	Flavobacterium	uncultured_bacterium	0	0	0	171	0	308	342	28	99	0	0	0	0	0	48	0	203	0	0	0	0
ec0f7b1ab2d1401d70fb33a1018872f8	Bacteria	Proteobacteria	Gammaproteobacteria	Burkholderiales	Neisseriaceae	uncultured	uncultured_bacterium	0	168	164	0	698	0	0	0	0	22	0	0	0	0	0	0	0	0	144	0	0
2bf060f1846bc2eceee57b52cd8ab8e6	Bacteria	Verrucomicrobiota	Verrucomicrobiae	Chthoniobacterales	Chthoniobacteraceae	LD29	uncultured_bacterium	0	0	0	0	0	0	0	0	0	0	0	0	0	0	1175	0	0	0	0	0	0
6e5ea49e6f1124625188a9a824aae5f5	Bacteria	Proteobacteria	Alphaproteobacteria	Rhizobiales	Beijerinckiaceae	0.986743012832971		0	833	0	0	239	0	0	94	0	0	0	0	0	0	0	0	0	0	0	0	0
10efa1f604382bddea4614c1bcb4896c	Bacteria	Proteobacteria	Alphaproteobacteria	Rickettsiales	Mitochondria	Mitochondria	Aspergillus_nidulans	0	0	0	0	0	0	1062	0	71	0	0	0	0	0	0	0	0	0	0	0	0
1bde15f3b0b9041d4086d7ccf9db2491	Bacteria	Proteobacteria	Alphaproteobacteria	Acetobacterales	Acetobacteraceae	uncultured	0.7756260367869846	0	1124	0	0	0	0	0	0	0	0	0	0	0	0	0	0	0	0	0	0	0
0106080567bf6d5f970eb32eb23bf48f	Bacteria	Proteobacteria	Alphaproteobacteria	Caulobacterales	Caulobacteraceae	uncultured	0.9850741258328277	0	0	0	0	0	0	0	0	0	0	0	0	0	0	1102	0	0	0	0	0	0
03d8e9b956fe12aaf49d336dc73e013d	Bacteria	Proteobacteria	Gammaproteobacteria	Pseudomonadales	Moraxellaceae	Acinetobacter	Acinetobacter_sp.	0	255	0	0	0	0	0	0	0	0	0	0	0	0	841	0	0	0	0	0	0
26f653720a7130a1a81ef2ca67ccdc20	Bacteria	Proteobacteria	Alphaproteobacteria	Rickettsiales	Anaplasmataceae	Wolbachia	Wolbachia_pipientis	0	0	0	0	0	0	0	0	71	195	0	613	82	0	108	0	0	0	0	0	0
78cd80a680631eb3cf5364b3011a1c43	Bacteria	Proteobacteria	Alphaproteobacteria	Rhizobiales	Rhizobiaceae	Aminobacter	uncultured_bacterium	0	0	0	0	0	0	0	0	0	0	0	0	0	0	1056	0	0	0	0	0	0
eee0669669a4163e3c6bfad3a33dabdd	Bacteria	Proteobacteria	Alphaproteobacteria	Rhizobiales	Beijerinckiaceae	Methylobacterium-Methylorubrum	uncultured_bacterium	0	0	100	0	0	0	712	0	204	0	0	0	0	0	0	0	36	0	0	0	0
4b354ca2d8eaac2d7ce84589aa143e96	Bacteria	Verrucomicrobiota	Verrucomicrobiae	Chthoniobacterales	Chthoniobacteraceae	LD29	uncultured_bacterium	0	674	0	0	261	0	0	113	0	0	0	0	0	0	0	0	0	0	0	0	0
eff27029c47f7d2068b2417ed4edb37f	Bacteria	0.9813460870485369						0	0	0	0	0	0	0	0	0	0	0	0	0	0	0	0	881	0	138	0	0
bd4539b508c72f7114356e437796de18	Bacteria	Chloroflexi	Anaerolineae	Ardenticatenales	uncultured	uncultured	uncultured_Chloroflexi	0	0	0	0	0	0	0	0	0	0	0	0	0	0	0	985	0	0	0	0	0
81b3a583e47de557e521c9bfb88228ca	Bacteria	Proteobacteria	Alphaproteobacteria	Caulobacterales	Caulobacteraceae	Phenylobacterium	uncultured_bacterium	975	0	0	0	0	0	0	0	0	0	0	0	0	0	0	0	0	0	0	0	0
6d2dbcf242b9a5edb8f3d2dba56ae287	Bacteria	Proteobacteria	Alphaproteobacteria	Acetobacterales	Acetobacteraceae	Roseomonas	0.9989320078805266	0	0	0	0	0	0	0	0	0	0	0	0	0	0	955	0	0	0	0	0	0
a9e6fcda282cc26c0f9df33b908dcc17	Bacteria	Firmicutes	Bacilli	Staphylococcales	Staphylococcaceae	Staphylococcus	uncultured_bacterium	34	0	83	0	0	0	0	248	132	0	0	0	72	0	0	0	0	0	0	377	0
5d168ad5a0b0db8682ca16ef996e3842	Bacteria	Proteobacteria	Alphaproteobacteria	0.9564073645019812				0	0	0	0	0	0	0	0	0	0	0	924	0	0	0	0	0	0	0	0	0
f998a1abbd3feba09c3901295bb9ac6c	Bacteria	Actinobacteriota	Thermoleophilia	Solirubrobacterales	67-14	67-14	uncultured_bacterium	0	912	0	0	0	0	0	0	8	0	0	0	0	0	0	0	0	0	0	0	0
2de092a8cd1bcbed736286e2697defde	Bacteria	Acidobacteriota	Acidobacteriae	Acidobacteriales	Acidobacteriaceae_(Subgroup_1)	0.9999640191296525		0	0	0	0	0	0	0	0	7	0	0	689	0	213	10	0	0	0	0	0	0
6a88cc5fe2de8cba21904f01a3b6fe9b	Bacteria	Proteobacteria	Alphaproteobacteria	Rhizobiales	Beijerinckiaceae	0.9658641779398783		0	42	0	35	53	0	0	99	525	0	10	0	154	0	0	0	0	0	0	0	0
71370607447b330beeb9ab95c2365da7	Bacteria	Proteobacteria	Gammaproteobacteria	Pseudomonadales	Moraxellaceae	Psychrobacter	uncultured_bacterium	0	0	0	0	0	0	0	0	0	0	0	0	905	0	0	0	0	0	0	0	0
352be2211aff1afd29390fdd2f20d55f	Bacteria	Proteobacteria	Gammaproteobacteria	Salinisphaerales	Solimonadaceae	Nevskia	uncultured_bacterium	0	898	0	0	0	0	0	0	0	0	0	0	0	0	0	0	0	0	0	0	0
a4b148f2764ee7fac97e9369f4d6efd9	Bacteria	Proteobacteria	Alphaproteobacteria	Rhizobiales	Beijerinckiaceae	0.719981186393189		0	0	0	0	0	0	0	0	0	0	0	0	0	0	881	0	0	0	0	0	0
886d067710df3cd3c08989d8455afa49	Bacteria	Proteobacteria	Alphaproteobacteria	Sphingomonadales	Sphingomonadaceae	0.9123084721384428		0	0	0	872	0	0	0	0	0	0	0	0	0	0	0	0	0	0	0	0	0
686332798d754c2207d0cd62ea03431f	Bacteria	Planctomycetota	Planctomycetes	Gemmatales	Gemmataceae	Gemmata	0.9758841469965022	0	869	0	0	0	0	0	0	0	0	0	0	0	0	0	0	0	0	0	0	0
bcb7d769b75f2c70af6087f9655a271e	Bacteria	Proteobacteria	Gammaproteobacteria	Enterobacterales	Enterobacteriaceae	Enterobacter	uncultured_gamma	0	0	0	0	0	0	0	0	0	0	0	0	0	194	674	0	0	0	0	0	0
29a9f7be3f237973a8379a452b107b42	Bacteria	Bacteroidota	Bacteroidia	Flavobacteriales	Weeksellaceae	Chryseobacterium	Chryseobacterium_sp.	0	0	0	0	867	0	0	0	0	0	0	0	0	0	0	0	0	0	0	0	0
7e6b939d4f04ca2526cc315a83ef4d2f	Bacteria	Proteobacteria	Gammaproteobacteria	Burkholderiales	Oxalobacteraceae	Massilia	0.9998885154249602	0	863	0	0	0	0	0	0	0	0	0	0	0	0	0	0	0	0	0	0	0
5c8c4561a71333b85d13bbb45559b0bd	Bacteria	Actinobacteriota	Actinobacteria	0.9997761437399946				0	0	0	426	13	0	0	0	0	0	0	0	0	0	420	0	0	0	0	0	0
e8f11c99501e90d38dec02003ee72d0e	Bacteria	Planctomycetota	Planctomycetes	Isosphaerales	Isosphaeraceae	Tundrisphaera	uncultured_bacterium	0	0	0	0	0	0	0	0	0	0	0	0	0	0	0	840	0	0	0	0	0
c0b5c71e3da1ba51f1e9bb021946f33d	Bacteria	Desulfobacterota	Desulfobulbia	Desulfobulbales	Desulfurivibrionaceae	0.701655590179609		0	829	0	0	0	0	0	0	0	0	0	0	0	0	0	0	0	0	0	0	0
011bcd028c23ea982c15b3b1273bb3fc	Bacteria	Proteobacteria	Alphaproteobacteria	Rhizobiales	Beijerinckiaceae	0.9416628224363869		0	224	164	0	109	0	0	0	316	0	0	0	9	0	0	0	0	0	0	0	0
dd0beff3093d5e61f84177e49f4485be	Bacteria	Proteobacteria	Alphaproteobacteria	Rhizobiales	0.9981226778422616			0	0	0	0	0	0	0	473	253	0	0	0	95	0	0	0	0	0	0	0	0
2d9466ef26a5f108a1129d65df3ddb55	Bacteria	Acidobacteriota	Acidobacteriae	Acidobacteriales	Acidobacteriaceae_(Subgroup_1)	Edaphobacter	uncultured_Acidobacteria	0	0	0	0	0	0	817	0	0	0	0	0	0	0	0	0	0	0	0	0	0
cf40684e74b2a0622adad7a6676b1cc5	Bacteria	Verrucomicrobiota	Verrucomicrobiae	Chthoniobacterales	Chthoniobacteraceae	Chthoniobacter	uncultured_bacterium	0	0	0	802	0	0	0	0	0	0	0	0	0	0	0	0	0	0	0	0	0
e99f7c6bbe0db80b69a16be40ca885e4	Bacteria	Proteobacteria	Gammaproteobacteria	Coxiellales	Coxiellaceae	Coxiella	0.8001160976020669	0	773	0	0	0	0	0	0	0	0	0	0	0	0	0	0	0	0	0	0	0
c1c1f6aea60ae8f96f4e5dcd676cdbe5	Bacteria	Proteobacteria	Alphaproteobacteria	Rhizobiales	Beijerinckiaceae	0.9514603952721242		0	177	0	0	0	0	0	0	0	0	0	0	0	561	34	0	0	0	0	0	0
c53d8090c3a3001000a260960ff040e5	Bacteria	Proteobacteria	Alphaproteobacteria	Rhizobiales	Beijerinckiaceae	Methylocystis	uncultured_bacterium	0	0	0	0	0	0	0	0	0	0	0	678	0	85	0	0	0	0	0	0	0
ce9838cfb1ba339eb2b7708c56b987bf	Bacteria	Proteobacteria	Gammaproteobacteria	Salinisphaerales	Solimonadaceae	Nevskia	uncultured_bacterium	0	0	97	0	577	0	0	74	14	0	0	0	0	0	0	0	0	0	0	0	0
334cd39f59e10c17f17770250d7e35a5	Bacteria	Planctomycetota	Planctomycetes	Gemmatales	Gemmataceae	0.9999453229438497		758	0	0	0	0	0	0	0	0	0	0	0	0	0	0	0	0	0	0	0	0
c6c0e13a3a0ed9e91a8be6cff18a4e52	Bacteria	Verrucomicrobiota	Verrucomicrobiae	Chthoniobacterales	Chthoniobacteraceae	LD29	uncultured_bacterium	0	0	0	754	0	0	0	0	0	0	0	0	0	0	0	0	0	0	0	0	0
8a55e9bf845961f5f54e46f4721d0bdd	Bacteria	Acidobacteriota	Acidobacteriae	Acidobacteriales	Acidobacteriaceae_(Subgroup_1)	Granulicella	uncultured_bacterium	0	0	0	0	0	0	0	42	0	0	0	0	0	0	710	0	0	0	0	0	0
acfd39db92bd0b28e451b6eeed0e7d84	Bacteria	Actinobacteriota	Actinobacteria	Corynebacteriales	Mycobacteriaceae	Mycobacterium	uncultured_bacterium	0	0	153	91	203	0	0	0	107	0	0	0	0	0	0	197	0	0	0	0	0
d41083d5225dbdee9d47bf0a286a7728	Bacteria	Proteobacteria	Gammaproteobacteria	Pseudomonadales	Moraxellaceae	Acinetobacter	uncultured_bacterium	0	0	0	0	0	0	0	0	0	0	0	0	0	0	732	0	0	0	0	0	0
b694f464ecaec33a49c87f514581cf7e	Bacteria	Proteobacteria	Alphaproteobacteria	Sphingomonadales	Sphingomonadaceae	0.9988623177342711		0	0	0	0	0	0	0	0	0	0	0	0	0	0	721	0	0	0	0	0	0
480521844154a92fdf718900b6806791	Bacteria	Firmicutes	Clostridia	Peptostreptococcales-Tissierellales	Family_XI	Tissierella	uncultured_Tissierella	0	700	0	0	0	0	0	0	0	0	0	0	0	0	0	0	0	0	0	0	0
e160776274b59b5b9504a447089ee91f	Bacteria	Planctomycetota	Planctomycetes	Gemmatales	Gemmataceae	Gemmata	uncultured_Planctomycetaceae	0	698	0	0	0	0	0	0	0	0	0	0	0	0	0	0	0	0	0	0	0
13390a9eef53d50a2100b0ab14230aa7	Bacteria	Bacteroidota	Bacteroidia	Chitinophagales	Chitinophagaceae	uncultured	uncultured_bacterium	522	0	168	0	0	0	0	0	0	0	0	0	0	0	0	0	0	0	0	0	0
d49463531ad3fee2660c9913cbd75fb4	Bacteria	Proteobacteria	Alphaproteobacteria	Rhizobiales	Rhizobiaceae	Bartonella	Bartonella_sp.	0	0	0	0	683	0	0	0	0	0	0	0	0	0	0	0	0	0	0	0	0
c1ae28346b0eb4d9507afb89c3a1cff0	Bacteria	Actinobacteriota	Acidimicrobiia	Microtrichales	uncultured	uncultured	uncultured_bacterium	0	680	0	0	0	0	0	0	0	0	0	0	0	0	0	0	0	0	0	0	0
3f825db5f82b3bdf246706a5a7682ad9	Bacteria	Firmicutes	Bacilli	Staphylococcales	Staphylococcaceae	Staphylococcus	uncultured_bacterium	0	0	0	0	0	0	0	0	0	0	0	563	115	0	0	0	0	0	0	0	0
e25e57e94820270009f88dde4268bf9c	Bacteria	Cyanobacteria	Cyanobacteriia	Chloroplast	Chloroplast	Chloroplast	0.9999999999969763	0	628	0	0	0	0	0	49	0	0	0	0	0	0	0	0	0	0	0	0	0
4ce62f90f22d6f7271cbacfd948da7f9	Bacteria	Proteobacteria	Alphaproteobacteria	Rickettsiales	Mitochondria	Mitochondria	0.9973660890422062	0	0	0	0	0	0	0	669	0	0	0	0	0	0	0	0	0	0	0	0	0
fccd0ac058736ed77a1594837dcf4233	Bacteria	Bacteroidota	Bacteroidia	Bacteroidales	Prevotellaceae	Prevotella_9	uncultured_bacterium	0	665	0	0	0	0	0	0	0	0	0	0	0	0	0	0	0	0	0	0	0
b297e15c476a4f2671253c683fe76b01	Bacteria	Planctomycetota	Planctomycetes	Gemmatales	Gemmataceae	uncultured	uncultured_bacterium	0	657	0	0	0	0	0	0	0	0	0	0	0	0	0	0	0	0	0	0	0
92a7c2bb192495602fb7e95392860cae	Bacteria	0.999979592548006						0	0	0	0	0	0	0	0	0	0	0	0	0	0	655	0	0	0	0	0	0
2e36df2abb42959a6caefa94cc7ea481	Bacteria	Verrucomicrobiota	Verrucomicrobiae	Verrucomicrobiales	DEV007	DEV007	uncultured_bacterium	0	653	0	0	0	0	0	0	0	0	0	0	0	0	0	0	0	0	0	0	0
6bdf589e8cfb6308d1fc090a20f769b5	Bacteria	Bdellovibrionota	Bdellovibrionia	Bdellovibrionales	Bdellovibrionaceae	Bdellovibrio	0.9999993951723968	0	0	0	0	0	0	0	0	0	0	0	652	0	0	0	0	0	0	0	0	0
44c9e79739e9a2148de74a3310c9cdf2	Bacteria	Proteobacteria	Alphaproteobacteria	Caulobacterales	Caulobacteraceae	0.9994100067357509		0	316	161	0	0	0	0	131	42	0	0	0	0	0	0	0	0	0	0	0	0
2f948b39734e962773233ff89f582346	Bacteria	Verrucomicrobiota	Verrucomicrobiae	Chthoniobacterales	Chthoniobacteraceae	LD29	uncultured_bacterium	0	0	0	229	0	0	0	236	0	0	0	0	166	0	16	0	0	0	0	0	0
8b6593b049719b517e25ffc80d392caf	Bacteria	Proteobacteria	Alphaproteobacteria	Rhizobiales	Beijerinckiaceae	0.9733670208042235		0	0	205	275	0	0	0	0	166	0	0	0	0	0	0	0	0	0	0	0	0
f2f0df02bf86a30ed2c5c23f4147f5cb	Bacteria	Proteobacteria	Alphaproteobacteria	Rickettsiales	Mitochondria	Mitochondria	0.9912866696405274	0	0	0	0	0	0	0	0	0	0	0	0	0	639	0	0	0	0	0	0	0
4c02ea2d7b50d5301a97754ffe392b8c	Bacteria	Proteobacteria	Gammaproteobacteria	Diplorickettsiales	Diplorickettsiaceae	Rickettsiella	0.9999997886783437	0	0	0	0	0	0	0	0	0	0	0	0	82	254	299	0	0	0	0	0	0
3481225492a959ccc435a1ce6a0636c6	Bacteria	Verrucomicrobiota	Verrucomicrobiae	Chthoniobacterales	0.707535879092474			0	634	0	0	0	0	0	0	0	0	0	0	0	0	0	0	0	0	0	0	0
812f91f6cbad238041f6e56d345df61c	Bacteria	Proteobacteria	Alphaproteobacteria	Sphingomonadales	Sphingomonadaceae	0.9517684514965452		0	0	0	0	0	0	0	0	0	0	0	0	0	633	0	0	0	0	0	0	0
3d4a86ec69f34d6c38281fcbebbc020a	Bacteria	Proteobacteria	Alphaproteobacteria	Rhizobiales	0.9960823027384201			0	0	13	0	78	0	0	0	159	0	0	0	0	0	377	0	0	0	0	0	0
2e9a31f8da86fd60bcaafe7bc1c7353b	Bacteria	Proteobacteria	Gammaproteobacteria	Burkholderiales	Comamonadaceae	0.9999994793068933		0	0	0	0	0	0	0	0	0	0	0	0	0	0	625	0	0	0	0	0	0
680008778dd5c4695b637d56b7427e1d	Bacteria	Armatimonadota	Fimbriimonadia	Fimbriimonadales	Fimbriimonadaceae	Fimbriimonadaceae	uncultured_bacterium	0	0	0	211	284	0	0	0	128	0	0	0	0	0	0	0	0	0	0	0	0
530430dd0d1c68545ce35b5732897688	Bacteria	Actinobacteriota	Actinobacteria	0.9999982049421443				0	0	0	0	0	0	0	20	0	0	0	0	0	0	598	0	0	0	0	0	0
c75c32a1fb8242de304c58f559da9770	Bacteria	Proteobacteria	Alphaproteobacteria	Rhizobiales	Beijerinckiaceae	0.9251229462904228		0	616	0	0	0	0	0	0	0	0	0	0	0	0	0	0	0	0	0	0	0
13e3f62d9cf9eb4ceb6936f4c102ca46	Bacteria	Actinobacteriota	Actinobacteria	Pseudonocardiales	Pseudonocardiaceae	0.9995433490418364		0	93	59	0	399	0	0	0	52	0	0	0	0	0	0	0	0	0	0	0	0
345c4cea9643556851df17248c1c097a	Bacteria	Proteobacteria	Alphaproteobacteria	Acetobacterales	Acetobacteraceae	uncultured	0.7645904702409282	0	0	207	0	0	0	262	52	82	0	0	0	0	0	0	0	0	0	0	0	0
60a526b0f14aac6b448a882a6b2529c2	Bacteria	Planctomycetota	Phycisphaerae	Tepidisphaerales	WD2101_soil_group	WD2101_soil_group	0.9999999959940981	0	0	0	598	0	0	0	0	0	0	0	0	0	0	0	0	0	0	0	0	0
be3013ae61535dd5e1380def9345ff5e	Bacteria	Actinobacteriota	Actinobacteria	Propionibacteriales	Nocardioidaceae	Nocardioides	0.9999997784364422	0	0	0	20	0	0	0	0	0	0	0	0	0	0	576	0	0	0	0	0	0
016ed261c2d7090aa98a3ca8459319f0	Bacteria	Proteobacteria	Alphaproteobacteria	Rhizobiales	Xanthobacteraceae	Bradyrhizobium	Bradyrhizobiaceae_bacterium	0	595	0	0	0	0	0	0	0	0	0	0	0	0	0	0	0	0	0	0	0
ec53618603a70556f2647b0e6e7e045f	Bacteria	Bacteroidota	Bacteroidia	Cytophagales	Spirosomaceae	Spirosoma	unidentified	0	0	0	0	0	0	0	0	0	0	0	0	0	0	0	0	595	0	0	0	0
9565ac9887dd5cabddfb20d10ad452be	Bacteria	Planctomycetota	Planctomycetes	Isosphaerales	Isosphaeraceae	0.9999907406696322		0	593	0	0	0	0	0	0	0	0	0	0	0	0	0	0	0	0	0	0	0
297b02f9618df50ab30a9039afe57ceb	Bacteria	Patescibacteria	Parcubacteria	Candidatus_Vogelbacteria	Candidatus_Vogelbacteria	Candidatus_Vogelbacteria	uncultured_bacterium	0	182	19	183	0	0	66	143	0	0	0	0	0	0	0	0	0	0	0	0	0
5d2b7f0cef105cc2476b202ea677e8b4	Bacteria	Proteobacteria	Alphaproteobacteria	Rhizobiales	Beijerinckiaceae	Roseiarcus	uncultured_bacterium	0	0	0	0	0	0	0	33	0	0	0	0	0	0	551	0	0	0	0	0	0
37335cdaa75ec4eca11da786ac508f64	Bacteria	0.9999999999999647						0	573	0	0	0	0	0	0	0	0	0	0	0	0	0	0	0	0	0	0	0
4a0c26d703eaf1e66e2066787289f976	Bacteria	Proteobacteria	Alphaproteobacteria	Sphingomonadales	Sphingomonadaceae	0.8960684518740103		0	572	0	0	0	0	0	0	0	0	0	0	0	0	0	0	0	0	0	0	0
0863c44ec402c13bbfec70f3497c0f2b	Bacteria	Proteobacteria	Alphaproteobacteria	Rhizobiales	Beijerinckiaceae	uncultured	uncultured_bacterium	0	0	0	289	282	0	0	0	0	0	0	0	0	0	0	0	0	0	0	0	0
733c57394807bec631c1c6a0e09c659e	Bacteria	Proteobacteria	Alphaproteobacteria	Sphingomonadales	Sphingomonadaceae	0.90411301593965		0	0	0	0	0	0	0	0	0	0	0	0	0	567	0	0	0	0	0	0	0
4422af5cbbcbc3ccd37688ee214a7767	Bacteria	Proteobacteria	Gammaproteobacteria	Enterobacterales	Morganellaceae	Candidatus_Annandia	Candidatus_Annandia	0	0	0	0	0	0	0	0	0	0	0	0	0	550	0	0	0	0	0	0	0
568374d3e94c9afbd1f6bb6e35db5afb	Bacteria	Proteobacteria	Gammaproteobacteria	Enterobacterales	Enterobacteriaceae	Plesiomonas	uncultured_bacterium	0	0	0	0	399	140	0	0	0	0	0	0	0	0	0	0	0	0	0	0	0
c459398a98079b6f1a0ffb34ddbfba74	Bacteria	Proteobacteria	Alphaproteobacteria	Rhizobiales	Beijerinckiaceae	0.8021682894393113		0	0	0	0	0	0	0	535	0	0	0	0	0	0	0	0	0	0	0	0	0
adddcc8afad5022bd6c010ed65bce70e	Bacteria	Proteobacteria	Gammaproteobacteria	Pseudomonadales	Pseudomonadaceae	Pseudomonas	bacterium_30(2010)	0	0	0	364	0	0	121	0	0	0	0	0	0	0	0	0	48	0	0	0	0
75ebfc95de863b013b2e312a26109692	Bacteria	Acidobacteriota	Acidobacteriae	Acidobacteriales	Acidobacteriaceae_(Subgroup_1)	Edaphobacter	uncultured_Acidobacteria	0	0	0	57	0	0	0	0	0	0	0	458	0	18	0	0	0	0	0	0	0
254ab8caaf7d4f36d18843413ba6bc2e	Bacteria	Deinococcota	Deinococci	Thermales	Thermaceae	Oceanithermus	uncultured_bacterium	0	0	0	139	0	0	0	0	8	0	0	0	0	0	0	0	381	0	0	0	0
d4f6e51c71b41d0bc03a3e35e0dce6d2	Bacteria	Cyanobacteria	Cyanobacteriia	Chloroplast	Chloroplast	Chloroplast	Planoglabratella_opercularis	0	0	0	0	0	0	521	0	0	0	0	0	0	0	0	0	0	0	0	0	0
e676416aaba31c560e38dace4da2ac28	Bacteria	Proteobacteria	Alphaproteobacteria	Rickettsiales	Mitochondria	Mitochondria	Aspergillus_ustus	0	0	515	0	0	0	0	0	0	0	0	0	0	0	0	0	0	0	0	0	0
4a7203a825dfe594de23c32e06bc04cf	Bacteria	Planctomycetota	Planctomycetes	Isosphaerales	Isosphaeraceae	Tundrisphaera	uncultured_bacterium	0	0	0	0	0	0	0	0	0	0	0	0	0	0	513	0	0	0	0	0	0
fb891ed0fe2f785c9a28fd13189359b2	Bacteria	Verrucomicrobiota	Verrucomicrobiae	Chthoniobacterales	Xiphinematobacteraceae	Candidatus_Xiphinematobacter	uncultured_bacterium	0	0	0	509	0	0	0	0	0	0	0	0	0	0	0	0	0	0	0	0	0
50a9be73bf5eef5619a84b550e569722	Bacteria	Actinobacteriota	Actinobacteria	Corynebacteriales	Corynebacteriaceae	Corynebacterium	0.9999943048005395	0	0	0	0	0	0	437	0	0	0	0	0	0	70	0	0	0	0	0	0	0
130fdf5d30c9048854fcb265127c566d	Bacteria	Proteobacteria	Alphaproteobacteria	Sphingomonadales	Sphingomonadaceae	Sphingomonas	0.9299253732137196	0	0	90	0	246	0	0	0	0	0	0	0	17	0	0	153	0	0	0	0	0
274ce1988a99905c12ecd6159709919c	Bacteria	Bacteroidota	Bacteroidia	Sphingobacteriales	env.OPS_17	env.OPS_17	metagenome	0	0	505	0	0	0	0	0	0	0	0	0	0	0	0	0	0	0	0	0	0
40b2c581ce8ebfc8ca134b78460e86fe	Bacteria	Proteobacteria	Alphaproteobacteria	Rhizobiales	Beijerinckiaceae	0.9704142860518961		0	0	44	0	30	0	196	0	0	0	0	233	0	0	0	0	0	0	0	0	0
34911fae0ecd06e320a281cf47e3dba2	Bacteria	Firmicutes	Clostridia	Peptostreptococcales-Tissierellales	Family_XI	Anaerococcus	uncultured_bacterium	0	0	0	0	501	0	0	0	0	0	0	0	0	0	0	0	0	0	0	0	0
8f93c8db2c994e4e79eb2d08d7a583c3	Bacteria	Proteobacteria	Gammaproteobacteria	Coxiellales	Coxiellaceae	Coxiella	0.7107489829820597	0	0	0	500	0	0	0	0	0	0	0	0	0	0	0	0	0	0	0	0	0
7fcfd406eb064048360b34db25af8a5b	Bacteria	Proteobacteria	Gammaproteobacteria	uncultured	uncultured	uncultured	uncultured_bacterium	496	0	0	0	0	0	0	0	0	0	0	0	0	0	0	0	0	0	0	0	0
96d37b6405aeb36db4fb6e8f2646da58	Bacteria	Myxococcota	Myxococcia	Myxococcales	Myxococcaceae	Myxococcaceae	Cystobacter_sp.	0	0	0	0	0	0	0	0	0	0	0	0	0	0	0	0	0	0	0	495	0
cdcb72b84c883420b477af852d43e4a0	Bacteria	Proteobacteria	Alphaproteobacteria	Sphingomonadales	Sphingomonadaceae	Sphingobium	0.9507929030911432	4	0	256	0	232	0	0	0	0	0	0	0	0	0	0	0	0	0	0	0	0
99f4c697551d42c685fdefa870f1296f	Bacteria	Proteobacteria	Alphaproteobacteria	Rhizobiales	Beijerinckiaceae	0.9872432914342621		0	0	0	342	16	0	0	113	0	0	0	0	0	0	0	0	0	0	19	0	0
6aa2e3549b5bb7d126aae3cc8c43847b	Bacteria	Verrucomicrobiota	Verrucomicrobiae	Chthoniobacterales	Chthoniobacteraceae	LD29	uncultured_bacterium	0	0	0	0	0	0	0	0	0	0	0	486	0	0	0	0	0	0	0	0	0
598f4ff56179ca94b5655c278a9c7651	Bacteria	Proteobacteria	Alphaproteobacteria	Acetobacterales	Acetobacteraceae	0.9653821916517048		0	0	0	482	0	0	0	0	0	0	0	0	0	0	0	0	0	0	0	0	0
7b2ea8b3a57b188bdbbe277f2604a7c7	Bacteria	WPS-2	WPS-2	WPS-2	WPS-2	WPS-2	uncultured_forest	0	0	0	0	0	0	0	0	0	0	0	0	0	481	0	0	0	0	0	0	0
1ea80f38bf2b909c72fd39664ce5e2e7	Bacteria	Proteobacteria	Alphaproteobacteria	Caulobacterales	Caulobacteraceae	Caulobacter	0.7148444426087708	0	0	0	0	0	0	0	480	0	0	0	0	0	0	0	0	0	0	0	0	0
22493989dc91bb4fff196a0306800ab0	Bacteria	Bacteroidota	Bacteroidia	Sphingobacteriales	Sphingobacteriaceae	Pedobacter	0.8263850007537021	0	476	0	0	0	0	0	0	0	0	0	0	0	0	0	0	0	0	0	0	0
088f8e136e17b9369b66a5ccfa8d7b88	Bacteria	Proteobacteria	Alphaproteobacteria	Rickettsiales	Anaplasmataceae	Wolbachia	Wolbachia_pipientis	0	0	0	0	476	0	0	0	0	0	0	0	0	0	0	0	0	0	0	0	0
5a6f363d0dd7f441fa8f32384bd19a49	Bacteria	Bacteroidota	Bacteroidia	Flavobacteriales	Flavobacteriaceae	Winogradskyella	uncultured_bacterium	0	0	0	0	0	0	0	0	0	0	0	0	476	0	0	0	0	0	0	0	0
63cd9e0a65feb4b9ca7218c60eb02e79	Bacteria	Cyanobacteria	Cyanobacteriia	Cyanobacteriales	Nostocaceae	Aphanizomenon_MDT14a	Aphanizomenon_flos-aquae	0	0	0	0	469	0	0	0	0	0	0	0	0	0	0	0	0	0	0	0	0
c78ac67a1f2ee167b482fcc19925dceb	Bacteria	Proteobacteria	Alphaproteobacteria	Rhizobiales	Rhizobiaceae	Allorhizobium-Neorhizobium-Pararhizobium-Rhizobium	0.9998852591089034	0	0	0	0	0	0	0	0	72	0	0	0	0	0	0	0	391	0	0	0	0
66ab0d3397e0cff913672a2166feec9b	Bacteria	Proteobacteria	Gammaproteobacteria	Pseudomonadales	Moraxellaceae	Psychrobacter	0.9989722147054991	0	0	0	0	0	0	0	0	29	0	0	0	432	0	0	0	0	0	0	0	0
6e56f46c9674d82de389a16cf89dc9fd	Bacteria	Proteobacteria	Alphaproteobacteria	Caulobacterales	Caulobacteraceae	Brevundimonas	Brevundimonas_subvibrioides	0	49	0	217	0	0	0	0	192	0	0	0	0	0	0	0	0	0	0	0	0
65177beba3b8b602e1fd68682264d594	Bacteria	Proteobacteria	Alphaproteobacteria	Rickettsiales	Mitochondria	Mitochondria	Aspergillus_nidulans	0	0	0	0	0	0	0	455	0	0	0	0	0	0	0	0	0	0	0	0	0
caff1b49dc96d5bfb60a9e3d42e2bc8e	Bacteria	Bacteroidota	Bacteroidia	Cytophagales	Spirosomaceae	Pseudarcicella	uncultured_Sphingobacteriia	401	0	0	0	0	0	0	6	0	0	0	0	0	23	0	0	0	0	0	0	17
76397b25dc973da2018849b1d076e194	Bacteria	Planctomycetota	Planctomycetes	Isosphaerales	Isosphaeraceae	0.9999931086110834		0	0	0	0	0	0	0	0	0	0	0	441	0	0	0	0	0	0	0	0	0
40c3d7ddb5dc381343f1bc591a3bed9d	Bacteria	Proteobacteria	Alphaproteobacteria	Rhizobiales	0.9973541817993101			0	0	0	0	0	0	0	0	0	0	0	440	0	0	0	0	0	0	0	0	0
67e9b0d21f5718a0f6def80f7f7ff462	Bacteria	Proteobacteria	Alphaproteobacteria	Sphingomonadales	Sphingomonadaceae	0.8011321289716661		0	0	0	0	0	0	0	0	0	0	0	0	0	437	0	0	0	0	0	0	0
3af70a3ef4de5c76e715523ea70768ef	Bacteria	Proteobacteria	Gammaproteobacteria	Enterobacterales	Enterobacteriaceae	0.9998826382407717		0	183	0	0	0	0	0	19	52	14	29	0	139	0	0	0	0	0	0	0	0
4a43d1062e70759b738aca15adeefa86	Bacteria	Proteobacteria	Alphaproteobacteria	Caulobacterales	Caulobacteraceae	uncultured	uncultured_Brucellaceae	0	0	0	0	0	0	0	315	116	0	0	0	0	0	0	0	0	0	0	0	0
d4e91ada537ca038cbf9e4611da99e21	Bacteria	Verrucomicrobiota	Chlamydiae	Chlamydiales	Criblamydiaceae	0.7482879040799099		0	0	0	0	0	0	0	0	0	0	0	0	0	0	431	0	0	0	0	0	0
d88b41ce96f2469ec34ff0b258037b26	Bacteria	Verrucomicrobiota	Verrucomicrobiae	Chthoniobacterales	Xiphinematobacteraceae	Candidatus_Xiphinematobacter	uncultured_bacterium	0	429	0	0	0	0	0	0	0	0	0	0	0	0	0	0	0	0	0	0	0
6b1d0e3c8dcb92da1eae26b0bc9cd360	Bacteria	Actinobacteriota	Actinobacteria	Pseudonocardiales	Pseudonocardiaceae	0.9999466362266176		0	0	0	401	23	0	0	0	0	0	0	0	0	0	0	0	0	0	0	0	0
557cd64b22cf92988a5b6df55c7ac58c	Bacteria	Proteobacteria	Alphaproteobacteria	Rhizobiales	Beijerinckiaceae	Methylobacterium-Methylorubrum	0.9960739889758983	0	418	0	0	0	0	0	0	0	0	0	0	0	0	0	0	0	0	0	0	0
30ab1f41ff76bcb663421cde9f962a69	Bacteria	Verrucomicrobiota	Verrucomicrobiae	Chthoniobacterales	Chthoniobacteraceae	LD29	uncultured_bacterium	0	0	0	0	417	0	0	0	0	0	0	0	0	0	0	0	0	0	0	0	0
21645802a6fe5c4c609108ac590dfe23	Bacteria	Proteobacteria	Gammaproteobacteria	0.9945578148458607				0	0	0	0	0	0	0	0	0	0	0	0	0	0	0	0	410	0	0	0	0
f21ecd16a552143ba257b1aebe40a509	Bacteria	Actinobacteriota	Thermoleophilia	Solirubrobacterales	67-14	67-14	uncultured_soil	0	0	14	326	0	0	0	69	0	0	0	0	0	0	0	0	0	0	0	0	0
9821cd48d56c8fe3fd7fca37406b1176	Bacteria	Verrucomicrobiota	Verrucomicrobiae	Methylacidiphilales	Methylacidiphilaceae	uncultured	uncultured_bacterium	0	0	0	0	0	0	0	407	0	0	0	0	0	0	0	0	0	0	0	0	0
8729fa83a7ff60a36c69387d646f9048	Bacteria	Proteobacteria	Alphaproteobacteria	Rhizobiales	Beijerinckiaceae	Methylobacterium-Methylorubrum	0.9738297933017384	0	0	156	0	0	0	0	250	0	0	0	0	0	0	0	0	0	0	0	0	0
3acd1f707cb4f591bb399a4ccc926fa1	Bacteria	Proteobacteria	Alphaproteobacteria	Rhizobiales	0.9984865769202746			0	405	0	0	0	0	0	0	0	0	0	0	0	0	0	0	0	0	0	0	0
3ecea9f6cf9173df1dea393f8f775bbc	Bacteria	Proteobacteria	Gammaproteobacteria	Pseudomonadales	Pseudomonadaceae	Pseudomonas	0.9998829103936436	0	0	0	0	0	0	402	0	0	0	0	0	0	0	0	0	0	0	0	0	0
9cc98843fbce7f87c738e44318be4a41	Bacteria	Firmicutes	Bacilli	Lactobacillales	Streptococcaceae	Streptococcus	uncultured_organism	0	390	11	0	0	0	0	0	0	0	0	0	0	0	0	0	0	0	0	0	0
f0c7fb8c90fb55846e6339f19652395d	Bacteria	Actinobacteriota	Actinobacteria	Micrococcales	Microbacteriaceae	0.8072723071340456		0	284	0	0	117	0	0	0	0	0	0	0	0	0	0	0	0	0	0	0	0
277dba6614079a9075f49f6e250e5e8f	Bacteria	Myxococcota	Polyangia	Polyangiales	Polyangiaceae	Labilithrix	uncultured_bacterium	0	0	0	0	0	0	0	0	0	0	0	401	0	0	0	0	0	0	0	0	0
d050b3e922a55ace2a56005d4b58928f	Bacteria	Cyanobacteria	Cyanobacteriia	Chloroplast	Chloroplast	Chloroplast	Solanum_torvum	0	139	52	0	188	0	0	15	0	0	0	0	0	0	0	0	0	5	0	0	0
5d206ec94425964caf743fe340ee5bf1	Bacteria	Proteobacteria	Alphaproteobacteria	Rickettsiales	Mitochondria	Mitochondria	0.9882533276741521	0	0	0	0	0	0	0	0	0	0	0	0	0	0	0	0	399	0	0	0	0
c59e08ad047c96043bcc4419400555f1	Bacteria	Proteobacteria	Gammaproteobacteria	Salinisphaerales	Solimonadaceae	Nevskia	uncultured_bacterium	0	0	0	396	0	0	0	0	0	0	0	0	0	0	0	0	0	0	0	0	0
0d9d8a1f3654cb191deb9cf0d3ece3bd	Bacteria	Acidobacteriota	Acidobacteriae	Acidobacteriales	Acidobacteriaceae_(Subgroup_1)	Edaphobacter	uncultured_Acidobacteria	0	0	0	396	0	0	0	0	0	0	0	0	0	0	0	0	0	0	0	0	0
cfdd213f2d1babfd265b24c5be61dd75	Bacteria	Proteobacteria	Alphaproteobacteria	Sphingomonadales	Sphingomonadaceae	Sphingomonas	Sphingomonas_sp.	0	0	0	0	0	0	195	0	132	0	0	0	0	0	68	0	0	0	0	0	0
1cf3b3805eb355ac62200d9527576333	Bacteria	Bacteroidota	Bacteroidia	Bacteroidales	Porphyromonadaceae	Porphyromonas	uncultured_Porphyromonas	0	0	0	0	0	0	0	0	345	0	0	0	49	0	0	0	0	0	0	0	0
c19981d5055e6d6bf2728be545f4075d	Bacteria	Proteobacteria	Alphaproteobacteria	Sphingomonadales	Sphingomonadaceae	0.9252745119432517		0	0	0	389	0	0	0	0	0	0	0	0	0	0	0	0	0	0	0	0	0
78625d7b0183732ec3c46a87faad6f62	Bacteria	Proteobacteria	Gammaproteobacteria	0.9999951945464765				0	0	0	0	0	0	0	386	0	0	0	0	0	0	0	0	0	0	0	0	0
857b8e178d5bba18f57407ee4e6fe495	Bacteria	Proteobacteria	Alphaproteobacteria	Rhizobiales	Beijerinckiaceae	Methylocystis	0.7101460046761761	0	0	60	0	0	0	0	113	212	0	0	0	0	0	0	0	0	0	0	0	0
fab7cf4b628f1d9dd34233c061a3af9f	Bacteria	Proteobacteria	Alphaproteobacteria	Acetobacterales	Acetobacteraceae	0.9999704171013769		0	0	0	0	0	0	382	0	0	0	0	0	0	0	0	0	0	0	0	0	0
6d0d704cf6610fbc43909f613f72db1d	Bacteria	Proteobacteria	Alphaproteobacteria	Rhizobiales	Beijerinckiaceae	Methylobacterium-Methylorubrum	0.9942705313754245	0	0	122	255	0	0	0	0	0	0	0	0	0	0	0	0	0	0	0	0	0
6b38cec82869e976870dde3d53036e74	Bacteria	Proteobacteria	Gammaproteobacteria	Legionellales	Legionellaceae	Legionella	0.9075842161948658	0	0	0	0	0	0	0	0	375	0	0	0	0	0	0	0	0	0	0	0	0
8703d29678c01da18ec819b1d360fef2	Bacteria	Patescibacteria	ABY1	Candidatus_Magasanikbacteria	Candidatus_Magasanikbacteria	Candidatus_Magasanikbacteria	uncultured_bacterium	0	0	0	374	0	0	0	0	0	0	0	0	0	0	0	0	0	0	0	0	0
6b84a92dd6510673b781fdb55810cb59	Bacteria	Proteobacteria	Alphaproteobacteria	Rickettsiales	Mitochondria	Mitochondria	0.9960041245584889	0	0	0	0	0	0	0	0	0	0	0	0	0	374	0	0	0	0	0	0	0
e5b833ff19e14de52efd063715575d68	Bacteria	Proteobacteria	Alphaproteobacteria	Rhizobiales	Rhizobiaceae	0.9920850866804903		0	372	0	0	0	0	0	0	0	0	0	0	0	0	0	0	0	0	0	0	0
b00a5fc79b595aad25f1817e1b657eae	Bacteria	Proteobacteria	Alphaproteobacteria	Caulobacterales	Caulobacteraceae	Brevundimonas	Brevundimonas_subvibrioides	0	0	0	105	0	0	110	0	156	0	0	0	0	0	0	0	0	0	0	0	0
e762494cc5b98433be9a593557154309	Bacteria	Proteobacteria	Alphaproteobacteria	Rickettsiales	Rickettsiaceae	Rickettsia	Rickettsia_secondary	0	0	0	0	371	0	0	0	0	0	0	0	0	0	0	0	0	0	0	0	0
ecfc1cfa17dad6e6b949dd7f07d6d007	Bacteria	Proteobacteria	Gammaproteobacteria	0.9999948135111969				0	0	0	0	0	0	0	371	0	0	0	0	0	0	0	0	0	0	0	0	0
441ee0930e25a2059a022325ba57d344	Bacteria	Bacteroidota	Bacteroidia	Bacteroidales	Prevotellaceae	Prevotella_9	uncultured_bacterium	0	0	0	370	0	0	0	0	0	0	0	0	0	0	0	0	0	0	0	0	0
b2fdc734aa34169a9d2938b927d73a29	Bacteria	Bacteroidota	Bacteroidia	Flavobacteriales	Weeksellaceae	Chryseobacterium	Chryseobacterium_sp.	0	0	0	0	0	327	0	0	40	0	0	0	0	0	0	0	0	0	0	0	0
8793451ebd8cd32438a856ceb468d5fb	Bacteria	0.9958070822643811						0	0	0	0	364	0	0	0	0	0	0	0	0	0	0	0	0	0	0	0	0
c51b1ae8c2c7233bca18105689facd59	Bacteria	Proteobacteria	Alphaproteobacteria	Caulobacterales	Caulobacteraceae	Brevundimonas	Brevundimonas_subvibrioides	0	0	196	0	19	0	0	56	91	0	0	0	0	0	0	0	0	0	0	0	0
1b87862e2f0cdbd349112f3732d6b082	Bacteria	Proteobacteria	Alphaproteobacteria	Rickettsiales	Mitochondria	Mitochondria	0.7482826652063038	361	0	0	0	0	0	0	0	0	0	0	0	0	0	0	0	0	0	0	0	0
da384c2fd557d27caf5ae569cc5127b3	Bacteria	Cyanobacteria	Cyanobacteriia	0.9999922430351028				0	0	0	0	0	0	361	0	0	0	0	0	0	0	0	0	0	0	0	0	0
181bb419557e2e03afc2df4f0431695b	Bacteria	0.9991874232953212						0	0	0	360	0	0	0	0	0	0	0	0	0	0	0	0	0	0	0	0	0
aa7475b35e172ce4cd036965c3845386	Bacteria	Proteobacteria	Alphaproteobacteria	Rhizobiales	Beijerinckiaceae	0.9990284251605565		0	0	0	356	0	0	0	0	0	0	0	0	0	0	0	0	0	0	0	0	0
321abeb0f8872bf8482143ce9dee4c29	Bacteria	Proteobacteria	Gammaproteobacteria	Burkholderiales	Comamonadaceae	0.9999979433487839		0	0	0	0	0	0	356	0	0	0	0	0	0	0	0	0	0	0	0	0	0
baf01ec4a8c1cb8c64ce5fe60cedb328	Bacteria	Bacteroidota	Bacteroidia	Cytophagales	Spirosomaceae	Spirosoma	unidentified	0	354	0	0	0	0	0	0	0	0	0	0	0	0	0	0	0	0	0	0	0
c28d2119b394bb6601111aba9497135a	Bacteria	Cyanobacteria	Cyanobacteriia	Chloroplast	Chloroplast	Chloroplast	Solanum_torvum	0	0	0	0	353	0	0	0	0	0	0	0	0	0	0	0	0	0	0	0	0
de0fd7d53dfdb1146b0ce22a7bf6274e	Bacteria	Planctomycetota	Planctomycetes	Isosphaerales	Isosphaeraceae	uncultured	0.8049664502806827	0	0	0	0	0	0	353	0	0	0	0	0	0	0	0	0	0	0	0	0	0
4674a27a4442849ef4eb5511fb37bdbc	Bacteria	Proteobacteria	Alphaproteobacteria	Sphingomonadales	Sphingomonadaceae	0.930374664951524		0	0	0	0	0	0	0	0	0	0	0	0	0	352	0	0	0	0	0	0	0
2feb8d40df6644642448fb3ef3e77a82	Bacteria	Myxococcota	Polyangia	Polyangiales	Polyangiaceae	Sorangium	uncultured_bacterium	0	0	0	0	0	0	0	0	0	0	0	0	0	0	0	0	0	0	352	0	0
df13dd9630d3b2a6814dc9c19af4de92	Bacteria	Firmicutes	Bacilli	Staphylococcales	Staphylococcaceae	Staphylococcus	uncultured_bacterium	0	0	0	0	0	0	0	0	0	0	0	0	0	0	351	0	0	0	0	0	0
5dbfbb872be99da553b176c5e61d1ff9	Bacteria	Bacteroidota	Bacteroidia	Cytophagales	Spirosomaceae	Spirosoma	0.9997317949693478	0	0	0	0	0	0	0	350	0	0	0	0	0	0	0	0	0	0	0	0	0
7279b6d82c862fcaf94f70a444dd908f	Bacteria	Proteobacteria	Alphaproteobacteria	Rhizobiales	Beijerinckiaceae	0.9422534850724772		0	0	0	349	0	0	0	0	0	0	0	0	0	0	0	0	0	0	0	0	0
34c1e6d08722606f66c2596526c9401e	Bacteria	Proteobacteria	Alphaproteobacteria	Acetobacterales	Acetobacteraceae	Acidiphilium	uncultured_bacterium	0	0	0	0	290	0	0	0	59	0	0	0	0	0	0	0	0	0	0	0	0
6fba79ae9212276b3b5e2bada525bf93	Bacteria	Actinobacteriota	Actinobacteria	Pseudonocardiales	Pseudonocardiaceae	Amycolatopsis	0.9674553563048937	0	0	0	0	0	0	0	0	0	0	0	347	0	0	0	0	0	0	0	0	0
b647a14c7122c1260e597cbbb7b4dce4	Bacteria	Myxococcota	Polyangia	Haliangiales	Haliangiaceae	Haliangium	0.7807723470802524	0	0	0	0	0	0	346	0	0	0	0	0	0	0	0	0	0	0	0	0	0
144177a206b5bc6d60d4ec906fbef36f	Bacteria	Proteobacteria	Gammaproteobacteria	Salinisphaerales	Solimonadaceae	Nevskia	uncultured_bacterium	0	0	0	0	0	0	0	0	346	0	0	0	0	0	0	0	0	0	0	0	0
96026afdd4fb93106a7ccc726fea3712	Bacteria	0.9999991117642674						0	0	0	0	0	0	0	0	0	0	0	346	0	0	0	0	0	0	0	0	0
dd726b32f41b9f7b901b019879df7410	Bacteria	Proteobacteria	Alphaproteobacteria	Rhizobiales	Beijerinckiaceae	0.7849949283509677		0	0	0	0	127	0	0	0	218	0	0	0	0	0	0	0	0	0	0	0	0
f42767ab9f117c424b6ffd7c8286acd6	Bacteria	Proteobacteria	Alphaproteobacteria	Rhizobiales	Xanthobacteraceae	Rhodoplanes	uncultured_bacterium	0	0	0	344	0	0	0	0	0	0	0	0	0	0	0	0	0	0	0	0	0
7779089c2297b45efc17daaef1562eae	Bacteria	Proteobacteria	Gammaproteobacteria	Enterobacterales	Enterobacteriaceae	Escherichia-Shigella	Oryza_sativa	0	0	0	0	0	0	0	0	0	0	4	278	22	39	0	0	0	0	0	0	0
cd4c3eb995a15e32990f95cdb38ef0a0	Bacteria	Bacteroidota	Bacteroidia	Bacteroidales	Tannerellaceae	Parabacteroides	0.8046109969899854	0	0	0	0	0	0	0	0	0	0	0	0	0	0	0	342	0	0	0	0	0
f093b4fa6fd4cf0d9e46ad12a1a48e9f	Bacteria	Planctomycetota	Planctomycetes	Isosphaerales	Isosphaeraceae	Tundrisphaera	uncultured_bacterium	0	0	0	0	0	0	0	0	0	0	0	0	0	0	0	340	0	0	0	0	0
9d9f941cc901afd0bc87f80d1c8eb813	Bacteria	Verrucomicrobiota	Verrucomicrobiae	Chthoniobacterales	Chthoniobacteraceae	Candidatus_Udaeobacter	0.8698454036059504	0	0	0	339	0	0	0	0	0	0	0	0	0	0	0	0	0	0	0	0	0
0a57856e3a455289bf58c19707f0b0e2	Bacteria	Proteobacteria	Alphaproteobacteria	Rhizobiales	Beijerinckiaceae	0.9915016635826682		0	0	0	0	0	0	18	320	0	0	0	0	0	0	0	0	0	0	0	0	0
d3fd31af03fcdeed6d453488d493cd5b	Bacteria	Proteobacteria	Alphaproteobacteria	Rhizobiales	Beijerinckiaceae	0.9419469224778404		0	0	0	336	0	0	0	0	0	0	0	0	0	0	0	0	0	0	0	0	0
268aecca4c9ac7fa2379f5c0421229df	Bacteria	Actinobacteriota	Actinobacteria	Micrococcales	Micrococcaceae	Rothia	uncultured_bacterium	0	0	0	336	0	0	0	0	0	0	0	0	0	0	0	0	0	0	0	0	0
7748f7d72e94e097ff24819dba85290d	Bacteria	Cyanobacteria	Cyanobacteriia	Cyanobacteriales	Nostocaceae	Aphanizomenon_MDT14a	Aphanizomenon_flos-aquae	0	0	95	0	0	0	0	161	61	0	18	0	0	0	0	0	0	0	0	0	0
3e9fee6ed06912ed2f231848a2b80bb5	Bacteria	Verrucomicrobiota	Verrucomicrobiae	Chthoniobacterales	Chthoniobacteraceae	LD29	uncultured_bacterium	0	0	0	0	0	0	0	335	0	0	0	0	0	0	0	0	0	0	0	0	0
80cda7372874a8eb2b071a510a451bac	Unassigned	0.4327018876238712						0	0	0	0	0	0	0	334	0	0	0	0	0	0	0	0	0	0	0	0	0
ed02f7486fe75c1b7a12fac8bcbf3368	Bacteria	Proteobacteria	Alphaproteobacteria	Rhizobiales	Beijerinckiaceae	0.9996517978469472		0	0	0	48	0	0	0	71	147	0	0	0	0	0	0	65	0	0	0	0	0
0ad9b4c8148b237be8fdefa4bf7579bd	Bacteria	Actinobacteriota	Actinobacteria	Pseudonocardiales	Pseudonocardiaceae	0.9972139420044465		0	15	0	0	191	0	0	0	122	0	0	0	0	0	0	0	0	0	0	0	0
b07370461f0b33abfd9ebfac172212ef	Bacteria	Planctomycetota	Planctomycetes	Gemmatales	Gemmataceae	uncultured	uncultured_planctomycete	0	0	0	326	0	0	0	0	0	0	0	0	0	0	0	0	0	0	0	0	0
034349d4a370d7cb278939d9eae9b2c3	Bacteria	0.9998234850816237						0	0	0	326	0	0	0	0	0	0	0	0	0	0	0	0	0	0	0	0	0
1f455d74986b3a6d1bbf76d07f7643b4	Bacteria	Verrucomicrobiota	Verrucomicrobiae	Chthoniobacterales	Xiphinematobacteraceae	Candidatus_Xiphinematobacter	uncultured_bacterium	0	0	0	0	0	0	326	0	0	0	0	0	0	0	0	0	0	0	0	0	0
4d700d306d30dc0efd07f7880d65d123	Bacteria	Bacteroidota	Bacteroidia	Cytophagales	Spirosomaceae	Spirosoma	unidentified	0	0	114	0	0	0	0	166	43	0	0	0	0	0	0	0	0	0	0	0	0
f6b61abab802dcf2e8a87efffd1d71ff	Bacteria	Actinobacteriota	Actinobacteria	Micrococcales	Micrococcaceae	0.7999822226949588		0	322	0	0	0	0	0	0	0	0	0	0	0	0	0	0	0	0	0	0	0
378299c27ce8c67d9d27f858440fd869	Bacteria	Proteobacteria	Alphaproteobacteria	Rhizobiales	Beijerinckiaceae	0.9184492531718749		0	322	0	0	0	0	0	0	0	0	0	0	0	0	0	0	0	0	0	0	0
f6a760ea912f4e9335d8dc626110989c	Bacteria	Proteobacteria	Alphaproteobacteria	Rhizobiales	Beijerinckiaceae	Methylosinus	0.7803439231002999	0	0	0	0	23	285	0	0	0	0	0	0	0	0	0	0	0	0	0	13	0
502768784657af514ee20d10bbce1e98	Bacteria	Proteobacteria	Gammaproteobacteria	Diplorickettsiales	Diplorickettsiaceae	Rickettsiella	0.9999987031780799	0	281	0	33	0	0	0	0	0	0	0	0	0	0	0	0	0	0	0	0	0
990a7de469f0d3c3e5d9838d8953a148	Bacteria	Proteobacteria	Gammaproteobacteria	Pseudomonadales	Moraxellaceae	Acinetobacter	0.9999996167652432	0	0	0	0	0	0	0	314	0	0	0	0	0	0	0	0	0	0	0	0	0
bc87bcf931d044ee4eaacff873b714d0	Bacteria	Verrucomicrobiota	Chlamydiae	Chlamydiales	Waddliaceae	Waddlia	Waddlia_sp.	0	0	0	0	0	0	0	0	313	0	0	0	0	0	0	0	0	0	0	0	0
73d4ed8f806a2e2f1912b6f60f9bd104	Bacteria	Proteobacteria	Alphaproteobacteria	Rhizobiales	Beijerinckiaceae	0.995503336244473		310	0	0	0	0	0	0	0	0	0	0	0	0	0	0	0	0	0	0	0	0
d35340210dfb3e9dc781fece1200cb2b	Bacteria	Proteobacteria	Alphaproteobacteria	Rhizobiales	Rhizobiaceae	Allorhizobium-Neorhizobium-Pararhizobium-Rhizobium	Agrobacterium_radiobacter	249	0	0	0	0	0	0	61	0	0	0	0	0	0	0	0	0	0	0	0	0
07c4acf3bb3099334ec08adfd5c8969a	Bacteria	Proteobacteria	Gammaproteobacteria	Pseudomonadales	Pseudomonadaceae	Pseudomonas	0.9999224837149173	0	0	0	0	0	310	0	0	0	0	0	0	0	0	0	0	0	0	0	0	0
a038e5a0d3234ea778962a1a72062bd6	Bacteria	Proteobacteria	Alphaproteobacteria	Acetobacterales	Acetobacteraceae	uncultured	uncultured_bacterium	0	0	0	309	0	0	0	0	0	0	0	0	0	0	0	0	0	0	0	0	0
7aff03213032b31cb7a728f0d6c6268f	Bacteria	Planctomycetota	Planctomycetes	Isosphaerales	Isosphaeraceae	0.999991809553437		0	0	0	0	0	0	0	0	0	0	0	0	0	0	0	308	0	0	0	0	0
5529db22fcb649d4c16fba98d9211b2b	Bacteria	0.870990306832161						0	0	0	0	0	0	0	0	0	0	0	0	0	0	0	306	0	0	0	0	0
90d519ae3d9b384af961d321776e0a3c	Bacteria	Proteobacteria	Alphaproteobacteria	Rhizobiales	Beijerinckiaceae	0.9452236111419875		0	0	0	0	0	0	0	253	50	0	0	0	0	0	0	0	0	0	0	0	0
152be471a5a3f524bca098e18077f428	Bacteria	Patescibacteria	CPR2	CPR2	CPR2	CPR2	candidate_division	0	0	0	0	0	0	0	0	0	0	0	0	303	0	0	0	0	0	0	0	0
408b1d4fb66e2927e03a916c90a29bb2	Bacteria	Proteobacteria	Gammaproteobacteria	Diplorickettsiales	Diplorickettsiaceae	Rickettsiella	0.9999995412889922	0	0	0	0	0	0	0	302	0	0	0	0	0	0	0	0	0	0	0	0	0
f3f5095b325ca883045523b512ee43ba	Bacteria	Proteobacteria	Alphaproteobacteria	Acetobacterales	Acetobacteraceae	0.9890396393296715		0	0	0	301	0	0	0	0	0	0	0	0	0	0	0	0	0	0	0	0	0
8797c32f71cb9a86b953f8d4a399959c	Bacteria	Bacteroidota	Bacteroidia	Cytophagales	Hymenobacteraceae	Hymenobacter	uncultured_bacterium	0	0	0	0	0	274	0	27	0	0	0	0	0	0	0	0	0	0	0	0	0
d43aa320b574a86b78cfcfc7efc9db48	Bacteria	Proteobacteria	Alphaproteobacteria	Rickettsiales	Mitochondria	Mitochondria	0.9808624863234077	0	0	0	298	0	0	0	0	0	0	0	0	0	0	0	0	0	0	0	0	0
430fda92bdc2b9a88aecf8fd6c79e7d1	Bacteria	Proteobacteria	Alphaproteobacteria	Acetobacterales	Acetobacteraceae	0.999853036704069		0	297	0	0	0	0	0	0	0	0	0	0	0	0	0	0	0	0	0	0	0
e8582b707473fbb816f30bcf70f95e0a	Bacteria	Proteobacteria	Alphaproteobacteria	Sphingomonadales	Sphingomonadaceae	Sphingobium	Sphingobium_sp.	0	0	0	0	296	0	0	0	0	0	0	0	0	0	0	0	0	0	0	0	0
4d9ed3fe6b1198a348de1be294695d0f	Bacteria	Proteobacteria	Alphaproteobacteria	Rhizobiales	Beijerinckiaceae	0.9498013738933807		0	0	0	294	0	0	0	0	0	0	0	0	0	0	0	0	0	0	0	0	0
7385c1e056ab2c17da1ce9304a68a136	Bacteria	Myxococcota	Polyangia	Polyangiales	Polyangiaceae	Labilithrix	uncultured_bacterium	0	0	0	0	0	0	0	0	0	0	0	294	0	0	0	0	0	0	0	0	0
f7385b5a662cd047ef8113026b8b7efb	Bacteria	Proteobacteria	Gammaproteobacteria	Pseudomonadales	Pseudomonadaceae	Pseudomonas	0.999991964733329	0	0	293	0	0	0	0	0	0	0	0	0	0	0	0	0	0	0	0	0	0
5f0510d7c9ab424df4d6a3e8a6976d59	Bacteria	Armatimonadota	Armatimonadia	Armatimonadales	Armatimonadales	Armatimonadales	uncultured_Armatimonadetes	0	0	0	0	0	0	0	0	0	0	0	0	0	0	0	292	0	0	0	0	0
d0ded1a9d7d8fcbbc67ba52c33db1fcd	Bacteria	Bacteroidota	Bacteroidia	Cytophagales	Spirosomaceae	Spirosoma	unidentified	0	0	0	290	0	0	0	0	0	0	0	0	0	0	0	0	0	0	0	0	0
b4c0ec41b3eb7ac9a0881900ab523a41	Bacteria	0.8698973537347419						0	0	0	0	0	0	0	0	0	0	0	0	0	0	0	290	0	0	0	0	0
a7aad1458a787676223d89bedec44b30	Bacteria	Cyanobacteria	Cyanobacteriia	Cyanobacteriales	Nostocaceae	Stigonema_SAG_48.90	0.8140805733529635	0	0	0	0	0	0	0	288	0	0	0	0	0	0	0	0	0	0	0	0	0
f21d2ae46016d125bfa0ea0d4eb78fbe	Bacteria	Planctomycetota	Phycisphaerae	Tepidisphaerales	WD2101_soil_group	WD2101_soil_group	uncultured_bacterium	0	0	0	0	0	0	0	0	0	0	0	0	0	0	0	0	288	0	0	0	0
3facd2709d2f67eb5d07de48ba11c5dc	Bacteria	Proteobacteria	Alphaproteobacteria	Rhizobiales	Beijerinckiaceae	0.9945614373605962		0	0	0	0	0	0	0	152	135	0	0	0	0	0	0	0	0	0	0	0	0
e799cf1a485047b4ed5cb9798f67a99a	Bacteria	Proteobacteria	Alphaproteobacteria	Rhizobiales	Beijerinckiaceae	uncultured	uncultured_bacterium	0	0	0	0	225	0	0	0	61	0	0	0	0	0	0	0	0	0	0	0	0
a49c919b7988a328117f18dbffbf1f3e	Bacteria	0.8645481514306647						0	0	0	0	0	0	0	0	0	0	0	0	0	0	0	286	0	0	0	0	0
90b6fb324e7c71135dee318e52ad70bc	Bacteria	Proteobacteria	Alphaproteobacteria	Acetobacterales	Acetobacteraceae	Acidiphilium	uncultured_bacterium	0	0	0	0	0	0	0	0	0	0	0	0	0	285	0	0	0	0	0	0	0
c4ca674ac0a785a4e5a1c80adda2ac55	Bacteria	Proteobacteria	Alphaproteobacteria	Rhizobiales	Beijerinckiaceae	Methylobacterium-Methylorubrum	uncultured_bacterium	0	0	284	0	0	0	0	0	0	0	0	0	0	0	0	0	0	0	0	0	0
7b3ffc1ecef424553daab3b24720d3a9	Bacteria	Proteobacteria	Gammaproteobacteria	Burkholderiales	Comamonadaceae	0.9999867459985289		0	0	0	0	0	0	0	39	244	0	0	0	0	0	0	0	0	0	0	0	0
37e90a6dd0e5c900b949aaf11e95ca9a	Bacteria	Actinobacteriota	Actinobacteria	0.9999651099635498				0	0	281	0	0	0	0	0	0	0	0	0	0	0	0	0	0	0	0	0	0
5d8f30abe1be3bbeace94e253ac73882	Bacteria	Acidobacteriota	Acidobacteriae	Acidobacteriales	Acidobacteriaceae_(Subgroup_1)	0.9998328309178177		0	0	0	281	0	0	0	0	0	0	0	0	0	0	0	0	0	0	0	0	0
7fd87b76ab0d57234d58adfdb5b9d722	Bacteria	Verrucomicrobiota	Verrucomicrobiae	Verrucomicrobiales	Verrucomicrobiaceae	uncultured	uncultured_bacterium	0	0	0	0	0	0	0	0	280	0	0	0	0	0	0	0	0	0	0	0	0
278199f35ee5e780b9af5c3b252a4953	Bacteria	Proteobacteria	Alphaproteobacteria	Acetobacterales	Acetobacteraceae	Acidisphaera	uncultured_bacterium	0	0	0	279	0	0	0	0	0	0	0	0	0	0	0	0	0	0	0	0	0
97fa72b3c8c1ec17a068a2486ac807e0	Bacteria	Bacteroidota	Bacteroidia	Chitinophagales	Chitinophagaceae	Edaphobaculum	0.9952117851031141	0	0	0	0	0	0	279	0	0	0	0	0	0	0	0	0	0	0	0	0	0
260b89d7a5221cbf16dd72ac24ddf431	Bacteria	Proteobacteria	Alphaproteobacteria	Caulobacterales	Caulobacteraceae	uncultured	uncultured_Brucellaceae	0	0	0	0	0	0	0	279	0	0	0	0	0	0	0	0	0	0	0	0	0
260e827e31ec68551b80ab658e39bc56	Bacteria	Proteobacteria	Alphaproteobacteria	Sphingomonadales	Sphingomonadaceae	0.9261544993667326		0	0	0	0	0	0	0	0	0	0	0	0	0	279	0	0	0	0	0	0	0
06249e7640002ed2af7ec97ad9b2ca52	Bacteria	Bacteroidota	Bacteroidia	Chitinophagales	Chitinophagaceae	Taibaiella	uncultured_bacterium	0	278	0	0	0	0	0	0	0	0	0	0	0	0	0	0	0	0	0	0	0
001bda467b54ae12e6aa38569eb3521d	Bacteria	Proteobacteria	Alphaproteobacteria	Sphingomonadales	Sphingomonadaceae	Sphingomonas	Sphingomonas_sp.	0	0	131	0	137	0	0	0	9	0	0	0	0	0	0	0	0	0	0	0	0
731259be58b5674166ada6a14b078e5d	Bacteria	Verrucomicrobiota	Verrucomicrobiae	Chthoniobacterales	Chthoniobacteraceae	LD29	uncultured_bacterium	0	0	0	277	0	0	0	0	0	0	0	0	0	0	0	0	0	0	0	0	0
538ee039f8f79e203c71b437faeaccbf	Bacteria	Proteobacteria	Gammaproteobacteria	Legionellales	Legionellaceae	Legionella	uncultured_bacterium	0	0	0	0	0	0	277	0	0	0	0	0	0	0	0	0	0	0	0	0	0
401e9ae80d3cffaecad23dfa89291086	Bacteria	Acidobacteriota	Blastocatellia	Blastocatellales	Blastocatellaceae	Blastocatella	uncultured_bacterium	0	0	0	0	0	0	0	277	0	0	0	0	0	0	0	0	0	0	0	0	0
2b99b8af7941e6fda00f55bf37f958f5	Bacteria	Proteobacteria	Alphaproteobacteria	Caulobacterales	Caulobacteraceae	uncultured	0.9497930572180229	0	0	0	0	0	0	0	0	273	0	0	0	0	0	0	0	0	0	0	0	0
008a9ff0c1247ec9de7e3489510bf7e9	Bacteria	Proteobacteria	Alphaproteobacteria	Acetobacterales	Acetobacteraceae	uncultured	uncultured_bacterium	0	100	172	0	0	0	0	0	0	0	0	0	0	0	0	0	0	0	0	0	0
474c71a959e8b34b56f6be4075e75b97	Bacteria	Proteobacteria	Gammaproteobacteria	Enterobacterales	Enterobacteriaceae	Escherichia-Shigella	Oryza_sativa	0	0	0	0	0	0	0	0	0	0	0	272	0	0	0	0	0	0	0	0	0
6889eef136b400fc0038c6f1a3cdb8d7	Bacteria	Actinobacteriota	Actinobacteria	Corynebacteriales	Dietziaceae	Dietzia	Dietzia_sp.	0	0	0	0	0	0	270	0	0	0	0	0	0	0	0	0	0	0	0	0	0
d19500e906e9e0b3a287058304916533	Bacteria	Proteobacteria	Alphaproteobacteria	Sphingomonadales	Sphingomonadaceae	0.9344686878121412		0	0	0	0	0	0	0	0	0	0	0	0	0	270	0	0	0	0	0	0	0
a8c65eed49cc9ee50920ae6591c843e3	Bacteria	0.7830201199185913						0	0	0	0	0	0	0	0	0	0	0	0	0	0	268	0	0	0	0	0	0
fbb76d13398c587e0395e5cfa366aacd	Bacteria	Proteobacteria	Alphaproteobacteria	Acetobacterales	Acetobacteraceae	uncultured	uncultured_bacterium	0	128	0	0	0	0	0	0	138	0	0	0	0	0	0	0	0	0	0	0	0
fa6e79af132942c5fbde0ac51056386a	Bacteria	Planctomycetota	Phycisphaerae	Tepidisphaerales	WD2101_soil_group	WD2101_soil_group	uncultured_planctomycete	0	0	0	0	266	0	0	0	0	0	0	0	0	0	0	0	0	0	0	0	0
e3de218ab4ab79b538c08f0a6d51faac	Bacteria	WPS-2	WPS-2	WPS-2	WPS-2	WPS-2	uncultured_forest	0	0	0	0	0	0	0	0	54	0	0	0	212	0	0	0	0	0	0	0	0
8aacd128ab3f9270abab2d8a72334c1f	Bacteria	Firmicutes	Bacilli	Lactobacillales	Streptococcaceae	Streptococcus	uncultured_organism	0	0	0	0	0	0	0	0	0	0	0	0	0	0	0	0	0	0	0	266	0
0779bac2e90b50338b2309c01eb26b58	Bacteria	Proteobacteria	Alphaproteobacteria	Acetobacterales	Acetobacteraceae	0.9999544239744073		0	0	0	0	0	0	0	0	0	0	0	265	0	0	0	0	0	0	0	0	0
91500d6786606ff5212eee86b2aced0a	Bacteria	Firmicutes	Clostridia	Lachnospirales	Lachnospiraceae	Lachnospiraceae_UCG-008	uncultured_Clostridium	0	0	0	264	0	0	0	0	0	0	0	0	0	0	0	0	0	0	0	0	0
ca4b2af8d3283c44d36ddac6c8731e97	Bacteria	Bacteroidota	Bacteroidia	Sphingobacteriales	env.OPS_17	env.OPS_17	uncultured_Bacteroidetes	0	0	0	0	0	0	0	264	0	0	0	0	0	0	0	0	0	0	0	0	0
7d774e109bfcd123d0564b6f5c36f127	Bacteria	Proteobacteria	Gammaproteobacteria	Piscirickettsiales	Piscirickettsiaceae	Candidatus_Endoecteinascidia	uncultured_gamma	0	0	0	0	0	0	0	0	0	0	0	0	0	0	0	0	264	0	0	0	0
9bc57538a665681fa1a788a30e97d0ef	Bacteria	Bacteroidota	Bacteroidia	Sphingobacteriales	Sphingobacteriaceae	Pedobacter	Pedobacter_sp.	0	0	0	0	0	0	0	263	0	0	0	0	0	0	0	0	0	0	0	0	0
76f68de254d9c675b64dc110c099366e	Bacteria	Proteobacteria	Alphaproteobacteria	Rhizobiales	0.9764911452443221			262	0	0	0	0	0	0	0	0	0	0	0	0	0	0	0	0	0	0	0	0
aa7e4b09372179c82348beb5946e5273	Bacteria	Proteobacteria	Alphaproteobacteria	Acetobacterales	Acetobacteraceae	Acidiphilium	uncultured_bacterium	0	0	262	0	0	0	0	0	0	0	0	0	0	0	0	0	0	0	0	0	0
d6640bb8bff6d48ebe4d3e14a15c2232	Bacteria	Actinobacteriota	Actinobacteria	Frankiales	Frankiaceae	Jatrophihabitans	uncultured_bacterium	0	0	0	0	0	0	262	0	0	0	0	0	0	0	0	0	0	0	0	0	0
bef8ca2d7e1a8d49308343b2210d5a45	Bacteria	Actinobacteriota	Actinobacteria	Corynebacteriales	Corynebacteriaceae	Corynebacterium	uncultured_bacterium	0	0	0	0	259	0	0	0	0	0	0	0	0	0	0	0	0	0	0	0	0
8625b482aa7581f0cd1c7cff33a7e4f2	Bacteria	Actinobacteriota	Actinobacteria	Propionibacteriales	Nocardioidaceae	Nocardioides	0.9999982968608696	0	0	0	0	216	0	0	0	43	0	0	0	0	0	0	0	0	0	0	0	0
4cb017dc0a5d3fe76fe7a48278eeb585	Bacteria	Proteobacteria	Gammaproteobacteria	Pseudomonadales	Moraxellaceae	Acinetobacter	0.9999999909276639	0	0	0	0	0	0	0	92	0	0	0	0	0	0	0	167	0	0	0	0	0
4a16a930d07a9213681de673083fe590	Bacteria	Actinobacteriota	Actinobacteria	Micrococcales	Micrococcaceae	Arthrobacter	uncultured_bacterium	0	0	0	0	0	0	0	0	0	0	0	259	0	0	0	0	0	0	0	0	0
d0b5e185f5f8597e0e08ed8f18a785e0	Bacteria	Armatimonadota	Armatimonadia	Armatimonadales	Armatimonadales	Armatimonadales	uncultured_bacterium	258	0	0	0	0	0	0	0	0	0	0	0	0	0	0	0	0	0	0	0	0
b92ec017b4b77d5599835944bae70683	Bacteria	Proteobacteria	Gammaproteobacteria	Salinisphaerales	Solimonadaceae	Nevskia	uncultured_bacterium	0	0	0	0	0	0	0	0	258	0	0	0	0	0	0	0	0	0	0	0	0
e5db90d1e123830b12fef7cbdaf8f23e	Bacteria	Planctomycetota	Planctomycetes	Isosphaerales	Isosphaeraceae	Tundrisphaera	uncultured_bacterium	0	0	257	0	0	0	0	0	0	0	0	0	0	0	0	0	0	0	0	0	0
42896364fc9d7fd216ebb1f939aa3b7d	Bacteria	Verrucomicrobiota	Verrucomicrobiae	Chthoniobacterales	Chthoniobacteraceae	LD29	uncultured_bacterium	0	0	0	0	0	0	0	257	0	0	0	0	0	0	0	0	0	0	0	0	0
15f3613ca9951b1be789e1be1282a55a	Bacteria	Proteobacteria	Gammaproteobacteria	0.999912055191871				0	0	0	0	0	0	0	256	0	0	0	0	0	0	0	0	0	0	0	0	0
b6c7af0fc1942740a6131a6ef5a27ede	Bacteria	Verrucomicrobiota	Verrucomicrobiae	0.8642173706905738				0	0	0	255	0	0	0	0	0	0	0	0	0	0	0	0	0	0	0	0	0
3f75a62d43f028391d3bd7d278fdd331	Bacteria	Verrucomicrobiota	Verrucomicrobiae	Methylacidiphilales	Methylacidiphilaceae	uncultured	uncultured_bacterium	0	0	0	0	0	0	0	0	255	0	0	0	0	0	0	0	0	0	0	0	0
3d0df94e9ecaa18aeea0070022893344	Bacteria	Bacteroidota	Bacteroidia	Chitinophagales	Chitinophagaceae	0.9573271965013582		0	254	0	0	0	0	0	0	0	0	0	0	0	0	0	0	0	0	0	0	0
268817b8937066c286d3431f101de8e4	Bacteria	Patescibacteria	Saccharimonadia	Saccharimonadales	Saccharimonadales	Saccharimonadales	uncultured_bacterium	0	0	0	0	254	0	0	0	0	0	0	0	0	0	0	0	0	0	0	0	0
733dbd08ce2c155d64f1cf53ed201caa	Bacteria	Proteobacteria	Alphaproteobacteria	Sphingomonadales	Sphingomonadaceae	0.9999910582573835		0	0	0	39	0	0	0	106	108	0	0	0	0	0	0	0	0	0	0	0	0
3aacdb78ebb8d9ca8fc85864ab275c1f	Bacteria	Proteobacteria	Alphaproteobacteria	Caulobacterales	Caulobacteraceae	Brevundimonas	Brevundimonas_subvibrioides	0	0	143	0	0	0	0	0	108	0	0	0	0	0	0	0	0	0	0	0	0
70507c8843f76bfd20b91426926acc3a	Bacteria	Cyanobacteria	Cyanobacteriia	Chloroplast	Chloroplast	Chloroplast	Solanum_torvum	0	0	0	0	0	0	0	0	251	0	0	0	0	0	0	0	0	0	0	0	0
e8921090efe0b2e6423c2cf51da8dad2	Bacteria	Actinobacteriota	Thermoleophilia	Solirubrobacterales	67-14	67-14	uncultured_soil	0	0	196	0	54	0	0	0	0	0	0	0	0	0	0	0	0	0	0	0	0
634fdd73ba966f682e706db241e9f88c	Bacteria	Bacteroidota	Bacteroidia	Flavobacteriales	Crocinitomicaceae	Fluviicola	0.805166326331106	0	0	153	0	0	0	0	0	0	0	0	0	0	0	0	0	96	0	0	0	0
3a0443581073ce2d274355693102bf19	Bacteria	Acidobacteriota	Acidobacteriae	Acidobacteriales	Acidobacteriaceae_(Subgroup_1)	0.999995488214528		0	0	0	0	17	0	0	0	230	0	0	0	0	0	0	0	0	0	0	0	0
7fc664c28add0df98b887ba114a1a127	Bacteria	Planctomycetota	Planctomycetes	Isosphaerales	Isosphaeraceae	uncultured	0.805733368209527	0	0	246	0	0	0	0	0	0	0	0	0	0	0	0	0	0	0	0	0	0
17439356914f489d9ba0d5a2c0fbc270	Bacteria	Proteobacteria	Alphaproteobacteria	Sphingomonadales	Sphingomonadaceae	0.9959388303650321		0	0	0	241	0	0	0	0	0	0	0	0	0	0	0	0	0	0	0	0	0
0ad961c80dc78896287d2fcc89f21fac	Bacteria	Firmicutes	Bacilli	Erysipelotrichales	Erysipelotrichaceae	ZOR0006	Firmicutes_bacterium	0	0	0	0	0	0	0	0	241	0	0	0	0	0	0	0	0	0	0	0	0
a3d63325f0b56a66bf1eee377ba33cfb	Bacteria	Actinobacteriota	Actinobacteria	Corynebacteriales	Mycobacteriaceae	Mycobacterium	uncultured_bacterium	0	0	14	0	0	0	0	226	0	0	0	0	0	0	0	0	0	0	0	0	0
2711a0eeb9b1f5c8fb5401887e35aaf0	Bacteria	Proteobacteria	Alphaproteobacteria	Rhizobiales	Beijerinckiaceae	0.9510783845043627		0	0	0	0	0	0	0	186	53	0	0	0	0	0	0	0	0	0	0	0	0
0b94a44608758ff02943aefc993c2fda	Bacteria	Bacteroidota	Bacteroidia	Chitinophagales	Chitinophagaceae	uncultured	uncultured_bacterium	0	0	0	238	0	0	0	0	0	0	0	0	0	0	0	0	0	0	0	0	0
ec8555af4d1a624e24b008f6f24f1ce0	Bacteria	0.8721142896959813						0	0	0	0	0	0	0	0	0	0	0	0	0	0	0	238	0	0	0	0	0
5c14d3fd8401274c1edfc8570b1e245b	Bacteria	Actinobacteriota	Thermoleophilia	Solirubrobacterales	Solirubrobacteraceae	Solirubrobacter	uncultured_bacterium	0	233	4	0	0	0	0	0	0	0	0	0	0	0	0	0	0	0	0	0	0
2624b4152911d7b8d59d7ab20ae1c3c2	Bacteria	Actinobacteriota	Actinobacteria	0.9999917610070505				0	0	236	0	0	0	0	0	0	0	0	0	0	0	0	0	0	0	0	0	0
14c5a20e104b0d3672ae15817c3fd3b1	Bacteria	Proteobacteria	Gammaproteobacteria	Burkholderiales	Oxalobacteraceae	0.9879560052772038		0	0	0	0	0	0	0	236	0	0	0	0	0	0	0	0	0	0	0	0	0
2aed97867e8925e7342feb6cfc9c48a3	Bacteria	Bacteroidota	Bacteroidia	Cytophagales	Spirosomaceae	Spirosoma	unidentified	0	0	93	141	0	0	0	0	0	0	0	0	0	0	0	0	0	0	0	0	0
ef20fd7b8570d567b2eb2f8a64d5024d	Bacteria	Proteobacteria	Alphaproteobacteria	Rhizobiales	Beijerinckiaceae	uncultured	uncultured_bacterium	0	0	0	234	0	0	0	0	0	0	0	0	0	0	0	0	0	0	0	0	0
e3a91abc171cf76ad715282f98687d48	Bacteria	Proteobacteria	Alphaproteobacteria	Caulobacterales	Caulobacteraceae	Brevundimonas	Brevundimonas_subvibrioides	0	110	0	123	0	0	0	0	0	0	0	0	0	0	0	0	0	0	0	0	0
cb2935bcfdfd8e15135c1fedb9ac8715	Bacteria	Proteobacteria	Gammaproteobacteria	Pseudomonadales	Moraxellaceae	Enhydrobacter	bacterium_UKR	0	0	0	0	149	0	0	0	0	0	0	0	0	0	0	0	0	59	25	0	0
7d11a8373fc8d96116c4ef8bfbafbfb6	Bacteria	Bacteroidota	Bacteroidia	Flavobacteriales	Crocinitomicaceae	Fluviicola	uncultured_Fluviicola	0	0	0	0	0	233	0	0	0	0	0	0	0	0	0	0	0	0	0	0	0
6604ab128d190d4f5b29065aeaa6fdc6	Bacteria	Proteobacteria	Gammaproteobacteria	0.9992052643273628				0	0	232	0	0	0	0	0	0	0	0	0	0	0	0	0	0	0	0	0	0
f9968271176e2c4591c30db0e36d998a	Bacteria	Planctomycetota	Planctomycetes	Pirellulales	Pirellulaceae	uncultured	metagenome	0	0	0	0	0	0	0	232	0	0	0	0	0	0	0	0	0	0	0	0	0
7d57f66faf988a132eaa42013961d562	Bacteria	Proteobacteria	Alphaproteobacteria	Acetobacterales	Acetobacteraceae	uncultured	0.8651554816400482	0	0	0	0	0	0	0	0	0	0	0	0	0	0	0	0	232	0	0	0	0
360729bf735cf9fde3ce48d2d98f935c	Bacteria	Proteobacteria	Alphaproteobacteria	Rickettsiales	Mitochondria	Mitochondria	0.9978175161621327	0	0	31	0	22	0	0	68	110	0	0	0	0	0	0	0	0	0	0	0	0
9690f5d3af6ea6be76844f54a4125350	Bacteria	Proteobacteria	Alphaproteobacteria	Acetobacterales	Acetobacteraceae	0.9982727309042568		0	0	0	0	0	0	0	0	0	0	0	0	0	0	0	0	231	0	0	0	0
27c551fd3e59b008d79b0126784dca2e	Bacteria	Patescibacteria	Parcubacteria	Candidatus_Vogelbacteria	Candidatus_Vogelbacteria	Candidatus_Vogelbacteria	uncultured_bacterium	0	0	0	230	0	0	0	0	0	0	0	0	0	0	0	0	0	0	0	0	0
d8ef405a1045df404df0f7b158d081a8	Bacteria	Planctomycetota	Planctomycetes	Isosphaerales	Isosphaeraceae	Aquisphaera	uncultured_planctomycete	0	0	0	230	0	0	0	0	0	0	0	0	0	0	0	0	0	0	0	0	0
797fbcccca0a97868e7a13558582356d	Bacteria	Proteobacteria	Alphaproteobacteria	Acetobacterales	Acetobacteraceae	0.9999720870256593		0	0	0	0	230	0	0	0	0	0	0	0	0	0	0	0	0	0	0	0	0
93cb40e6d8d1ddc791884f9b76420f33	Bacteria	Actinobacteriota	Thermoleophilia	Solirubrobacterales	67-14	67-14	0.7823669996613307	0	0	0	0	64	0	0	34	0	0	0	0	132	0	0	0	0	0	0	0	0
ec01d7508b7be5f9eba04869f39bdee2	Bacteria	Proteobacteria	Alphaproteobacteria	Sphingomonadales	Sphingomonadaceae	0.95011140498826		0	0	0	0	0	0	0	0	0	0	0	0	0	229	0	0	0	0	0	0	0
8ff3a1ce57d22279aed617fbcbb324fb	Bacteria	Proteobacteria	Alphaproteobacteria	Sphingomonadales	Sphingomonadaceae	Sphingomonas	uncultured_bacterium	0	0	0	0	226	0	0	0	0	0	0	0	0	0	0	0	0	0	0	0	0
ef00ffbbd089c252f714a4d499771704	Bacteria	Cyanobacteria	Cyanobacteriia	Chloroplast	Chloroplast	Chloroplast	Planoglabratella_opercularis	225	0	0	0	0	0	0	0	0	0	0	0	0	0	0	0	0	0	0	0	0
8a4e0fbad11307ba6130f81cb268a8e7	Bacteria	Chloroflexi	Ktedonobacteria	Ktedonobacterales	Ktedonobacteraceae	0.9999889867225927		0	0	0	225	0	0	0	0	0	0	0	0	0	0	0	0	0	0	0	0	0
3050da537262a29a34dd2386a7bf9757	Bacteria	Proteobacteria	Alphaproteobacteria	Rhizobiales	Beijerinckiaceae	0.9369672077728588		0	0	0	225	0	0	0	0	0	0	0	0	0	0	0	0	0	0	0	0	0
88f136191ec2fed42a558153ec484fae	Bacteria	Proteobacteria	Gammaproteobacteria	Coxiellales	Coxiellaceae	Coxiella	uncultured_marine	0	0	0	0	0	0	0	0	225	0	0	0	0	0	0	0	0	0	0	0	0
c321fe3440699755b5a32c3d847a7908	Bacteria	Verrucomicrobiota	Verrucomicrobiae	Pedosphaerales	Pedosphaeraceae	uncultured	uncultured_Verrucomicrobia	0	0	0	0	0	0	0	0	0	0	0	0	0	0	0	0	225	0	0	0	0
93c62e663757b936f22fd9d10d03b924	Bacteria	Proteobacteria	Alphaproteobacteria	Rhizobiales	Beijerinckiaceae	Methylosinus	0.7751410150909651	0	224	0	0	0	0	0	0	0	0	0	0	0	0	0	0	0	0	0	0	0
9cda6c9993665037c81e13884456cb55	Bacteria	Verrucomicrobiota	Verrucomicrobiae	Methylacidiphilales	Methylacidiphilaceae	uncultured	uncultured_bacterium	0	0	0	0	0	0	0	0	224	0	0	0	0	0	0	0	0	0	0	0	0
63f672b1f9b4ab83a6f1cd2a77c513cf	Bacteria	Proteobacteria	Alphaproteobacteria	Rhizobiales	Rhizobiaceae	Bartonella	Bartonella_sp.	0	0	0	0	0	0	0	0	0	0	0	0	0	0	0	0	224	0	0	0	0
59b8cb97a9d31f71f78476f3cb02ab50	Bacteria	Verrucomicrobiota	Verrucomicrobiae	Chthoniobacterales	Chthoniobacteraceae	LD29	uncultured_bacterium	0	0	222	0	0	0	0	0	0	0	0	0	0	0	0	0	0	0	0	0	0
859bbfaa0af76f2bd54117c76caee6f6	Bacteria	Proteobacteria	Gammaproteobacteria	Burkholderiales	Comamonadaceae	Aquabacterium	0.8546789119621861	0	0	0	222	0	0	0	0	0	0	0	0	0	0	0	0	0	0	0	0	0
8350e33227044da9cba91af20e0615c2	Bacteria	Cyanobacteria	Cyanobacteriia	Chloroplast	Chloroplast	Chloroplast	uncultured_bacterium	0	221	0	0	0	0	0	0	0	0	0	0	0	0	0	0	0	0	0	0	0
9badc5ad7f75afe7c65263ce6163573b	Bacteria	Proteobacteria	Alphaproteobacteria	Rhizobiales	Rhizobiaceae	Allorhizobium-Neorhizobium-Pararhizobium-Rhizobium	uncultured_bacterium	0	0	0	0	0	0	0	0	221	0	0	0	0	0	0	0	0	0	0	0	0
885e99b93b57a9d5a6c9db70252ad983	Bacteria	Verrucomicrobiota	Verrucomicrobiae	0.862676663829541				0	0	220	0	0	0	0	0	0	0	0	0	0	0	0	0	0	0	0	0	0
38c09e86eaa544ea1569e263fb7308d6	Bacteria	Actinobacteriota	Thermoleophilia	Solirubrobacterales	67-14	67-14	uncultured_soil	0	0	0	0	0	0	0	125	81	0	0	0	0	0	0	0	0	0	0	0	14
0c204eb3c78e37e0c54f4ac707ece82c	Bacteria	Deinococcota	Deinococci	Deinococcales	Deinococcaceae	Deinococcus	uncultured_bacterium	0	0	0	0	0	0	0	0	0	0	0	0	75	145	0	0	0	0	0	0	0
59648cd323ebbb7d7325f1f019496716	Bacteria	Planctomycetota	Planctomycetes	Isosphaerales	Isosphaeraceae	uncultured	0.7633373771149882	0	219	0	0	0	0	0	0	0	0	0	0	0	0	0	0	0	0	0	0	0
299cd7182d14f5fb91523999d6d31cb5	Bacteria	Proteobacteria	Alphaproteobacteria	0.9998642573094164				0	0	218	0	0	0	0	0	0	0	0	0	0	0	0	0	0	0	0	0	0
940d1194af8beb4bccbdc496fe9dc6e7	Bacteria	Acidobacteriota	Acidobacteriae	Acidobacteriales	Acidobacteriaceae_(Subgroup_1)	0.9999373272598459		0	0	61	0	0	0	0	81	25	0	0	0	51	0	0	0	0	0	0	0	0
7b9e6a22fb3ec748c0f5e91ef8375d5a	Bacteria	Myxococcota	Polyangia	Haliangiales	Haliangiaceae	Haliangium	0.9120062415228394	0	0	0	0	0	0	0	218	0	0	0	0	0	0	0	0	0	0	0	0	0
9161519b3d979ef0b9edcb43cf48ba5c	Bacteria	Firmicutes	Bacilli	Lactobacillales	Catellicoccaceae	Catellicoccus	uncultured_bacterium	0	0	0	0	0	0	0	0	0	0	0	0	0	218	0	0	0	0	0	0	0
02c3196c2db2cd36323803e4ae6c2a80	Bacteria	Proteobacteria	Alphaproteobacteria	Rhizobiales	Rhizobiaceae	0.9879124229391172		0	0	0	0	0	0	0	0	0	0	0	0	0	0	0	218	0	0	0	0	0
259ab39d2973446cbe187af6133229bc	Bacteria	Acidobacteriota	Acidobacteriae	Bryobacterales	Bryobacteraceae	Bryobacter	uncultured_bacterium	0	0	0	0	0	0	0	0	216	0	0	0	0	0	0	0	0	0	0	0	0
c09009a6c7d8714df56d76862d70748c	Bacteria	Proteobacteria	Alphaproteobacteria	Rhizobiales	Beijerinckiaceae	0.9992120830819297		0	0	0	0	0	0	0	214	0	0	0	0	0	0	0	0	0	0	0	0	0
fc7ccc003c375f4a130ef5c4d2aeac39	Bacteria	Firmicutes	Bacilli	Lactobacillales	Streptococcaceae	Streptococcus	uncultured_organism	0	0	0	0	213	0	0	0	0	0	0	0	0	0	0	0	0	0	0	0	0
9f066df171e9ca1337d484e56e1f0e20	Bacteria	Proteobacteria	Alphaproteobacteria	Rhizobiales	A0839	A0839	uncultured_bacterium	0	212	0	0	0	0	0	0	0	0	0	0	0	0	0	0	0	0	0	0	0
0aed962d0b6fc9f25e7cef65b6f8f438	Bacteria	Proteobacteria	Alphaproteobacteria	Caulobacterales	Caulobacteraceae	uncultured	0.9660332083732897	0	0	0	212	0	0	0	0	0	0	0	0	0	0	0	0	0	0	0	0	0
9d7d3c9a2d753db371ce0e5004973255	Bacteria	0.854403343560239						0	0	0	0	0	0	0	0	0	0	0	0	0	0	0	212	0	0	0	0	0
ccfe21b0858582656c87c239a99adec5	Bacteria	0.8954415773089591						0	0	0	0	0	0	0	0	0	0	0	0	0	0	0	212	0	0	0	0	0
564280075fd8665eec2294ec3b525049	Bacteria	Planctomycetota	Planctomycetes	Isosphaerales	Isosphaeraceae	0.9999954176362574		0	0	0	0	0	0	0	211	0	0	0	0	0	0	0	0	0	0	0	0	0
c492274756c06b6fcea45d0e59a63a4d	Bacteria	Proteobacteria	Gammaproteobacteria	0.9999891739301803				0	0	0	0	0	0	0	0	211	0	0	0	0	0	0	0	0	0	0	0	0
7c4c091d36b83de0f6b9d3faecd645d7	Bacteria	Acidobacteriota	Blastocatellia	Blastocatellales	Blastocatellaceae	JGI_0001001-H03	0.7261792853892172	0	0	0	0	0	0	0	0	0	0	0	0	0	0	0	0	0	0	0	211	0
517a9153f1fd4e0ba4317c070f39b286	Bacteria	Proteobacteria	Alphaproteobacteria	Sphingomonadales	Sphingomonadaceae	0.9387370266351173		0	0	0	0	0	0	0	0	0	0	0	0	0	210	0	0	0	0	0	0	0
fdf8578731f48716f03ebb73aa3c56d0	Bacteria	Acidobacteriota	Acidobacteriae	Bryobacterales	Bryobacteraceae	Bryobacter	0.9603092008964897	0	0	209	0	0	0	0	0	0	0	0	0	0	0	0	0	0	0	0	0	0
e5acb0eacabdd0d0ac96e82665af4d1e	Bacteria	Proteobacteria	Gammaproteobacteria	Burkholderiales	Comamonadaceae	0.9999989981718336		0	0	0	209	0	0	0	0	0	0	0	0	0	0	0	0	0	0	0	0	0
912dda2a536a0a187845c5affa351f62	Bacteria	Myxococcota	Polyangia	Polyangiales	Phaselicystidaceae	Phaselicystis	uncultured_delta	0	0	0	208	0	0	0	0	0	0	0	0	0	0	0	0	0	0	0	0	0
f6f7e707b4121d30ecd213d3950698fa	Bacteria	Proteobacteria	Alphaproteobacteria	Sphingomonadales	Sphingomonadaceae	Sphingomonas	Sphingomonas_sp.	0	0	206	0	0	0	0	0	0	0	0	0	0	0	0	0	0	0	0	0	0
d51915ff59f82b6a2876cd03458ca76b	Bacteria	Proteobacteria	Alphaproteobacteria	Caulobacterales	Caulobacteraceae	uncultured	uncultured_Brucellaceae	0	0	0	0	0	0	0	0	206	0	0	0	0	0	0	0	0	0	0	0	0
f816e4bc6881624009ef70cfe8e49a5a	Bacteria	Actinobacteriota	Actinobacteria	Propionibacteriales	Nocardioidaceae	Nocardioides	Nocardioides_alpinus	0	0	0	0	0	0	0	0	0	0	0	0	0	0	0	206	0	0	0	0	0
a64ad3c589f225402af37d5c0cc2857d	Bacteria	Proteobacteria	Alphaproteobacteria	Sphingomonadales	Sphingomonadaceae	0.8931661631047123		0	0	0	0	205	0	0	0	0	0	0	0	0	0	0	0	0	0	0	0	0
ab452591335f870b811759c88cd88f11	Bacteria	Verrucomicrobiota	Verrucomicrobiae	0.8640668263491701				0	0	0	0	205	0	0	0	0	0	0	0	0	0	0	0	0	0	0	0	0
426ea38c3d944ba56cc220fbd300518d	Bacteria	Acidobacteriota	Acidobacteriae	Acidobacteriales	Acidobacteriaceae_(Subgroup_1)	Granulicella	uncultured_bacterium	0	0	0	0	0	0	0	205	0	0	0	0	0	0	0	0	0	0	0	0	0
149ca986f09ff4774b40c7652d182063	Bacteria	Proteobacteria	Gammaproteobacteria	Salinisphaerales	Solimonadaceae	Nevskia	uncultured_bacterium	0	0	0	204	0	0	0	0	0	0	0	0	0	0	0	0	0	0	0	0	0
d108c144da9012eed35102d00b2a26e9	Bacteria	Proteobacteria	Alphaproteobacteria	Rhizobiales	Rhizobiaceae	0.9940207532570408		0	0	0	0	0	0	0	0	0	0	0	204	0	0	0	0	0	0	0	0	0
e6dc2ff27b321f97b1dd4a1357f3f987	Bacteria	Proteobacteria	Gammaproteobacteria	0.9993879180462354				0	203	0	0	0	0	0	0	0	0	0	0	0	0	0	0	0	0	0	0	0
0356291175f704f968d46d51676b19e5	Bacteria	Proteobacteria	Alphaproteobacteria	Acetobacterales	Acetobacteraceae	Acidiphilium	uncultured_bacterium	0	0	0	49	0	0	0	0	154	0	0	0	0	0	0	0	0	0	0	0	0
53e1bb383b4c3ca50aca2d889fad386a	Bacteria	Proteobacteria	Alphaproteobacteria	Rhizobiales	Beijerinckiaceae	0.9521914532194746		0	0	0	0	55	0	0	33	115	0	0	0	0	0	0	0	0	0	0	0	0
f15499b78ba429639f2e95d51293e94a	Bacteria	Chloroflexi	KD4-96	KD4-96	KD4-96	KD4-96	uncultured_bacterium	0	0	0	0	0	0	0	0	203	0	0	0	0	0	0	0	0	0	0	0	0
a98e8fe8de4274546d775b5566592168	Bacteria	Proteobacteria	Alphaproteobacteria	Sphingomonadales	Sphingomonadaceae	0.924117064307203		0	202	0	0	0	0	0	0	0	0	0	0	0	0	0	0	0	0	0	0	0
ddae9e7f6dbfb815b1b563d9a4c70543	Bacteria	Proteobacteria	Alphaproteobacteria	Sphingomonadales	Sphingomonadaceae	Sphingomonas	Sphingomonas_sp.	0	0	201	0	0	0	0	0	0	0	0	0	0	0	0	0	0	0	0	0	0
7aa69942e9d1a87550da3cfbfc0cc995	Bacteria	Proteobacteria	Gammaproteobacteria	0.999985183402433				0	0	0	0	0	0	0	201	0	0	0	0	0	0	0	0	0	0	0	0	0
5cde40116318d413006e417f82e758cf	Bacteria	Actinobacteriota	Actinobacteria	Propionibacteriales	Nocardioidaceae	Nocardioides	0.9999933048629316	0	35	48	0	0	0	0	110	0	0	0	7	0	0	0	0	0	0	0	0	0
82b40dd389a4fe6873b13519021de1a6	Bacteria	Proteobacteria	Gammaproteobacteria	Legionellales	Legionellaceae	Legionella	uncultured_Legionella	0	0	200	0	0	0	0	0	0	0	0	0	0	0	0	0	0	0	0	0	0
12926e8857761787552ac6e61356b412	Bacteria	Proteobacteria	Gammaproteobacteria	Burkholderiales	Neisseriaceae	Conchiformibius	Neisseria_sp.	0	0	0	0	0	0	0	0	0	0	0	0	200	0	0	0	0	0	0	0	0
f2cc7f85b0f414ae06406c568b841709	Bacteria	Actinobacteriota	Actinobacteria	Corynebacteriales	Dietziaceae	Dietzia	Dietzia_sp.	25	174	0	0	0	0	0	0	0	0	0	0	0	0	0	0	0	0	0	0	0
52315f87f5be27c0c447b74f002250b6	Bacteria	Proteobacteria	Alphaproteobacteria	Rhizobiales	Beijerinckiaceae	uncultured	uncultured_Methylocella	0	0	0	198	0	0	0	0	0	0	0	0	0	0	0	0	0	0	0	0	0
a0da7d39bfa7d2f69e9d7ffac9e01c66	Bacteria	Dependentiae	Babeliae	Babeliales	0.999999990475114			0	0	0	198	0	0	0	0	0	0	0	0	0	0	0	0	0	0	0	0	0
ad173435e75db8848d4e61ddbba2d68c	Bacteria	Acidobacteriota	Acidobacteriae	Acidobacteriales	Acidobacteriaceae_(Subgroup_1)	0.9999239387785948		0	0	0	0	0	0	0	0	198	0	0	0	0	0	0	0	0	0	0	0	0
f8eadbc3f2af695a5feeb298a5ff3d41	Bacteria	Proteobacteria	Gammaproteobacteria	Burkholderiales	Comamonadaceae	Curvibacter	uncultured_bacterium	0	0	0	0	0	0	0	0	0	0	0	197	0	0	0	0	0	0	0	0	0
14e69d43728f728feb829265211ab565	Bacteria	Proteobacteria	Alphaproteobacteria	Rhizobiales	Beijerinckiaceae	0.9154928037580562		0	0	0	0	0	0	0	0	0	0	0	0	0	0	0	196	0	0	0	0	0
1be87a039e643ea54904b637fb6c801d	Bacteria	Proteobacteria	Alphaproteobacteria	Sphingomonadales	Sphingomonadaceae	Altererythrobacter	Altererythrobacter_sp.	0	0	0	0	0	0	0	0	0	0	0	0	0	0	0	0	0	0	196	0	0
3b987b35f503e16c7a1482996228a089	Bacteria	Bacteroidota	Bacteroidia	Flavobacteriales	Flavobacteriaceae	Flavobacterium	uncultured_bacterium	0	0	195	0	0	0	0	0	0	0	0	0	0	0	0	0	0	0	0	0	0
4b485bb3627a17afeaf9c2ac9af7b94e	Bacteria	Actinobacteriota	Thermoleophilia	Solirubrobacterales	67-14	67-14	0.7303802331140984	0	0	0	195	0	0	0	0	0	0	0	0	0	0	0	0	0	0	0	0	0
fbfb1d44df708baed98792d5cd50e43b	Bacteria	Proteobacteria	Alphaproteobacteria	Rhizobiales	Xanthobacteraceae	Bradyrhizobium	Bradyrhizobiaceae_bacterium	0	0	0	0	195	0	0	0	0	0	0	0	0	0	0	0	0	0	0	0	0
b6afe070ad1273e01cdbee5a39f9b580	Bacteria	Proteobacteria	Alphaproteobacteria	Sphingomonadales	Sphingomonadaceae	Sphingomonas	0.8339103438100937	0	0	0	0	0	0	0	72	123	0	0	0	0	0	0	0	0	0	0	0	0
c1c023860cf48a4e501edabee194e9cc	Bacteria	Cyanobacteria	Cyanobacteriia	Cyanobacteriales	Nostocaceae	0.923905135196703		0	0	194	0	0	0	0	0	0	0	0	0	0	0	0	0	0	0	0	0	0
25abd3645a3c5e3fc329fecdeb43ca44	Bacteria	Acidobacteriota	Acidobacteriae	Acidobacteriales	Acidobacteriaceae_(Subgroup_1)	Occallatibacter	0.7470985397657057	0	0	106	0	0	0	0	0	0	0	0	0	88	0	0	0	0	0	0	0	0
e1494f8b32a3ce58083a081a98ac5409	Bacteria	Proteobacteria	Alphaproteobacteria	Rhizobiales	Beijerinckiaceae	Methylosinus	0.7778633834999782	0	0	0	194	0	0	0	0	0	0	0	0	0	0	0	0	0	0	0	0	0
f05c3cc7121988eebe4dfbf36868c463	Bacteria	Proteobacteria	Alphaproteobacteria	Rhizobiales	Beijerinckiaceae	0.9571243056286661		0	0	0	0	0	0	0	0	65	0	0	129	0	0	0	0	0	0	0	0	0
b85ff305604437146228831bb8360c12	Bacteria	Proteobacteria	Alphaproteobacteria	Rhizobiales	Rhizobiaceae	Allorhizobium-Neorhizobium-Pararhizobium-Rhizobium	0.9741989760190299	0	0	193	0	0	0	0	0	0	0	0	0	0	0	0	0	0	0	0	0	0
8605c904705d99f905aad326eb7b5af9	Bacteria	Proteobacteria	Gammaproteobacteria	Pseudomonadales	Pseudomonadaceae	Pseudomonas	0.999956390705223	0	0	193	0	0	0	0	0	0	0	0	0	0	0	0	0	0	0	0	0	0
37579ee17050ebd16d1852d2fd456bfe	Bacteria	Acidobacteriota	Acidobacteriae	Acidobacteriales	Acidobacteriaceae_(Subgroup_1)	Granulicella	uncultured_bacterium	0	0	0	0	0	0	0	0	193	0	0	0	0	0	0	0	0	0	0	0	0
771610655624b9974bac85a08c9e6c5a	Bacteria	Proteobacteria	Alphaproteobacteria	Acetobacterales	Acetobacteraceae	0.9997881310886196		0	0	0	0	0	0	0	0	24	0	0	0	0	0	169	0	0	0	0	0	0
54af695c1546ec301b5e0b947c2934a1	Bacteria	Proteobacteria	Alphaproteobacteria	Rhizobiales	Beijerinckiaceae	0.9524599931142678		0	0	192	0	0	0	0	0	0	0	0	0	0	0	0	0	0	0	0	0	0
6e333af181909ea8f1b5a07435261880	Bacteria	Actinobacteriota	Actinobacteria	Micrococcales	Microbacteriaceae	0.7263825909956192		0	0	109	0	0	0	0	36	47	0	0	0	0	0	0	0	0	0	0	0	0
ca32341c95b838af7e107195d9c2c52d	Bacteria	Bacteroidota	Bacteroidia	Flavobacteriales	Blattabacteriaceae	Blattabacteriaceae	bacterium_endosymbiont	0	0	0	0	0	0	0	192	0	0	0	0	0	0	0	0	0	0	0	0	0
3e2787182c287ffd69c7a6adfa86cf1e	Bacteria	Acidobacteriota	Acidobacteriae	Acidobacteriales	Acidobacteriaceae_(Subgroup_1)	Edaphobacter	uncultured_Acidobacteria	0	0	0	0	0	0	0	44	0	0	0	0	0	0	148	0	0	0	0	0	0
e982101879b05a482c50d24494fd059d	Bacteria	Bacteroidota	Bacteroidia	Chitinophagales	Chitinophagaceae	Parafilimonas	uncultured_bacterium	0	0	84	107	0	0	0	0	0	0	0	0	0	0	0	0	0	0	0	0	0
8a1ca8a9ca8b69551628335afb63c02c	Bacteria	Proteobacteria	Alphaproteobacteria	Acetobacterales	Acetobacteraceae	Acetobacter	Acetobacter_pasteurianus	0	0	173	0	0	0	0	0	0	0	0	0	0	0	17	0	0	0	0	0	0
6d18d467da033b3480e33b67b11ebebf	Bacteria	Proteobacteria	Alphaproteobacteria	Rhizobiales	Beijerinckiaceae	0.917879953092699		0	0	0	0	190	0	0	0	0	0	0	0	0	0	0	0	0	0	0	0	0
b9df63a0250791325fa27217f65bb22a	Bacteria	Actinobacteriota	Actinobacteria	Propionibacteriales	Nocardioidaceae	Nocardioides	0.999943106910489	0	0	0	0	190	0	0	0	0	0	0	0	0	0	0	0	0	0	0	0	0
3477d96f607c83c63db1b7a3e8840e29	Bacteria	Cyanobacteria	Cyanobacteriia	Cyanobacteriales	Nostocaceae	Stigonema_SAG_48.90	0.8319803212086119	0	0	189	0	0	0	0	0	0	0	0	0	0	0	0	0	0	0	0	0	0
fe38bc0ad4d258f7c05f4a326a388854	Bacteria	Verrucomicrobiota	Verrucomicrobiae	Chthoniobacterales	0.7566896111540521			0	0	189	0	0	0	0	0	0	0	0	0	0	0	0	0	0	0	0	0	0
5e2a667f02fd3bbcce4fecdf98cc720d	Bacteria	Proteobacteria	Alphaproteobacteria	0.9999491604053953				0	0	0	0	189	0	0	0	0	0	0	0	0	0	0	0	0	0	0	0	0
370d3cf8cdbb38f4518e1fcd60aa3be3	Bacteria	Bacteroidota	Bacteroidia	Bacteroidales	Porphyromonadaceae	Porphyromonas	uncultured_bacterium	0	0	0	0	0	0	0	0	48	0	0	0	140	0	0	0	0	0	0	0	0
4eb49104dffbc732768d7b3c144bfa08	Bacteria	Acidobacteriota	Acidobacteriae	Acidobacteriales	Acidobacteriaceae_(Subgroup_1)	Edaphobacter	uncultured_Acidobacteria	0	0	0	187	0	0	0	0	0	0	0	0	0	0	0	0	0	0	0	0	0
c79b19bef5e1477db5a3423fe1715c5a	Bacteria	Proteobacteria	Alphaproteobacteria	Rhizobiales	Beijerinckiaceae	uncultured	uncultured_bacterium	0	0	0	0	187	0	0	0	0	0	0	0	0	0	0	0	0	0	0	0	0
0d2799bcffbcc4f1145ab8b103f43b17	Bacteria	Proteobacteria	Gammaproteobacteria	Pseudomonadales	Pseudomonadaceae	Pseudomonas	0.9999923221833273	0	0	0	0	0	0	0	49	0	0	0	0	0	0	0	0	0	0	138	0	0
895194b4a4178e39aa7b3443689416f8	Bacteria	Proteobacteria	Alphaproteobacteria	Rhizobiales	Rhizobiaceae	0.9894838127327455		0	0	0	0	0	0	0	0	0	0	0	0	0	0	0	0	187	0	0	0	0
1b6b040b0c57d771e1071c92d05552b4	Bacteria	Proteobacteria	Alphaproteobacteria	Acetobacterales	Acetobacteraceae	0.9994728452708471		0	186	0	0	0	0	0	0	0	0	0	0	0	0	0	0	0	0	0	0	0
2ad77ead788131b0246ecf17aeb5d349	Bacteria	Proteobacteria	Alphaproteobacteria	Rhizobiales	Beijerinckiaceae	0.9980731398824128		0	0	0	0	0	0	186	0	0	0	0	0	0	0	0	0	0	0	0	0	0
809e2597253fffe379877c34663509bd	Bacteria	Proteobacteria	Alphaproteobacteria	Rhizobiales	Beijerinckiaceae	uncultured	uncultured_bacterium	0	0	0	0	0	0	0	186	0	0	0	0	0	0	0	0	0	0	0	0	0
3bf78edd41d4fcdc52acd57eedeb873b	Bacteria	Proteobacteria	Alphaproteobacteria	Caulobacterales	Caulobacteraceae	Brevundimonas	Brevundimonas_subvibrioides	0	0	0	0	0	0	0	0	185	0	0	0	0	0	0	0	0	0	0	0	0
c33050258af2325633295cb966b5be3f	Bacteria	Proteobacteria	Alphaproteobacteria	Acetobacterales	Acetobacteraceae	0.9996912543377819		0	0	0	0	0	0	0	0	0	0	0	0	185	0	0	0	0	0	0	0	0
20c7f405c81c8e24019079f81b37942b	Bacteria	Proteobacteria	Alphaproteobacteria	Rhizobiales	Beijerinckiaceae	uncultured	0.7063983670948553	0	0	0	0	184	0	0	0	0	0	0	0	0	0	0	0	0	0	0	0	0
9681bb928edcdcd3a7616e9c4d5958c1	Bacteria	Proteobacteria	Alphaproteobacteria	Rhizobiales	Beijerinckiaceae	0.976388111250942		0	136	13	0	0	0	0	0	34	0	0	0	0	0	0	0	0	0	0	0	0
1a180baad16ff586cdd00bd085fe4d97	Bacteria	Proteobacteria	Alphaproteobacteria	Caulobacterales	Caulobacteraceae	0.9436362292220385		0	0	183	0	0	0	0	0	0	0	0	0	0	0	0	0	0	0	0	0	0
c45c9b8544f684cfede7413cfbb49241	Bacteria	Bacteroidota	Bacteroidia	Chitinophagales	Chitinophagaceae	Edaphobaculum	metagenome	0	0	0	0	182	0	0	0	0	0	0	0	0	0	0	0	0	0	0	0	0
477f9d8ecbb00ecb511fd39e3bfe82f6	Bacteria	Proteobacteria	Alphaproteobacteria	0.9998016112756948				0	0	181	0	0	0	0	0	0	0	0	0	0	0	0	0	0	0	0	0	0
472aac7255615ef7835b6ea818d0f715	Bacteria	Armatimonadota	Armatimonadia	Armatimonadales	Armatimonadales	Armatimonadales	0.8363702520809316	0	0	181	0	0	0	0	0	0	0	0	0	0	0	0	0	0	0	0	0	0
4eed9ab0e23ef96a8bf5dc4c6f720f0a	Bacteria	Proteobacteria	Alphaproteobacteria	Rhizobiales	Beijerinckiaceae	Methylobacterium-Methylorubrum	uncultured_bacterium	0	0	0	0	96	0	0	0	0	0	0	0	0	0	85	0	0	0	0	0	0
70556092f86b21f0bc52a3f68fa870e1	Bacteria	Acidobacteriota	Acidobacteriae	Acidobacteriales	Acidobacteriaceae_(Subgroup_1)	Granulicella	uncultured_bacterium	0	0	0	0	0	0	0	0	181	0	0	0	0	0	0	0	0	0	0	0	0
fd0e811dfdf8d9aa42a18b53cb11b68b	Bacteria	Firmicutes	Bacilli	Lactobacillales	Streptococcaceae	Streptococcus	uncultured_organism	0	180	0	0	0	0	0	0	0	0	0	0	0	0	0	0	0	0	0	0	0
7981406c359a67921f8f4caa9cafadae	Bacteria	Proteobacteria	Alphaproteobacteria	Rhizobiales	Beijerinckiaceae	Methylobacterium-Methylorubrum	0.7061668495476058	0	0	180	0	0	0	0	0	0	0	0	0	0	0	0	0	0	0	0	0	0
056c0dc1b1188da3973c7dd906113007	Bacteria	Proteobacteria	Gammaproteobacteria	Pseudomonadales	Moraxellaceae	Enhydrobacter	bacterium_UKR	0	0	0	0	0	0	0	7	119	0	0	0	0	47	0	0	0	0	0	7	0
68c569cd4f4d27e0956823eac74f252b	Bacteria	Actinobacteriota	Actinobacteria	0.9999418933945298				0	172	0	0	0	0	0	0	0	0	0	0	0	0	0	0	0	0	0	0	6
6bfb79927a2f66c3090d7ad214b7b23f	Bacteria	Acidobacteriota	Vicinamibacteria	Vicinamibacterales	uncultured	uncultured	0.9999999986382584	0	0	177	0	0	0	0	0	0	0	0	0	0	0	0	0	0	0	0	0	0
90f6ee202974ad7102317e504bb5120e	Bacteria	Actinobacteriota	Acidimicrobiia	0.7028032589069174				0	0	0	0	177	0	0	0	0	0	0	0	0	0	0	0	0	0	0	0	0
657c57cb4975b3f8ecdad9ddbd08a054	Bacteria	Proteobacteria	Alphaproteobacteria	0.9998839772772005				0	0	0	0	0	0	0	177	0	0	0	0	0	0	0	0	0	0	0	0	0
a640100fd3c4f20ab925076ee4dc27c8	Bacteria	Acidobacteriota	Acidobacteriae	Acidobacteriales	Acidobacteriaceae_(Subgroup_1)	0.9999997586030256		0	0	0	0	0	0	0	177	0	0	0	0	0	0	0	0	0	0	0	0	0
d5da6af6c2c31af351ea594829e093c2	Bacteria	Proteobacteria	Alphaproteobacteria	Rhizobiales	Methylopilaceae	Hansschlegelia	Methylopila_sp.	0	0	0	0	0	0	0	0	177	0	0	0	0	0	0	0	0	0	0	0	0
25febaf8ef201c116e7565f9d290b93c	Bacteria	Proteobacteria	Alphaproteobacteria	Acetobacterales	Acetobacteraceae	0.9987901016415655		0	0	0	0	0	0	0	0	177	0	0	0	0	0	0	0	0	0	0	0	0
a4d24acbaf0ef782f3f350b5be714924	Bacteria	Firmicutes	Bacilli	RF39	RF39	RF39	uncultured_Firmicutes	0	0	0	176	0	0	0	0	0	0	0	0	0	0	0	0	0	0	0	0	0
b134b9f0076a4b2a05acf543fe6ebf21	Bacteria	Acidobacteriota	Acidobacteriae	Acidobacteriales	Acidobacteriaceae_(Subgroup_1)	Granulicella	uncultured_bacterium	0	0	0	127	0	0	0	0	0	0	0	0	0	0	0	0	0	0	0	49	0
4b47c218ce3fbd9794e29dfc302fe6fa	Bacteria	Proteobacteria	Alphaproteobacteria	Rhizobiales	Beijerinckiaceae	0.8274689497692554		0	0	0	71	57	0	0	0	48	0	0	0	0	0	0	0	0	0	0	0	0
fbd5d3a8c239f59e2c34942cc3f922fe	Bacteria	Proteobacteria	Alphaproteobacteria	Sphingomonadales	Sphingomonadaceae	Sphingomonas	Sphingomonas_sp.	0	0	0	0	0	0	0	0	175	0	0	0	0	0	0	0	0	0	0	0	0
92d4d01193cf2814691eba0ef2fd6f04	Bacteria	Proteobacteria	Alphaproteobacteria	Acetobacterales	Acetobacteraceae	0.9999692231783839		0	0	0	0	0	0	0	0	0	0	0	175	0	0	0	0	0	0	0	0	0
6b5e99935ae841543a049737b592e39a	Bacteria	0.9999999763801114						0	0	0	0	0	0	0	174	0	0	0	0	0	0	0	0	0	0	0	0	0
6cf17c0bfdd3c53959957209c1d3acaf	Bacteria	Firmicutes	Bacilli	Lactobacillales	Streptococcaceae	Lactococcus	uncultured_bacterium	0	173	0	0	0	0	0	0	0	0	0	0	0	0	0	0	0	0	0	0	0
e01675542288ed9b35570fe308f5f53e	Bacteria	Proteobacteria	Gammaproteobacteria	Burkholderiales	Comamonadaceae	Rhizobacter	0.8556580971516179	0	0	173	0	0	0	0	0	0	0	0	0	0	0	0	0	0	0	0	0	0
1cbf8edb48bd49fb5d1bb754c66f4791	Bacteria	0.9785611967135047						0	0	0	0	0	0	0	0	0	0	173	0	0	0	0	0	0	0	0	0	0
173dc88e6ac359f97920202124342d10	Bacteria	Proteobacteria	Gammaproteobacteria	Pseudomonadales	Moraxellaceae	Acinetobacter	uncultured_bacterium	0	0	106	11	0	0	0	55	0	0	0	0	0	0	0	0	0	0	0	0	0
4f31538e04064297b73227ce01170849	Bacteria	Bacteroidota	Bacteroidia	Cytophagales	Spirosomaceae	Spirosoma	unidentified	0	0	0	0	172	0	0	0	0	0	0	0	0	0	0	0	0	0	0	0	0
7ac20ed7078b5690e5999ad99158f49f	Bacteria	Bacteroidota	Bacteroidia	Bacteroidales	Porphyromonadaceae	Porphyromonas	uncultured_Porphyromonas	0	0	0	0	0	0	0	0	172	0	0	0	0	0	0	0	0	0	0	0	0
333f64662cc9d219b100a95c8581be2a	Bacteria	Actinobacteriota	Actinobacteria	Propionibacteriales	Nocardioidaceae	Nocardioides	0.9999878033885427	0	0	171	0	0	0	0	0	0	0	0	0	0	0	0	0	0	0	0	0	0
96306791cfad9a75e47c58d12f84703c	Bacteria	Bacteroidota	Bacteroidia	Sphingobacteriales	LiUU-11-161	LiUU-11-161	metagenome	0	0	0	0	0	171	0	0	0	0	0	0	0	0	0	0	0	0	0	0	0
24a7c43d66ba6d32201db4c81c9968ac	Bacteria	Proteobacteria	Alphaproteobacteria	Sphingomonadales	Sphingomonadaceae	Sphingomonas	0.8467605906115885	0	0	0	0	0	0	0	171	0	0	0	0	0	0	0	0	0	0	0	0	0
5569f980c4a995d4c8273c48dfad7f28	Bacteria	Actinobacteriota	Actinobacteria	Corynebacteriales	Corynebacteriaceae	Corynebacterium	0.9999994545430144	0	0	0	0	170	0	0	0	0	0	0	0	0	0	0	0	0	0	0	0	0
9b9f6f7a0698247f580740f43fb04079	Bacteria	Proteobacteria	Gammaproteobacteria	Legionellales	Legionellaceae	Legionella	0.9918811328818307	0	0	0	0	170	0	0	0	0	0	0	0	0	0	0	0	0	0	0	0	0
d95ecc4f2f1ea5eb718f485f432537d5	Bacteria	Planctomycetota	Planctomycetes	Isosphaerales	Isosphaeraceae	Tundrisphaera	uncultured_bacterium	0	0	0	0	0	0	0	0	0	0	0	0	170	0	0	0	0	0	0	0	0
9a62c3f25df238ce0ffcd8d07e82e01a	Bacteria	Planctomycetota	Planctomycetes	Isosphaerales	Isosphaeraceae	Tundrisphaera	uncultured_bacterium	0	0	0	0	0	0	0	0	0	0	0	0	0	0	170	0	0	0	0	0	0
7e460b305e72e8029377fe2ad8a58c9d	Bacteria	Proteobacteria	Alphaproteobacteria	Rhizobiales	Beijerinckiaceae	0.9103946328070605		0	0	0	0	0	0	0	0	0	0	0	0	0	0	0	0	0	0	0	170	0
70ac5e15e9e0e3f7594a2d3373570dbe	Bacteria	Proteobacteria	Alphaproteobacteria	Rhizobiales	Beijerinckiaceae	0.8705506145315222		0	168	0	0	0	0	0	0	0	0	0	0	0	0	0	0	0	0	0	0	0
208491d3348888bcba6bb1c249167f21	Bacteria	Verrucomicrobiota	Verrucomicrobiae	Chthoniobacterales	Chthoniobacteraceae	LD29	uncultured_bacterium	0	0	168	0	0	0	0	0	0	0	0	0	0	0	0	0	0	0	0	0	0
485e1f72c037c4375d8384c39299933c	Bacteria	Actinobacteriota	Actinobacteria	Pseudonocardiales	Pseudonocardiaceae	Amycolatopsis	Amycolatopsis_saalfeldensis	0	0	0	109	59	0	0	0	0	0	0	0	0	0	0	0	0	0	0	0	0
5066e751309be16e2a7c30cd3eabd22b	Bacteria	Actinobacteriota	Thermoleophilia	Gaiellales	uncultured	uncultured	uncultured_bacterium	0	0	0	0	0	0	0	0	0	0	0	0	0	0	167	0	0	0	0	0	0
1231c3159174b4307e66d2d193821bd2	Bacteria	Actinobacteriota	Thermoleophilia	Solirubrobacterales	Solirubrobacteraceae	Solirubrobacter	uncultured_bacterium	0	166	0	0	0	0	0	0	0	0	0	0	0	0	0	0	0	0	0	0	0
f0f8e0e7534ff7d9221db27331fa8a6f	Bacteria	Proteobacteria	Alphaproteobacteria	Caulobacterales	Caulobacteraceae	0.9845873935063493		0	0	0	0	0	0	166	0	0	0	0	0	0	0	0	0	0	0	0	0	0
349649afbb080afab09673c9950380f8	Bacteria	Actinobacteriota	Actinobacteria	Pseudonocardiales	Pseudonocardiaceae	0.9995293520107743		0	0	0	165	0	0	0	0	0	0	0	0	0	0	0	0	0	0	0	0	0
52927b694e244cc8c9c5bb181df9cb3a	Bacteria	Proteobacteria	Alphaproteobacteria	Caulobacterales	Caulobacteraceae	0.7622782885207179		0	0	0	0	0	0	165	0	0	0	0	0	0	0	0	0	0	0	0	0	0
daf5f69b9e31b49876d6484ccb091ee5	Bacteria	Myxococcota	Polyangia	Haliangiales	Haliangiaceae	Haliangium	0.7150282162183015	0	0	164	0	0	0	0	0	0	0	0	0	0	0	0	0	0	0	0	0	0
fad8c04b14e0dccff294f75f07a036a5	Bacteria	Bacteroidota	Bacteroidia	Flavobacteriales	Weeksellaceae	Chryseobacterium	Chryseobacterium_sp.	0	0	164	0	0	0	0	0	0	0	0	0	0	0	0	0	0	0	0	0	0
5940889d714459c5610c4fb0358235ea	Bacteria	Proteobacteria	Alphaproteobacteria	Rhizobiales	Xanthobacteraceae	0.9894781176724531		0	0	0	164	0	0	0	0	0	0	0	0	0	0	0	0	0	0	0	0	0
bd67a927cc002c8afdbd4d2d459a718d	Bacteria	Proteobacteria	Alphaproteobacteria	Rickettsiales	Mitochondria	Mitochondria	0.9104807422085407	0	0	0	0	164	0	0	0	0	0	0	0	0	0	0	0	0	0	0	0	0
1f71b0ad0c360948e0e3e0116dcf9e5e	Bacteria	Proteobacteria	Gammaproteobacteria	Burkholderiales	Comamonadaceae	0.99997475435255		0	0	163	0	0	0	0	0	0	0	0	0	0	0	0	0	0	0	0	0	0
c61588624f6899589f71fb032a8d842e	Bacteria	Proteobacteria	Alphaproteobacteria	Acetobacterales	Acetobacteraceae	0.9988097836928822		0	0	0	0	0	0	0	0	163	0	0	0	0	0	0	0	0	0	0	0	0
2d3c22153773345b19b6d7b1d7050d07	Bacteria	Actinobacteriota	Actinobacteria	Corynebacteriales	Corynebacteriaceae	Corynebacterium	uncultured_bacterium	0	0	0	0	0	0	0	0	0	0	0	0	162	0	0	0	0	0	0	0	0
815cd43758107790baf46f81e9184b8a	Bacteria	Proteobacteria	Gammaproteobacteria	Xanthomonadales	Rhodanobacteraceae	0.8279181376207564		0	161	0	0	0	0	0	0	0	0	0	0	0	0	0	0	0	0	0	0	0
95947f528760ee6f7c3708bf9e2ed4c9	Bacteria	Proteobacteria	Alphaproteobacteria	Rhizobiales	Beijerinckiaceae	Methylobacterium-Methylorubrum	0.7189024731649983	0	0	62	99	0	0	0	0	0	0	0	0	0	0	0	0	0	0	0	0	0
1bcc0925b640d8eea5c1e460267bae7c	Bacteria	Proteobacteria	Alphaproteobacteria	Elsterales	uncultured	uncultured	uncultured_bacterium	0	0	0	161	0	0	0	0	0	0	0	0	0	0	0	0	0	0	0	0	0
7f658fb34f73ab916b07431248dd0581	Bacteria	Proteobacteria	Alphaproteobacteria	Rhizobiales	0.9955752819564284			0	0	0	0	0	0	0	0	161	0	0	0	0	0	0	0	0	0	0	0	0
c95a01ceec19e08de1d8a23e22cd4f03	Bacteria	Bacteroidota	Bacteroidia	Bacteroidales	Bacteroidaceae	Bacteroides	uncultured_bacterium	0	0	0	0	0	0	0	0	161	0	0	0	0	0	0	0	0	0	0	0	0
985b64fd1860e39bccf7d55e51c9b5ed	Bacteria	Verrucomicrobiota	Verrucomicrobiae	Chthoniobacterales	Chthoniobacteraceae	LD29	uncultured_bacterium	0	0	0	0	0	0	0	160	0	0	0	0	0	0	0	0	0	0	0	0	0
a324a5e63e1c909f77ba1cd63a7288c4	Bacteria	Actinobacteriota	Actinobacteria	Corynebacteriales	Corynebacteriaceae	Corynebacterium	uncultured_bacterium	0	0	0	0	159	0	0	0	0	0	0	0	0	0	0	0	0	0	0	0	0
aa6a5714ac99ce18c9517ad8bda4805a	Bacteria	Firmicutes	0.830391533191036					0	0	0	0	0	0	0	0	159	0	0	0	0	0	0	0	0	0	0	0	0
41b446d2c2d5ba82bda0f1d4b5fea335	Bacteria	Proteobacteria	Alphaproteobacteria	Acetobacterales	Acetobacteraceae	0.9984875520712821		0	0	0	158	0	0	0	0	0	0	0	0	0	0	0	0	0	0	0	0	0
9d7f0893c4c47634fc09d8b5286bd9a7	Bacteria	Proteobacteria	Alphaproteobacteria	Sphingomonadales	Sphingomonadaceae	0.9633647413053452		0	0	0	0	0	0	0	0	0	0	0	0	0	157	0	0	0	0	0	0	0
e2e6d917f3069f6c111334ca59d578a9	Bacteria	Verrucomicrobiota	Verrucomicrobiae	Chthoniobacterales	Chthoniobacteraceae	Candidatus_Udaeobacter	0.9999999998884768	0	0	156	0	0	0	0	0	0	0	0	0	0	0	0	0	0	0	0	0	0
759dd4dfdc540c049ddade22a76b6165	Bacteria	Acidobacteriota	Acidobacteriae	Acidobacteriales	Acidobacteriaceae_(Subgroup_1)	Granulicella	uncultured_bacterium	0	0	156	0	0	0	0	0	0	0	0	0	0	0	0	0	0	0	0	0	0
6914b63227f2f04ea523c90b4fa75f91	Bacteria	Actinobacteriota	Actinobacteria	Pseudonocardiales	Pseudonocardiaceae	0.9413056671777679		0	0	0	0	156	0	0	0	0	0	0	0	0	0	0	0	0	0	0	0	0
28e49943ee5b456ea136bec9c6cd466e	Bacteria	Actinobacteriota	Actinobacteria	Frankiales	Frankiaceae	Jatrophihabitans	uncultured_bacterium	0	0	0	0	0	0	0	41	0	0	0	115	0	0	0	0	0	0	0	0	0
32e5d415c8dc595aa17a54843158c9e1	Bacteria	Bacteroidota	Bacteroidia	Chitinophagales	Chitinophagaceae	Edaphobaculum	uncultured_bacterium	0	0	155	0	0	0	0	0	0	0	0	0	0	0	0	0	0	0	0	0	0
dcd0250e83c42491fc7950e6e7cb49c5	Bacteria	Actinobacteriota	Actinobacteria	Micrococcales	Microbacteriaceae	Microbacterium	Microbacterium_sp.	0	0	0	155	0	0	0	0	0	0	0	0	0	0	0	0	0	0	0	0	0
54cd463d61e98dd2cb78d20b10163867	Bacteria	Actinobacteriota	Thermoleophilia	Solirubrobacterales	67-14	67-14	uncultured_bacterium	0	0	0	0	0	0	0	0	155	0	0	0	0	0	0	0	0	0	0	0	0
5375d09021e1614af0c7d763bafbab27	Bacteria	Actinobacteriota	Actinobacteria	Corynebacteriales	Mycobacteriaceae	Mycobacterium	uncultured_bacterium	0	0	98	0	0	0	0	0	56	0	0	0	0	0	0	0	0	0	0	0	0
55a61596ad0490e36722df1910c0a0e6	Bacteria	Proteobacteria	Alphaproteobacteria	Rhizobiales	Beijerinckiaceae	uncultured	metagenome	0	0	0	0	154	0	0	0	0	0	0	0	0	0	0	0	0	0	0	0	0
5249af2340e1c82489b2c3638ae0aa05	Bacteria	Proteobacteria	Gammaproteobacteria	Diplorickettsiales	Diplorickettsiaceae	Rickettsiella	0.9999988933984578	0	0	0	0	0	0	154	0	0	0	0	0	0	0	0	0	0	0	0	0	0
36442e6327c00cabba9982c61d37710e	Bacteria	WPS-2	WPS-2	WPS-2	WPS-2	WPS-2	uncultured_forest	0	0	0	0	0	0	0	0	154	0	0	0	0	0	0	0	0	0	0	0	0
be380f69f9074efc257a285945789095	Bacteria	Cyanobacteria	Cyanobacteriia	Chloroplast	Chloroplast	Chloroplast	0.9977825571801742	0	0	153	0	0	0	0	0	0	0	0	0	0	0	0	0	0	0	0	0	0
771b9ea8c775570b9ca9754f33359876	Bacteria	Proteobacteria	Alphaproteobacteria	Rickettsiales	Mitochondria	Mitochondria	0.9958409438233482	0	0	153	0	0	0	0	0	0	0	0	0	0	0	0	0	0	0	0	0	0
5c8dcf002634c1492d032d74c8dbaca9	Bacteria	Proteobacteria	Alphaproteobacteria	Sphingomonadales	Sphingomonadaceae	0.9703757802498436		0	0	0	0	153	0	0	0	0	0	0	0	0	0	0	0	0	0	0	0	0
a2dfa79c1d840c2323a9aeaefa310986	Bacteria	Proteobacteria	Alphaproteobacteria	Acetobacterales	Acetobacteraceae	uncultured	uncultured_bacterium	0	0	0	0	0	0	153	0	0	0	0	0	0	0	0	0	0	0	0	0	0
288489f760bbbb257912168e3be50b05	Bacteria	Proteobacteria	Alphaproteobacteria	Rhizobiales	Beijerinckiaceae	0.9991321550886405		0	0	152	0	0	0	0	0	0	0	0	0	0	0	0	0	0	0	0	0	0
94ec17ea9a77b5023f2818537dd4c188	Bacteria	Proteobacteria	Alphaproteobacteria	Rhizobiales	A0839	A0839	uncultured_bacterium	0	0	0	0	0	152	0	0	0	0	0	0	0	0	0	0	0	0	0	0	0
80e67f41a5eb0d46612fbc49d9467d39	Bacteria	Proteobacteria	Alphaproteobacteria	Acetobacterales	Acetobacteraceae	0.999972910700071		0	0	0	0	0	0	152	0	0	0	0	0	0	0	0	0	0	0	0	0	0
bf64c32222bb8693656cabada1d33afb	Bacteria	Proteobacteria	Alphaproteobacteria	Rickettsiales	Mitochondria	Mitochondria	Rhynchosporium_secalis	0	0	0	0	60	0	0	36	28	0	27	0	0	0	0	0	0	0	0	0	0
a40491f9f41e35f252d144d38133a00e	Bacteria	Firmicutes	Bacilli	Lactobacillales	Aerococcaceae	Aerococcus	Aerococcus_urinaeequi	0	0	0	0	0	0	0	0	151	0	0	0	0	0	0	0	0	0	0	0	0
3e38045572ce518430f0017324210235	Bacteria	0.9983616841225454						0	150	0	0	0	0	0	0	0	0	0	0	0	0	0	0	0	0	0	0	0
2610e37d0b3857ee49d261a6463758e9	Bacteria	Bacteroidota	Bacteroidia	Chitinophagales	Chitinophagaceae	uncultured	uncultured_bacterium	0	0	0	0	150	0	0	0	0	0	0	0	0	0	0	0	0	0	0	0	0
c5e1124f4a46624b1e96a8d352e94c35	Bacteria	Proteobacteria	Alphaproteobacteria	Rhizobiales	Beijerinckiaceae	0.9336929394249828		0	0	0	0	0	0	0	0	150	0	0	0	0	0	0	0	0	0	0	0	0
e572c9d771001a59f60846055f0955e8	Bacteria	Firmicutes	Bacilli	Lactobacillales	Lactobacillaceae	Ligilactobacillus	uncultured_bacterium	0	0	0	0	0	0	0	0	149	0	0	0	0	0	0	0	0	0	0	0	0
1555b46eef0c92ea8508cab469781784	Bacteria	Proteobacteria	Alphaproteobacteria	Rhizobiales	Beijerinckiaceae	0.9425490981611958		0	0	148	0	0	0	0	0	0	0	0	0	0	0	0	0	0	0	0	0	0
123d67daee94ead9d64937d9a0ec0238	Bacteria	Verrucomicrobiota	Verrucomicrobiae	Chthoniobacterales	Chthoniobacteraceae	LD29	uncultured_bacterium	0	0	0	0	0	0	0	148	0	0	0	0	0	0	0	0	0	0	0	0	0
08f5611f9190955bda756684e9a69154	Bacteria	Proteobacteria	Alphaproteobacteria	Rhizobiales	Beijerinckiaceae	Roseiarcus	uncultured_bacterium	0	0	0	0	0	0	0	0	148	0	0	0	0	0	0	0	0	0	0	0	0
8ee1392234cc28b8e0a726beec8ec68f	Bacteria	Proteobacteria	Gammaproteobacteria	Enterobacterales	Enterobacteriaceae	0.7355368667988955		0	0	147	0	0	0	0	0	0	0	0	0	0	0	0	0	0	0	0	0	0
851dbc6a1dbb9195183df083e0661e9e	Bacteria	Proteobacteria	Alphaproteobacteria	Rhizobiales	Rhizobiaceae	Allorhizobium-Neorhizobium-Pararhizobium-Rhizobium	0.9942190011739882	0	0	147	0	0	0	0	0	0	0	0	0	0	0	0	0	0	0	0	0	0
1506aef11891ba18a48fdc5c7fc18c48	Bacteria	Methylomirabilota	Methylomirabilia	Rokubacteriales	Rokubacteriales	Rokubacteriales	uncultured_bacterium	0	0	0	0	147	0	0	0	0	0	0	0	0	0	0	0	0	0	0	0	0
f7fc6294e560ac116e5300023bebe74b	Bacteria	Acidobacteriota	Vicinamibacteria	Vicinamibacterales	Vicinamibacteraceae	0.74884171046393		0	0	0	0	0	0	0	0	0	0	0	0	0	0	147	0	0	0	0	0	0
896c4c64cfa9ad0fea07b71e42ffc73b	Bacteria	Proteobacteria	Alphaproteobacteria	0.9997946268822341				0	0	146	0	0	0	0	0	0	0	0	0	0	0	0	0	0	0	0	0	0
bc6ced8e43f6da09262162189122e97f	Bacteria	Proteobacteria	Alphaproteobacteria	Rhizobiales	Beijerinckiaceae	0.9699619230211793		0	0	0	115	31	0	0	0	0	0	0	0	0	0	0	0	0	0	0	0	0
7587920efab8bf1d6581cdab56660867	Bacteria	Proteobacteria	Alphaproteobacteria	Sphingomonadales	Sphingomonadaceae	0.99211713283887		0	0	0	0	0	0	0	146	0	0	0	0	0	0	0	0	0	0	0	0	0
a8fc450e2b46ea94cf222160b9c70f44	Bacteria	Actinobacteriota	Actinobacteria	Micrococcales	Micrococcaceae	Arthrobacter	0.7269139449173174	0	145	0	0	0	0	0	0	0	0	0	0	0	0	0	0	0	0	0	0	0
4c92d5253ae83d6cad6197f8bbe57951	Bacteria	Proteobacteria	Gammaproteobacteria	Pseudomonadales	Pseudomonadaceae	Pseudomonas	Pseudomonas_fluorescens	0	0	145	0	0	0	0	0	0	0	0	0	0	0	0	0	0	0	0	0	0
2ed82e055eec9306ae4e3ed292f80bc5	Bacteria	Verrucomicrobiota	Verrucomicrobiae	Chthoniobacterales	Chthoniobacteraceae	LD29	uncultured_bacterium	0	0	0	0	145	0	0	0	0	0	0	0	0	0	0	0	0	0	0	0	0
ddcac5b4529c78b26d82aab218bc3343	Bacteria	Proteobacteria	Gammaproteobacteria	Xanthomonadales	Rhodanobacteraceae	Rhodanobacter	uncultured_bacterium	0	0	0	0	0	0	0	145	0	0	0	0	0	0	0	0	0	0	0	0	0
2c3432e49983ad967685f0af2e1d230f	Bacteria	Planctomycetota	Planctomycetes	Gemmatales	Gemmataceae	uncultured	uncultured_planctomycete	0	0	0	0	0	0	0	0	0	0	145	0	0	0	0	0	0	0	0	0	0
e7d163c8fbdefa9f7568457aecb222e3	Bacteria	Bacteroidota	Bacteroidia	Bacteroidales	Porphyromonadaceae	Porphyromonas	uncultured_bacterium	0	0	0	0	0	0	0	0	0	0	0	0	145	0	0	0	0	0	0	0	0
6cfdb23f0233adf77e53a66b440b2716	Bacteria	Actinobacteriota	Actinobacteria	Pseudonocardiales	Pseudonocardiaceae	0.9982898556625173		0	0	0	144	0	0	0	0	0	0	0	0	0	0	0	0	0	0	0	0	0
7ad83e49bed450b1a9df2e7b1b5c80d8	Bacteria	Actinobacteriota	Actinobacteria	Frankiales	Frankiaceae	Jatrophihabitans	uncultured_bacterium	0	0	0	0	0	0	0	144	0	0	0	0	0	0	0	0	0	0	0	0	0
fa924918b8de126918ee2986251e7cbe	Bacteria	Proteobacteria	Alphaproteobacteria	Acetobacterales	Acetobacteraceae	0.9989406807969581		0	0	0	0	0	0	0	0	144	0	0	0	0	0	0	0	0	0	0	0	0
66ce6bb134d460901f50a5d582624f41	Bacteria	Firmicutes	Bacilli	Lactobacillales	Streptococcaceae	Lactococcus	0.971910298903108	0	0	0	0	0	0	0	0	0	0	0	0	0	0	144	0	0	0	0	0	0
69501c4790a5283f868d9c00fcacc2b8	Bacteria	Proteobacteria	Gammaproteobacteria	Burkholderiales	Comamonadaceae	0.9999278630626827		143	0	0	0	0	0	0	0	0	0	0	0	0	0	0	0	0	0	0	0	0
c46f5684ce81566e84d3443fb855482e	Bacteria	Proteobacteria	Alphaproteobacteria	Rhizobiales	Beijerinckiaceae	0.9862207735901448		0	0	0	0	0	0	0	143	0	0	0	0	0	0	0	0	0	0	0	0	0
b721a0c31bddf85eec83152c1203a5b7	Bacteria	Bacteroidota	Bacteroidia	Bacteroidales	Dysgonomonadaceae	Dysgonomonas	0.8486351878837481	0	0	0	0	0	0	0	0	143	0	0	0	0	0	0	0	0	0	0	0	0
1bb41c70d71f6e8212fd7531fdadefe3	Bacteria	Proteobacteria	Gammaproteobacteria	Pseudomonadales	Moraxellaceae	Acinetobacter	0.9994684685442958	0	0	0	0	0	0	0	0	0	0	0	0	0	0	0	0	143	0	0	0	0
c473e21ed1efd89c75e88456cb330baf	Bacteria	Verrucomicrobiota	Verrucomicrobiae	Chthoniobacterales	Chthoniobacteraceae	LD29	uncultured_bacterium	0	0	142	0	0	0	0	0	0	0	0	0	0	0	0	0	0	0	0	0	0
9ef8a6d6ddd62b559de178720c9cca7d	Bacteria	Proteobacteria	Gammaproteobacteria	Burkholderiales	Oxalobacteraceae	0.9999574373826773		0	0	0	0	0	0	0	13	0	0	0	0	0	0	129	0	0	0	0	0	0
5f67daadaaccd969c4140c550512509f	Bacteria	Firmicutes	Clostridia	Lachnospirales	Lachnospiraceae	Lachnospiraceae_UCG-008	uncultured_bacterium	0	0	0	0	0	0	0	141	0	0	0	0	0	0	0	0	0	0	0	0	0
603981ba96ba5a793cbdd3960dd3260b	Bacteria	Actinobacteriota	Thermoleophilia	Solirubrobacterales	Solirubrobacteraceae	Solirubrobacter	uncultured_bacterium	0	0	0	0	112	0	0	0	28	0	0	0	0	0	0	0	0	0	0	0	0
88108f4afc0f585a0cf2a4390612c901	Bacteria	0.9979244439128616						0	0	0	0	0	0	0	0	0	0	0	0	140	0	0	0	0	0	0	0	0
37c42ee1a1378c852e33447735d102d6	Bacteria	Bacteroidota	Bacteroidia	Chitinophagales	Chitinophagaceae	Edaphobaculum	uncultured_bacterium	139	0	0	0	0	0	0	0	0	0	0	0	0	0	0	0	0	0	0	0	0
5e58daafe407e11fc53d17a038754151	Bacteria	0.9999999822885783						0	0	139	0	0	0	0	0	0	0	0	0	0	0	0	0	0	0	0	0	0
a8d2404ef453ec89bceab0fd5de9205f	Bacteria	Proteobacteria	Gammaproteobacteria	Pseudomonadales	Pseudomonadaceae	Pseudomonas	Pseudomonas_fluorescens	0	0	0	0	0	139	0	0	0	0	0	0	0	0	0	0	0	0	0	0	0
fe81b9f4845c5cf27dbd10a460939f81	Bacteria	Proteobacteria	Alphaproteobacteria	Rhizobiales	Beijerinckiaceae	Methylobacterium-Methylorubrum	0.9984558808146845	0	0	0	0	0	0	0	127	0	0	0	0	0	0	0	0	0	0	0	0	12
0a54ac8cdb17096504f0aef98aa0ef17	Bacteria	Actinobacteriota	Thermoleophilia	Solirubrobacterales	67-14	67-14	0.9915650722031689	0	0	0	0	0	0	0	36	0	0	0	0	0	0	0	0	103	0	0	0	0
46c29f6a91b0e9ca26e644eab49d0349	Bacteria	Actinobacteriota	Actinobacteria	Micrococcales	Micrococcaceae	Kocuria	0.994617952647908	0	0	138	0	0	0	0	0	0	0	0	0	0	0	0	0	0	0	0	0	0
5d1e7fae363148c196c8c332787e657a	Bacteria	Proteobacteria	Alphaproteobacteria	Rhizobiales	Beijerinckiaceae	Methylocella	uncultured_bacterium	0	0	0	0	0	0	0	138	0	0	0	0	0	0	0	0	0	0	0	0	0
70befa904934ab73c03ff41c9e45d2f8	Bacteria	Bacteroidota	Bacteroidia	0.9999371115603175				0	0	0	0	0	0	0	138	0	0	0	0	0	0	0	0	0	0	0	0	0
142403c33127076299ba1fa2c7a60394	Bacteria	Proteobacteria	Alphaproteobacteria	Rhizobiales	Beijerinckiaceae	0.9282744209221806		0	0	0	0	0	0	0	138	0	0	0	0	0	0	0	0	0	0	0	0	0
b82301f8ae8c53ade91619a6258c0e35	Bacteria	Proteobacteria	Alphaproteobacteria	Rhizobiales	Beijerinckiaceae	0.9394876413468213		0	0	0	0	0	0	0	0	138	0	0	0	0	0	0	0	0	0	0	0	0
29a316d7976926865284c2f7ea97a670	Bacteria	Proteobacteria	Alphaproteobacteria	0.9997890494631924				0	0	137	0	0	0	0	0	0	0	0	0	0	0	0	0	0	0	0	0	0
452ad6c65226c8bcc7732050c3719b4b	Bacteria	Proteobacteria	Alphaproteobacteria	Acetobacterales	Acetobacteraceae	Acidiphilium	uncultured_bacterium	0	0	0	0	137	0	0	0	0	0	0	0	0	0	0	0	0	0	0	0	0
9cae3be9397fce9d5f19d9b3abaca87f	Bacteria	Proteobacteria	Alphaproteobacteria	Elsterales	Elsteraceae	uncultured	uncultured_bacterium	0	0	0	0	0	0	0	0	137	0	0	0	0	0	0	0	0	0	0	0	0
ac93ca5efc790a68f18358d9c3af24ad	Bacteria	Planctomycetota	Planctomycetes	Isosphaerales	Isosphaeraceae	0.9999998038495437		0	0	0	0	0	0	0	0	137	0	0	0	0	0	0	0	0	0	0	0	0
1e563f36e254f42363bc048d08e061a5	Bacteria	Cyanobacteria	Cyanobacteriia	Leptolyngbyales	Leptolyngbyaceae	YB-42	Nostoc_sp.	0	0	0	0	0	0	0	0	0	0	0	0	137	0	0	0	0	0	0	0	0
a96f627806650f498ec3080850ef5b54	Bacteria	Fusobacteriota	Fusobacteriia	Fusobacteriales	Fusobacteriaceae	Fusobacterium	uncultured_bacterium	0	0	0	0	0	0	0	0	0	0	0	0	0	0	0	137	0	0	0	0	0
914d6dcc00f3a09641aee0c5d422295a	Bacteria	Actinobacteriota	Actinobacteria	Corynebacteriales	Mycobacteriaceae	Mycobacterium	uncultured_bacterium	0	0	0	0	0	0	0	136	0	0	0	0	0	0	0	0	0	0	0	0	0
e3124c76f324c1d02a20f4d10f1111d8	Bacteria	Proteobacteria	Alphaproteobacteria	Rhodobacterales	Rhodobacteraceae	Rubellimicrobium	uncultured_bacterium	0	0	0	0	0	0	0	0	136	0	0	0	0	0	0	0	0	0	0	0	0
7db47d73cb2d0f0c89d054cd6c1215d8	Bacteria	Planctomycetota	Planctomycetes	Isosphaerales	Isosphaeraceae	Tundrisphaera	uncultured_bacterium	0	0	0	0	0	0	0	0	0	0	0	0	136	0	0	0	0	0	0	0	0
fad927c84ab002f0650b98d2638e606e	Bacteria	Proteobacteria	Alphaproteobacteria	Acetobacterales	Acetobacteraceae	0.9999651676883623		0	0	0	0	0	0	0	0	0	0	0	0	0	136	0	0	0	0	0	0	0
a4b4b48ee75e843fc760b49159b159c4	Bacteria	Proteobacteria	Alphaproteobacteria	Rhizobiales	Beijerinckiaceae	0.9445776295979444		0	135	0	0	0	0	0	0	0	0	0	0	0	0	0	0	0	0	0	0	0
902baef79d9a127acb10c7000f033b31	Bacteria	0.9999999999999948						0	0	7	0	0	0	0	0	128	0	0	0	0	0	0	0	0	0	0	0	0
d5a0a001c302c1da140aa8e10d6f1a59	Bacteria	Cyanobacteria	Cyanobacteriia	Cyanobacteriales	Nostocaceae	Aphanizomenon_MDT14a	Aphanizomenon_flos-aquae	0	0	0	0	135	0	0	0	0	0	0	0	0	0	0	0	0	0	0	0	0
bb9e8546bf6717c6cce5f2274bd07b0d	Bacteria	Bacteroidota	Bacteroidia	Sphingobacteriales	Sphingobacteriaceae	Pedobacter	0.9934160270791532	0	0	0	0	0	0	0	0	135	0	0	0	0	0	0	0	0	0	0	0	0
be4a4d8de8e1293a420544443962f6cf	Bacteria	Actinobacteriota	Actinobacteria	Micrococcales	Micrococcaceae	Micrococcus	Micrococcus_sp.	0	0	0	0	0	0	102	0	0	0	0	24	4	0	0	0	0	0	0	0	4
b7718a4b2b5ca0b2f1989644791c1ca7	Bacteria	Actinobacteriota	Actinobacteria	Corynebacteriales	Mycobacteriaceae	Mycobacterium	uncultured_bacterium	0	0	0	0	0	0	0	0	134	0	0	0	0	0	0	0	0	0	0	0	0
0d57e85bda830369755c3ce5f6a74708	Bacteria	Planctomycetota	Planctomycetes	Isosphaerales	Isosphaeraceae	0.9999993896044967		0	0	0	0	0	0	0	133	0	0	0	0	0	0	0	0	0	0	0	0	0
7cc1f625f6c7a764c6ec5cdd25ab1005	Bacteria	Proteobacteria	Alphaproteobacteria	Rhizobiales	Beijerinckiaceae	0.9643450901830938		0	0	0	0	0	0	0	133	0	0	0	0	0	0	0	0	0	0	0	0	0
ad4e5000c615ef0246fcba1f2e85f926	Bacteria	Proteobacteria	Alphaproteobacteria	Acetobacterales	Acetobacteraceae	Acidisphaera	0.7252132072878286	0	0	0	0	0	0	0	0	133	0	0	0	0	0	0	0	0	0	0	0	0
ef185f612b1fd64832dec69c48c5fe65	Unassigned	0.49439797610311387						0	0	0	0	0	0	0	0	0	0	0	133	0	0	0	0	0	0	0	0	0
fda480f4d625b9b7b60c6c42a1fec480	Bacteria	Proteobacteria	Alphaproteobacteria	Caulobacterales	Caulobacteraceae	Brevundimonas	Brevundimonas_subvibrioides	0	0	0	0	0	0	0	0	0	0	0	0	133	0	0	0	0	0	0	0	0
24d84bcd8059d1860448a42307fb4d62	Bacteria	Proteobacteria	Alphaproteobacteria	Rhizobiales	Rhizobiaceae	Allorhizobium-Neorhizobium-Pararhizobium-Rhizobium	0.9999187884294237	38	0	0	0	0	0	0	94	0	0	0	0	0	0	0	0	0	0	0	0	0
d31606911c16892848a3ece3ab3266bb	Bacteria	Proteobacteria	Alphaproteobacteria	Caulobacterales	Caulobacteraceae	Brevundimonas	Brevundimonas_subvibrioides	0	0	97	0	0	0	0	0	35	0	0	0	0	0	0	0	0	0	0	0	0
24356067c245ab0ff140078ff9f46a1f	Bacteria	Actinobacteriota	Actinobacteria	Corynebacteriales	Corynebacteriaceae	Corynebacterium	uncultured_bacterium	0	0	0	0	131	0	0	0	0	0	0	0	0	0	0	0	0	0	0	0	0
5a2a8047e96beb2e9c3edbf2d91c1989	Bacteria	Bacteroidota	Bacteroidia	Cytophagales	Spirosomaceae	Spirosoma	unidentified	0	0	0	0	131	0	0	0	0	0	0	0	0	0	0	0	0	0	0	0	0
9d358534b0167b021a75bb08c4ef584b	Bacteria	Proteobacteria	Gammaproteobacteria	Diplorickettsiales	Diplorickettsiaceae	Rickettsiella	0.999999334101576	0	0	0	0	131	0	0	0	0	0	0	0	0	0	0	0	0	0	0	0	0
f032a52313c459bf31692935f36f678c	Bacteria	Planctomycetota	Planctomycetes	Gemmatales	Gemmataceae	Gemmata	uncultured_Planctomycetales	0	0	130	0	0	0	0	0	0	0	0	0	0	0	0	0	0	0	0	0	0
b5f2f98445d55adb194798ace7757491	Bacteria	Planctomycetota	Phycisphaerae	Tepidisphaerales	WD2101_soil_group	WD2101_soil_group	0.9999999992576932	0	0	129	0	0	0	0	0	0	0	0	0	0	0	0	0	0	0	0	0	0
0be730e6f3b77233dcdf39abda218f00	Bacteria	Actinobacteriota	Actinobacteria	Frankiales	Frankiaceae	Jatrophihabitans	uncultured_bacterium	0	0	0	0	0	0	0	78	51	0	0	0	0	0	0	0	0	0	0	0	0
69474695b9e4015bdcb5ed1daad3a490	Bacteria	Proteobacteria	Gammaproteobacteria	Diplorickettsiales	Diplorickettsiaceae	Aquicella	uncultured_bacterium	0	0	0	0	0	0	0	0	129	0	0	0	0	0	0	0	0	0	0	0	0
8ccdd06b986b4c15e12f808fddb9f84f	Bacteria	Actinobacteriota	Actinobacteria	Micrococcales	Microbacteriaceae	Candidatus_Aquiluna	uncultured_bacterium	0	0	38	0	0	0	0	90	0	0	0	0	0	0	0	0	0	0	0	0	0
eb313a1d2056f641e1b1f52139111e07	Bacteria	Actinobacteriota	Thermoleophilia	Solirubrobacterales	0.9960897929492459			0	0	0	0	128	0	0	0	0	0	0	0	0	0	0	0	0	0	0	0	0
c1007411cec7c30199e8b58098a8fda1	Bacteria	Proteobacteria	Alphaproteobacteria	Rhizobiales	Beijerinckiaceae	Methylobacterium-Methylorubrum	0.9348840546594857	0	0	0	0	128	0	0	0	0	0	0	0	0	0	0	0	0	0	0	0	0
1164c892725ba00add5a42d675d3af36	Bacteria	Proteobacteria	Alphaproteobacteria	Sphingomonadales	Sphingomonadaceae	Sphingobium	uncultured_bacterium	0	0	0	0	0	0	0	0	128	0	0	0	0	0	0	0	0	0	0	0	0
c59884d286eebaac3e945a319841780d	Unassigned	0.5550253075244971						0	0	0	0	0	0	0	0	0	0	0	128	0	0	0	0	0	0	0	0	0
1658253d8ef4ca606b21639358920c1d	Bacteria	Armatimonadota	Fimbriimonadia	Fimbriimonadales	Fimbriimonadaceae	Fimbriimonadaceae	uncultured_bacterium	0	0	0	0	0	0	0	0	0	0	0	0	0	0	127	0	0	0	0	0	0
b123301dfd0bfc1ccd78a1febd56c6d8	Bacteria	Proteobacteria	Gammaproteobacteria	Pseudomonadales	Moraxellaceae	Enhydrobacter	bacterium_UKR	0	0	0	0	0	0	0	0	0	0	0	0	0	0	0	127	0	0	0	0	0
f029f2a015b45d9e2928e580bf42e7a7	Bacteria	Proteobacteria	Alphaproteobacteria	Rhizobiales	Devosiaceae	Devosia	uncultured_Rhizobiales	0	0	0	94	0	0	0	0	32	0	0	0	0	0	0	0	0	0	0	0	0
fd6becfd99046e5a3d0762829d934691	Bacteria	Proteobacteria	Alphaproteobacteria	Sphingomonadales	Sphingomonadaceae	0.9828260881606693		0	0	0	0	0	0	0	0	126	0	0	0	0	0	0	0	0	0	0	0	0
e757700723b2cb522f25515b1d8fe219	Bacteria	Proteobacteria	Gammaproteobacteria	Burkholderiales	Alcaligenaceae	Bordetella	0.901438470208806	0	0	0	0	0	0	0	0	0	0	126	0	0	0	0	0	0	0	0	0	0
7dd309252b7501a54fadb974dd7e5c56	Bacteria	Proteobacteria	Alphaproteobacteria	Rhizobiales	Rhizobiaceae	0.9700313232651148		0	0	0	0	0	0	0	0	0	0	0	0	0	126	0	0	0	0	0	0	0
9f497f3bb0b87e102e74a2589647769a	Bacteria	Proteobacteria	Gammaproteobacteria	Burkholderiales	Comamonadaceae	0.9999988744479871		0	0	0	0	0	0	0	0	0	0	0	0	0	0	126	0	0	0	0	0	0
2b766a4595aa7adb95724b4e540b899e	Bacteria	Proteobacteria	Alphaproteobacteria	Rhizobiales	Beijerinckiaceae	0.9873692758355596		0	0	125	0	0	0	0	0	0	0	0	0	0	0	0	0	0	0	0	0	0
2f00cb6ed977ddb0aa43ba9b396aedb5	Bacteria	Planctomycetota	Planctomycetes	Isosphaerales	Isosphaeraceae	Tundrisphaera	uncultured_bacterium	0	0	22	0	0	0	0	0	0	0	0	0	0	0	0	0	103	0	0	0	0
187af45e5f6c5452563a2f3ebc4d5191	Bacteria	Proteobacteria	Alphaproteobacteria	Rhizobiales	Beijerinckiaceae	0.7090008623209231		0	0	0	0	125	0	0	0	0	0	0	0	0	0	0	0	0	0	0	0	0
75e0b3a2a512e3699dd0ea8870f0c0a3	Bacteria	Deinococcota	Deinococci	Thermales	Thermaceae	Oceanithermus	uncultured_bacterium	0	0	0	0	125	0	0	0	0	0	0	0	0	0	0	0	0	0	0	0	0
81cd4eafc6287739c4bdab345b1e5199	Bacteria	Planctomycetota	Planctomycetes	Isosphaerales	Isosphaeraceae	Tundrisphaera	uncultured_bacterium	0	0	0	0	0	0	0	125	0	0	0	0	0	0	0	0	0	0	0	0	0
eda7180b393672640c7b41f2be4de1ae	Bacteria	Proteobacteria	Gammaproteobacteria	Salinisphaerales	Solimonadaceae	Nevskia	uncultured_bacterium	0	0	0	0	0	0	0	125	0	0	0	0	0	0	0	0	0	0	0	0	0
6fefd3a5fe30bc6e429751ccb4061ae5	Bacteria	Proteobacteria	Gammaproteobacteria	Diplorickettsiales	Diplorickettsiaceae	Rickettsiella	0.9999998091714232	0	0	0	0	0	0	0	0	0	0	0	0	0	0	125	0	0	0	0	0	0
c3c1924b27c65fd0d3346fd1f802b863	Bacteria	Bacteroidota	Bacteroidia	Cytophagales	Spirosomaceae	Spirosoma	unidentified	0	0	0	0	0	0	0	0	0	0	0	0	0	0	0	0	125	0	0	0	0
a3df7ec8175f331f3f6dbd560eced6af	Bacteria	Proteobacteria	Alphaproteobacteria	Sphingomonadales	Sphingomonadaceae	0.9999567564308349		0	0	0	0	0	0	0	0	0	0	0	0	0	0	0	0	125	0	0	0	0
ee4fcc06aa88ccca0a6a65803e63f4b2	Bacteria	Proteobacteria	Alphaproteobacteria	Acetobacterales	Acetobacteraceae	Acidiphilium	uncultured_Acidisphaera	0	0	124	0	0	0	0	0	0	0	0	0	0	0	0	0	0	0	0	0	0
9b9f9bf7bec90439846db8c45a65e9d7	Bacteria	0.9830067680611881						0	0	0	0	0	0	0	0	0	0	124	0	0	0	0	0	0	0	0	0	0
c5aef98bbdde7f17edb7ff088f522282	Bacteria	Patescibacteria	Gracilibacteria	Gracilibacteria	Gracilibacteria	Gracilibacteria	uncultured_bacterium	0	0	0	0	0	0	0	0	0	0	0	88	0	0	0	0	0	0	0	36	0
3c5a0292890f3b1f53cd095604df78dc	Bacteria	Cyanobacteria	Cyanobacteriia	Chloroplast	Chloroplast	Chloroplast	Solanum_torvum	123	0	0	0	0	0	0	0	0	0	0	0	0	0	0	0	0	0	0	0	0
c29a4fa6b63e61e755391cb55394cb5d	Bacteria	Proteobacteria	Gammaproteobacteria	Diplorickettsiales	Diplorickettsiaceae	Rickettsiella	0.999999014797174	0	0	123	0	0	0	0	0	0	0	0	0	0	0	0	0	0	0	0	0	0
0db10476fda432bef76fad621dd9796b	Bacteria	Actinobacteriota	Actinobacteria	Frankiales	Frankiaceae	Jatrophihabitans	uncultured_bacterium	0	0	123	0	0	0	0	0	0	0	0	0	0	0	0	0	0	0	0	0	0
50339574ce77a267239481e1273887ea	Bacteria	Proteobacteria	Alphaproteobacteria	Sphingomonadales	Sphingomonadaceae	Sphingobium	0.939836960773923	0	0	122	0	0	0	0	0	0	0	0	0	0	0	0	0	0	0	0	0	0
fb0d54c6d455d50cda3f4364c1dbeffd	Bacteria	Proteobacteria	Alphaproteobacteria	Acetobacterales	Acetobacteraceae	0.9996830913653241		0	0	0	0	122	0	0	0	0	0	0	0	0	0	0	0	0	0	0	0	0
7fe724c938df6d027e3d4975b5e9bea9	Bacteria	Myxococcota	Myxococcia	Myxococcales	Myxococcaceae	P3OB-42	uncultured_delta	0	0	0	0	120	0	0	2	0	0	0	0	0	0	0	0	0	0	0	0	0
0b087e527ccf9db2e62d5a91e671d202	Bacteria	Verrucomicrobiota	Verrucomicrobiae	Chthoniobacterales	Chthoniobacteraceae	LD29	uncultured_bacterium	0	0	121	0	0	0	0	0	0	0	0	0	0	0	0	0	0	0	0	0	0
7f36052a8a1090df834d5b507e58a3b0	Bacteria	Actinobacteriota	Actinobacteria	Micrococcales	Microbacteriaceae	Candidatus_Aquiluna	uncultured_bacterium	0	0	0	0	0	0	0	121	0	0	0	0	0	0	0	0	0	0	0	0	0
9092001969239dd314a4b57fdcb4fa6f	Bacteria	Proteobacteria	Alphaproteobacteria	Rhizobiales	Rhizobiaceae	Allorhizobium-Neorhizobium-Pararhizobium-Rhizobium	0.9997621982508946	0	0	0	0	0	0	0	0	121	0	0	0	0	0	0	0	0	0	0	0	0
127f57465078ad9c40aa80cb222f47c3	Bacteria	Proteobacteria	Alphaproteobacteria	Caulobacterales	Caulobacteraceae	uncultured	0.9852870653615264	0	0	0	0	0	0	0	0	0	0	0	0	0	0	121	0	0	0	0	0	0
b78d4ccec41ac38bd3cd5a76bb79730d	Bacteria	Proteobacteria	Alphaproteobacteria	Acetobacterales	Acetobacteraceae	uncultured	uncultured_bacterium	0	0	0	0	0	0	0	0	120	0	0	0	0	0	0	0	0	0	0	0	0
643e62f49aafa5838daed6caa3bfe66b	Bacteria	Planctomycetota	Phycisphaerae	Tepidisphaerales	WD2101_soil_group	WD2101_soil_group	uncultured_bacterium	0	0	0	0	0	0	0	0	119	0	0	0	0	0	0	0	0	0	0	0	0
10e891bf05ef177938cf13e101e3cd3b	Bacteria	Acidobacteriota	Acidobacteriae	Acidobacteriales	Acidobacteriaceae_(Subgroup_1)	Granulicella	uncultured_bacterium	0	0	118	0	0	0	0	0	0	0	0	0	0	0	0	0	0	0	0	0	0
3bf29778a956ac206a360bb049a742b0	Bacteria	Proteobacteria	Alphaproteobacteria	Sphingomonadales	Sphingomonadaceae	0.9531146268808386		0	0	118	0	0	0	0	0	0	0	0	0	0	0	0	0	0	0	0	0	0
eb166d1c461d83e73bb32ee0bdfb89b3	Bacteria	Actinobacteriota	Actinobacteria	Corynebacteriales	Corynebacteriaceae	Corynebacterium	uncultured_Corynebacterium	0	0	0	0	68	0	0	29	0	0	0	0	21	0	0	0	0	0	0	0	0
ede597f0b3ca26c12384fc56a62ea327	Bacteria	Actinobacteriota	Thermoleophilia	Solirubrobacterales	67-14	67-14	uncultured_soil	0	0	0	0	0	0	0	118	0	0	0	0	0	0	0	0	0	0	0	0	0
454be9679ce9a468c4ae222723d9b595	Bacteria	Proteobacteria	Gammaproteobacteria	Enterobacterales	Pasteurellaceae	Aggregatibacter	0.713719346806388	0	0	0	0	0	0	0	0	0	0	0	0	118	0	0	0	0	0	0	0	0
8964271e3e16ac8be2bf3d39276f208a	Bacteria	Acidobacteriota	Acidobacteriae	Acidobacteriales	Acidobacteriaceae_(Subgroup_1)	Granulicella	uncultured_bacterium	0	0	0	0	0	0	0	0	0	0	0	0	0	0	0	0	118	0	0	0	0
8159161d8ed275edd5e832a40ef4b16f	Bacteria	Bacteroidota	Bacteroidia	Cytophagales	Hymenobacteraceae	Hymenobacter	uncultured_bacterium	0	0	117	0	0	0	0	0	0	0	0	0	0	0	0	0	0	0	0	0	0
4174c5c36b9027be7a7937ade7604d5e	Bacteria	Cyanobacteria	Cyanobacteriia	Chloroplast	Chloroplast	Chloroplast	Heveochlorella_roystonensis	0	0	0	0	117	0	0	0	0	0	0	0	0	0	0	0	0	0	0	0	0
cd94a7ca104b3c1220f027ca798db49d	Bacteria	Planctomycetota	Planctomycetes	Isosphaerales	Isosphaeraceae	Singulisphaera	0.7655908385723709	0	0	0	0	0	0	117	0	0	0	0	0	0	0	0	0	0	0	0	0	0
4c3c882955b2f514e42fe9c682926ad4	Bacteria	Proteobacteria	Alphaproteobacteria	Acetobacterales	Acetobacteraceae	0.9988853021682006		0	0	0	0	0	0	0	117	0	0	0	0	0	0	0	0	0	0	0	0	0
04fc63acd6f7c5472f4cae9a86699c1d	Bacteria	Actinobacteriota	Actinobacteria	Micrococcales	Micrococcaceae	Arthrobacter	uncultured_bacterium	0	0	0	0	0	0	0	0	0	0	0	117	0	0	0	0	0	0	0	0	0
2e69e96419cc7c21a19ef5838b4a04f8	Bacteria	Proteobacteria	Alphaproteobacteria	Acetobacterales	Acetobacteraceae	0.997885092455345		0	0	116	0	0	0	0	0	0	0	0	0	0	0	0	0	0	0	0	0	0
da5c6d45d851106d5b3c1123ee1410b6	Bacteria	Proteobacteria	Alphaproteobacteria	Rhizobiales	Beijerinckiaceae	0.9780177690803186		0	0	0	116	0	0	0	0	0	0	0	0	0	0	0	0	0	0	0	0	0
5b8fbe9ddfd3e5de35387715d88a74a1	Bacteria	Actinobacteriota	Actinobacteria	Corynebacteriales	Corynebacteriaceae	Corynebacterium	0.9999929546935736	0	0	0	0	116	0	0	0	0	0	0	0	0	0	0	0	0	0	0	0	0
9db5b44f032db383375e0365ee1b480a	Bacteria	Proteobacteria	Alphaproteobacteria	Acetobacterales	Acetobacteraceae	0.9999654320098479		0	0	0	0	0	0	0	116	0	0	0	0	0	0	0	0	0	0	0	0	0
5c2573f1ab021455c1dbe2a1b5c5bde4	Bacteria	Proteobacteria	Alphaproteobacteria	Elsterales	uncultured	uncultured	uncultured_bacterium	0	0	115	0	0	0	0	0	0	0	0	0	0	0	0	0	0	0	0	0	0
41843f4f7500f07e9a76834a354b9f98	Bacteria	Acidobacteriota	Acidobacteriae	Acidobacteriales	Acidobacteriaceae_(Subgroup_1)	Granulicella	uncultured_bacterium	0	0	0	0	0	0	0	0	63	0	0	0	51	0	0	0	0	0	0	0	0
7ff4acdbc9fe531ae616b11f0b598710	Bacteria	Planctomycetota	Planctomycetes	Isosphaerales	Isosphaeraceae	Tundrisphaera	uncultured_bacterium	0	0	0	0	0	0	0	0	0	0	0	0	114	0	0	0	0	0	0	0	0
179e4cf541daea0c45dce4091ca7379a	Bacteria	Planctomycetota	Planctomycetes	Pirellulales	Pirellulaceae	uncultured	0.9718773009159543	0	0	113	0	0	0	0	0	0	0	0	0	0	0	0	0	0	0	0	0	0
79d7df726e5b9de685dcabd365b6dca0	Bacteria	Bacteroidota	Bacteroidia	Cytophagales	Hymenobacteraceae	Hymenobacter	uncultured_bacterium	0	0	113	0	0	0	0	0	0	0	0	0	0	0	0	0	0	0	0	0	0
4f84eb674238b0df83ee36eea78ddd41	Bacteria	Bacteroidota	Bacteroidia	Chitinophagales	Chitinophagaceae	uncultured	uncultured_bacterium	0	0	113	0	0	0	0	0	0	0	0	0	0	0	0	0	0	0	0	0	0
796531d87735722e09e26d8fd5c7a8d5	Bacteria	Verrucomicrobiota	Verrucomicrobiae	Chthoniobacterales	Chthoniobacteraceae	LD29	uncultured_bacterium	0	0	0	113	0	0	0	0	0	0	0	0	0	0	0	0	0	0	0	0	0
8665fff03ab843236b6b4492bdfa36ca	Bacteria	Proteobacteria	Gammaproteobacteria	Pseudomonadales	Moraxellaceae	Acinetobacter	Acinetobacter_sp.	0	0	0	0	113	0	0	0	0	0	0	0	0	0	0	0	0	0	0	0	0
18b83f9cae83e8426fb9fb9ff451e138	Bacteria	Proteobacteria	Alphaproteobacteria	Sphingomonadales	Sphingomonadaceae	Sphingobium	0.759784837493885	0	0	20	0	0	0	0	0	92	0	0	0	0	0	0	0	0	0	0	0	0
5edcf69a50dcf7a80a19acca46c6ecb0	Bacteria	Proteobacteria	Alphaproteobacteria	Rhizobiales	Rhodomicrobiaceae	Rhodomicrobium	uncultured_bacterium	0	0	0	112	0	0	0	0	0	0	0	0	0	0	0	0	0	0	0	0	0
c58028ba8ddb7021a1dc27ab24083895	Bacteria	Proteobacteria	Alphaproteobacteria	Acetobacterales	Acetobacteraceae	0.9996829927775055		0	0	0	0	0	0	0	0	112	0	0	0	0	0	0	0	0	0	0	0	0
e5255b566096ad14f01f226c72722e0f	Bacteria	Actinobacteriota	Actinobacteria	Frankiales	Frankiaceae	Jatrophihabitans	uncultured_bacterium	0	0	0	111	0	0	0	0	0	0	0	0	0	0	0	0	0	0	0	0	0
dd10595da3fe401ed1418bef13a7cf9f	Bacteria	Cyanobacteria	Cyanobacteriia	Chloroplast	Chloroplast	Chloroplast	0.9999999313993456	0	0	0	0	0	0	0	111	0	0	0	0	0	0	0	0	0	0	0	0	0
727c37c8c79b7a389c090eb293ca0cdf	Bacteria	Myxococcota	Polyangia	Polyangiales	Polyangiaceae	Labilithrix	uncultured_bacterium	0	0	0	0	0	0	0	111	0	0	0	0	0	0	0	0	0	0	0	0	0
aed43859e2e4020efefd32a8de2f11f7	Bacteria	Proteobacteria	Gammaproteobacteria	Xanthomonadales	Rhodanobacteraceae	0.9992682101381934		0	0	0	0	0	0	0	111	0	0	0	0	0	0	0	0	0	0	0	0	0
eee3a53ec88e04fef97bd81f4084ce5f	Bacteria	Proteobacteria	Alphaproteobacteria	Acetobacterales	Acetobacteraceae	uncultured	uncultured_Acetobacteraceae	0	0	0	0	0	0	0	0	111	0	0	0	0	0	0	0	0	0	0	0	0
7baf43bdb0b4ba7cc4ed3b99b5ccb5a8	Bacteria	WPS-2	WPS-2	WPS-2	WPS-2	WPS-2	uncultured_forest	0	0	0	0	0	0	0	0	111	0	0	0	0	0	0	0	0	0	0	0	0
a9abac5a09e08ba3302953b4dfc1f7eb	Bacteria	Proteobacteria	Gammaproteobacteria	Pseudomonadales	Pseudomonadaceae	Pseudomonas	0.9999218886391322	0	0	0	0	0	0	0	0	0	0	0	0	0	0	0	0	111	0	0	0	0
d76e78f430d8f6c7892b79f5fd634e38	Bacteria	Actinobacteriota	Actinobacteria	Frankiales	Frankiaceae	Jatrophihabitans	uncultured_bacterium	0	0	37	0	73	0	0	0	0	0	0	0	0	0	0	0	0	0	0	0	0
47f0cc618a0faae784ce7f6807d4ad89	Bacteria	Armatimonadota	Armatimonadia	Armatimonadales	Armatimonadales	Armatimonadales	metagenome	0	0	0	110	0	0	0	0	0	0	0	0	0	0	0	0	0	0	0	0	0
6ba67ab1bcd7fd8fcc4d876112610f60	Bacteria	WPS-2	WPS-2	WPS-2	WPS-2	WPS-2	uncultured_forest	0	0	0	0	0	0	110	0	0	0	0	0	0	0	0	0	0	0	0	0	0
49cac3a2c583edd8a769efa21befb315	Bacteria	Acidobacteriota	Acidobacteriae	Acidobacteriales	Acidobacteriaceae_(Subgroup_1)	Granulicella	uncultured_bacterium	0	0	0	0	0	0	0	110	0	0	0	0	0	0	0	0	0	0	0	0	0
7cab655cf20c86ec4fd3760a2b12105c	Bacteria	Firmicutes	Bacilli	Lactobacillales	Enterococcaceae	Enterococcus	uncultured_bacterium	0	0	0	0	0	0	0	0	0	0	0	0	0	0	0	0	0	0	87	0	23
2caacdd98541f54323e83d6132594f36	Bacteria	Proteobacteria	Alphaproteobacteria	Rhizobiales	Beijerinckiaceae	0.9162274482722826		0	0	0	0	109	0	0	0	0	0	0	0	0	0	0	0	0	0	0	0	0
4ed4ac77d0b20795d18bec12faac858b	Bacteria	Actinobacteriota	Actinobacteria	Micrococcales	Microbacteriaceae	0.9992753618477953		0	0	0	0	0	0	0	0	109	0	0	0	0	0	0	0	0	0	0	0	0
fd3fea56a4a0705e24a398ecf85f96fe	Bacteria	Proteobacteria	Alphaproteobacteria	Rhizobiales	Beijerinckiaceae	0.9623338425120188		0	108	0	0	0	0	0	0	0	0	0	0	0	0	0	0	0	0	0	0	0
40a68865d24550b82106155cb667f2b0	Bacteria	Proteobacteria	Alphaproteobacteria	Rhizobiales	Beijerinckiaceae	Methylobacterium-Methylorubrum	Methylobacterium_sp.	0	0	108	0	0	0	0	0	0	0	0	0	0	0	0	0	0	0	0	0	0
804cb6176785c142a8f01243f7aece2d	Bacteria	Actinobacteriota	Thermoleophilia	Solirubrobacterales	67-14	67-14	uncultured_soil	0	0	107	0	0	0	0	0	0	0	0	0	0	0	0	0	0	0	0	0	0
69a7c58c1e6c265c3a4c21717d2df3cc	Bacteria	Actinobacteriota	Actinobacteria	Propionibacteriales	Nocardioidaceae	Nocardioides	0.999757612264791	0	0	0	0	107	0	0	0	0	0	0	0	0	0	0	0	0	0	0	0	0
d56b2c0af545ad324e035d3a6a12b45a	Bacteria	Acidobacteriota	Acidobacteriae	Acidobacteriales	Acidobacteriaceae_(Subgroup_1)	Terriglobus	uncultured_Acidobacteriaceae	0	0	0	0	107	0	0	0	0	0	0	0	0	0	0	0	0	0	0	0	0
0874168b09136060225c593f22282f3a	Bacteria	Actinobacteriota	Actinobacteria	Micrococcales	Micrococcaceae	Kocuria	0.7077447852780085	0	0	0	0	107	0	0	0	0	0	0	0	0	0	0	0	0	0	0	0	0
63b6a35774b891d076d741c564b004ac	Bacteria	Proteobacteria	Gammaproteobacteria	Enterobacterales	Enterobacteriaceae	0.9994579447283045		0	0	0	0	0	0	0	0	107	0	0	0	0	0	0	0	0	0	0	0	0
d93913861f39cad14b64a58f8d061c34	Bacteria	0.9978627288781449						0	0	0	0	0	0	0	0	107	0	0	0	0	0	0	0	0	0	0	0	0
05d819af5c8bc7972c4c5c2457d56547	Bacteria	0.9999255566423194						0	0	0	0	0	0	0	0	0	0	0	0	0	107	0	0	0	0	0	0	0
f8a0f1780faac7175b2c673e51ce23f8	Bacteria	Actinobacteriota	Actinobacteria	Propionibacteriales	Nocardioidaceae	Nocardioides	0.9999970475584359	0	0	106	0	0	0	0	0	0	0	0	0	0	0	0	0	0	0	0	0	0
232ac776d28b3ab172b9c41661594dd6	Bacteria	0.9999989973074103						0	0	106	0	0	0	0	0	0	0	0	0	0	0	0	0	0	0	0	0	0
bc45a545b5a6b9b62c938e5d83382d12	Bacteria	Verrucomicrobiota	Chlamydiae	Chlamydiales	Waddliaceae	Waddlia	uncultured_bacterium	0	0	0	106	0	0	0	0	0	0	0	0	0	0	0	0	0	0	0	0	0
e67ea06030f989e940f21b8d037a7605	Bacteria	Actinobacteriota	Actinobacteria	Corynebacteriales	Corynebacteriaceae	Corynebacterium	uncultured_bacterium	0	0	0	0	106	0	0	0	0	0	0	0	0	0	0	0	0	0	0	0	0
47a6c09590c23aba7f0635ad6c892ce5	Bacteria	Actinobacteriota	Actinobacteria	Micrococcales	Intrasporangiaceae	0.995448627121382		0	0	0	0	0	0	0	0	19	0	0	0	87	0	0	0	0	0	0	0	0
61f1ea17d08f766aec3d3dacc2592373	Bacteria	Actinobacteriota	Actinobacteria	Corynebacteriales	Mycobacteriaceae	Mycobacterium	uncultured_bacterium	0	0	0	0	0	0	0	0	0	0	0	0	0	0	0	0	0	0	0	106	0
dca5811dbaa126705cb5c537f3bbec7f	Bacteria	Actinobacteriota	Actinobacteria	Pseudonocardiales	Pseudonocardiaceae	Amycolatopsis	0.8014026156720808	0	0	105	0	0	0	0	0	0	0	0	0	0	0	0	0	0	0	0	0	0
0f816fec2db8365d4000b535986c15f1	Bacteria	Verrucomicrobiota	Verrucomicrobiae	0.8600482627450841				0	0	0	0	105	0	0	0	0	0	0	0	0	0	0	0	0	0	0	0	0
a0e572cd2668457b798400ee366a0aab	Bacteria	0.9999947349405873						0	0	0	0	105	0	0	0	0	0	0	0	0	0	0	0	0	0	0	0	0
592439b0d2298336c23ef0e53374095f	Bacteria	Proteobacteria	Alphaproteobacteria	Acetobacterales	Acetobacteraceae	Acidiphilium	0.9999229652526294	0	0	0	0	0	0	0	105	0	0	0	0	0	0	0	0	0	0	0	0	0
f0497467e99aee79d6a9c76acab09443	Bacteria	Proteobacteria	Alphaproteobacteria	Rhizobiales	Xanthobacteraceae	Rhodoplanes	uncultured_bacterium	0	0	0	0	0	0	0	0	105	0	0	0	0	0	0	0	0	0	0	0	0
5ae7422b8bd6bf10f2549a24dacb1283	Bacteria	Proteobacteria	Alphaproteobacteria	Sphingomonadales	Sphingomonadaceae	0.9674233748436829		0	0	0	0	0	0	0	0	0	0	0	0	105	0	0	0	0	0	0	0	0
d7eb7234723d798a367e77d4e458ca4e	Bacteria	Planctomycetota	Planctomycetes	Gemmatales	Gemmataceae	uncultured	uncultured_Gemmata	0	0	104	0	0	0	0	0	0	0	0	0	0	0	0	0	0	0	0	0	0
2f43958076ed4b82c24e12b7baf10547	Bacteria	Bacteroidota	Bacteroidia	Cytophagales	Spirosomaceae	Spirosoma	unidentified	0	0	104	0	0	0	0	0	0	0	0	0	0	0	0	0	0	0	0	0	0
fb6f2dffe3cab9a45d926922782b3380	Bacteria	Proteobacteria	Alphaproteobacteria	Rhizobiales	Devosiaceae	0.9740895428918943		0	0	104	0	0	0	0	0	0	0	0	0	0	0	0	0	0	0	0	0	0
616c6f7a20988375e8059ea612f13e49	Bacteria	Actinobacteriota	Actinobacteria	Pseudonocardiales	Pseudonocardiaceae	0.9994185496502861		0	0	72	0	0	0	32	0	0	0	0	0	0	0	0	0	0	0	0	0	0
16b49464c9de829f2c58c23056bc4334	Bacteria	Proteobacteria	Gammaproteobacteria	Coxiellales	Coxiellaceae	Coxiella	uncultured_marine	0	0	0	0	104	0	0	0	0	0	0	0	0	0	0	0	0	0	0	0	0
6db3351d80511123796e0528f86688ba	Bacteria	Actinobacteriota	Thermoleophilia	Solirubrobacterales	0.9063980138281917			0	0	0	0	0	0	0	104	0	0	0	0	0	0	0	0	0	0	0	0	0
686248e141734c152a7e7346d988b64d	Bacteria	Verrucomicrobiota	Verrucomicrobiae	Chthoniobacterales	Chthoniobacteraceae	LD29	uncultured_bacterium	0	0	0	0	0	0	0	0	104	0	0	0	0	0	0	0	0	0	0	0	0
6120994e027eaead76110f32f2e009b7	Bacteria	Verrucomicrobiota	Verrucomicrobiae	Chthoniobacterales	Chthoniobacteraceae	LD29	uncultured_bacterium	0	0	0	0	0	0	0	0	104	0	0	0	0	0	0	0	0	0	0	0	0
7b6b6efae6a247329371204cf98ad953	Bacteria	Proteobacteria	Gammaproteobacteria	0.9939518089972785				0	0	103	0	0	0	0	0	0	0	0	0	0	0	0	0	0	0	0	0	0
b74a54bb9a1760b7e509d50879cf0a52	Bacteria	Planctomycetota	Planctomycetes	Gemmatales	Gemmataceae	uncultured	uncultured_bacterium	0	0	0	103	0	0	0	0	0	0	0	0	0	0	0	0	0	0	0	0	0
6bdf8dfc01144517ee4a0437e626bccc	Bacteria	Actinobacteriota	Actinobacteria	Propionibacteriales	Nocardioidaceae	Nocardioides	0.9999781794634944	0	0	0	103	0	0	0	0	0	0	0	0	0	0	0	0	0	0	0	0	0
7ebd3e219c0fdeddc1f95e876becdee8	Bacteria	Acidobacteriota	Acidobacteriae	Solibacterales	Solibacteraceae	Candidatus_Solibacter	0.9756881247246277	0	0	0	0	0	0	103	0	0	0	0	0	0	0	0	0	0	0	0	0	0
8904a7c18c761c5d3c88c6ff07c76555	Bacteria	WPS-2	WPS-2	WPS-2	WPS-2	WPS-2	uncultured_bacterium	0	0	0	0	0	0	0	0	103	0	0	0	0	0	0	0	0	0	0	0	0
2f0503fab1fd0564e4a783d9b02ab9a3	Bacteria	Proteobacteria	Gammaproteobacteria	Pseudomonadales	Pseudomonadaceae	Pseudomonas	gamma_proteobacterium	0	0	0	0	0	0	0	0	0	0	0	0	0	0	0	0	0	0	103	0	0
bdbe13ba8c2e5f5ec8b74ff10f271ae2	Bacteria	Proteobacteria	Alphaproteobacteria	Sphingomonadales	Sphingomonadaceae	Sphingomonas	0.7333294182237289	0	0	102	0	0	0	0	0	0	0	0	0	0	0	0	0	0	0	0	0	0
2ebb8fdd24939e180df316408d7a944e	Bacteria	Proteobacteria	Alphaproteobacteria	Caulobacterales	Caulobacteraceae	uncultured	0.7729906739250458	0	0	19	0	0	0	0	83	0	0	0	0	0	0	0	0	0	0	0	0	0
11dbba62ebeff73b619c0c7bef7cd457	Bacteria	Planctomycetota	Planctomycetes	Isosphaerales	Isosphaeraceae	0.9999999213660065		0	0	0	102	0	0	0	0	0	0	0	0	0	0	0	0	0	0	0	0	0
db1293bb393be3ac8edac67d627ba167	Bacteria	Proteobacteria	Alphaproteobacteria	Rickettsiales	Mitochondria	Mitochondria	0.919197774161304	0	0	0	0	102	0	0	0	0	0	0	0	0	0	0	0	0	0	0	0	0
4cdf463a04dc5b69c6715a7dddff8d62	Bacteria	Cyanobacteria	Cyanobacteriia	Cyanobacteriales	Nostocaceae	Aphanizomenon_MDT14a	Aphanizomenon_flos-aquae	0	0	0	0	63	0	0	39	0	0	0	0	0	0	0	0	0	0	0	0	0
0613fb167d250e95b70f9d34560da6ef	Bacteria	Verrucomicrobiota	Chlamydiae	Chlamydiales	0.9109309478751738			0	0	0	0	0	0	0	102	0	0	0	0	0	0	0	0	0	0	0	0	0
14b5f79fac5d91f84bd2c9b77773f490	Bacteria	Proteobacteria	Alphaproteobacteria	Acetobacterales	Acetobacteraceae	Acidiphilium	uncultured_bacterium	0	0	0	0	0	0	0	0	0	0	0	0	102	0	0	0	0	0	0	0	0
e696930756ffbbd89995c93c3aa59299	Bacteria	Actinobacteriota	Actinobacteria	Micrococcales	Dermacoccaceae	Calidifontibacter	Calidifontibacter_indicus	0	0	0	0	0	0	0	0	0	0	0	0	0	0	0	0	0	0	102	0	0
df158ca4f92294067e7a276bbb8d8a5a	Bacteria	Bacteroidota	Bacteroidia	Sphingobacteriales	Sphingobacteriaceae	Pedobacter	Pedobacter_sp.	0	0	101	0	0	0	0	0	0	0	0	0	0	0	0	0	0	0	0	0	0
999ac59e5b26239fddf91324a4d3d5cd	Bacteria	Actinobacteriota	Thermoleophilia	Solirubrobacterales	67-14	67-14	metagenome	0	0	0	0	0	0	0	101	0	0	0	0	0	0	0	0	0	0	0	0	0
d57538c6dc2913a6b28aa5b8d3fdde7d	Bacteria	Planctomycetota	Planctomycetes	Gemmatales	Gemmataceae	Gemmata	uncultured_Planctomycetaceae	0	0	0	0	0	0	0	101	0	0	0	0	0	0	0	0	0	0	0	0	0
c771afc998cb1b66aa30dfb7401d9bf0	Bacteria	Proteobacteria	Alphaproteobacteria	Rhizobiales	Beijerinckiaceae	0.9407090894645501		0	0	0	0	0	0	0	0	0	0	0	0	101	0	0	0	0	0	0	0	0
fa5e98d2bddf93a28fb70189791091cf	Bacteria	Actinobacteriota	Actinobacteria	Pseudonocardiales	Pseudonocardiaceae	0.9994089992297188		0	0	100	0	0	0	0	0	0	0	0	0	0	0	0	0	0	0	0	0	0
4b7de8a4b425141042af781b66c7065f	Bacteria	Actinobacteriota	Actinobacteria	Propionibacteriales	Nocardioidaceae	Nocardioides	0.9999957267113636	0	0	0	0	100	0	0	0	0	0	0	0	0	0	0	0	0	0	0	0	0
5654507ac6c978f0b89ae2e361bd453e	Bacteria	Planctomycetota	Planctomycetes	Planctomycetales	uncultured	uncultured	uncultured_bacterium	0	0	0	0	0	100	0	0	0	0	0	0	0	0	0	0	0	0	0	0	0
4dd05fbad4e62b7089d7d5e2c0cb1a0d	Bacteria	Firmicutes	Clostridia	Lachnospirales	Lachnospiraceae	Lachnospiraceae_UCG-008	uncultured_bacterium	0	0	0	0	0	0	0	100	0	0	0	0	0	0	0	0	0	0	0	0	0
a1da2ef1be72b807843027f634dfd0b1	Bacteria	Planctomycetota	Phycisphaerae	Tepidisphaerales	WD2101_soil_group	WD2101_soil_group	uncultured_bacterium	0	0	0	0	0	0	0	0	100	0	0	0	0	0	0	0	0	0	0	0	0
cf41caab9d8d1f097105cedb57a94c50	Bacteria	Planctomycetota	Planctomycetes	Gemmatales	Gemmataceae	uncultured	uncultured_bacterium	0	0	0	0	0	0	0	0	100	0	0	0	0	0	0	0	0	0	0	0	0
46445c21a07f3977c54db3a53ba03371	Bacteria	Planctomycetota	Planctomycetes	Isosphaerales	Isosphaeraceae	Singulisphaera	0.7371435119563936	0	0	0	0	0	0	0	0	100	0	0	0	0	0	0	0	0	0	0	0	0
bb5036371cedba837d6411afd5386f8a	Bacteria	Proteobacteria	Alphaproteobacteria	Sphingomonadales	Sphingomonadaceae	0.9643760987168719		0	0	0	0	0	0	0	0	0	0	0	0	0	100	0	0	0	0	0	0	0
be56bc15509d01b666127d515b4ddc2e	Bacteria	Proteobacteria	Gammaproteobacteria	Pseudomonadales	Moraxellaceae	Acinetobacter	Acinetobacter_sp.	0	0	0	0	0	0	0	0	0	0	0	0	0	0	100	0	0	0	0	0	0
509f1febe6257d12f263705aab34ed00	Bacteria	0.8997758779582054						0	0	0	0	0	0	0	0	0	0	0	0	0	0	0	100	0	0	0	0	0
ebbf5b12a6d7c411f7b7a3ad95d9c7cf	Bacteria	0.9532340742513896						0	0	0	0	99	0	0	0	0	0	0	0	0	0	0	0	0	0	0	0	0
0b5f7131c010def401c659fe1ebbc39a	Bacteria	Proteobacteria	Alphaproteobacteria	Rhizobiales	Beijerinckiaceae	0.756877023394513		0	0	0	0	0	0	0	99	0	0	0	0	0	0	0	0	0	0	0	0	0
0886d437d631406a02c6d536bafdd406	Bacteria	Bacteroidota	Bacteroidia	Chitinophagales	Chitinophagaceae	0.990709170740706		0	98	0	0	0	0	0	0	0	0	0	0	0	0	0	0	0	0	0	0	0
65bd9e9a4f8c0d842a6c68673b5f4140	Bacteria	0.732081179407348						0	0	98	0	0	0	0	0	0	0	0	0	0	0	0	0	0	0	0	0	0
3ef4261c6d88d23de188b5fa5095c12a	Bacteria	Bacteroidota	Bacteroidia	Cytophagales	Spirosomaceae	Spirosoma	unidentified	0	0	98	0	0	0	0	0	0	0	0	0	0	0	0	0	0	0	0	0	0
1de9203160b576480c51dbc83f267361	Bacteria	Proteobacteria	Alphaproteobacteria	Rhizobiales	Beijerinckiaceae	0.8731689886751728		0	0	98	0	0	0	0	0	0	0	0	0	0	0	0	0	0	0	0	0	0
7d1a893875cb22ec29b4b0704961ef05	Bacteria	Proteobacteria	Alphaproteobacteria	Rickettsiales	Mitochondria	Mitochondria	Rhynchosporium_secalis	0	0	98	0	0	0	0	0	0	0	0	0	0	0	0	0	0	0	0	0	0
ff0175782a765f2604a62aeeb72330f8	Bacteria	Planctomycetota	Planctomycetes	Isosphaerales	Isosphaeraceae	Tundrisphaera	uncultured_bacterium	0	0	0	98	0	0	0	0	0	0	0	0	0	0	0	0	0	0	0	0	0
3225f37ca49bc99f218511f7c0e4b009	Bacteria	Proteobacteria	Alphaproteobacteria	Sphingomonadales	Sphingomonadaceae	0.9139436598135278		0	0	0	0	0	0	0	0	98	0	0	0	0	0	0	0	0	0	0	0	0
25f492322a866212c051ef67c90b44eb	Bacteria	Proteobacteria	Alphaproteobacteria	Acetobacterales	Acetobacteraceae	uncultured	0.800729542429593	0	0	0	0	0	0	0	0	98	0	0	0	0	0	0	0	0	0	0	0	0
3f006130a6b1ef665cf736b1899a56d2	Bacteria	Planctomycetota	Planctomycetes	Pirellulales	Pirellulaceae	Pirellula	uncultured_soil	0	0	0	0	0	0	0	0	0	0	0	98	0	0	0	0	0	0	0	0	0
7c0586dca2aefa409b9e780c0d70dab2	Bacteria	Actinobacteriota	Thermoleophilia	Solirubrobacterales	67-14	67-14	uncultured_soil	0	0	97	0	0	0	0	0	0	0	0	0	0	0	0	0	0	0	0	0	0
ec764e300daee24e8a63e3f2f8cd4de3	Bacteria	Bacteroidota	Bacteroidia	Flavobacteriales	0.822755777835637			0	0	0	0	97	0	0	0	0	0	0	0	0	0	0	0	0	0	0	0	0
24765b87b5eb633f15536702ca557b78	Bacteria	Bacteroidota	Bacteroidia	Sphingobacteriales	Sphingobacteriaceae	Pedobacter	0.9916210431830539	0	0	0	0	0	0	0	0	97	0	0	0	0	0	0	0	0	0	0	0	0
02b2d11b1d4f71103a67fc07215b271d	Bacteria	Proteobacteria	Alphaproteobacteria	Sphingomonadales	Sphingomonadaceae	Sphingomonas	Sphingomonas_sp.	0	0	96	0	0	0	0	0	0	0	0	0	0	0	0	0	0	0	0	0	0
d0cb6f7e435c507cd2f427d99e772d37	Bacteria	Proteobacteria	Alphaproteobacteria	Rhizobiales	Beijerinckiaceae	uncultured	metagenome	0	0	96	0	0	0	0	0	0	0	0	0	0	0	0	0	0	0	0	0	0
1b9d225e708d2657d35d899206dd9c58	Bacteria	Proteobacteria	Alphaproteobacteria	0.9998442600866745				0	0	96	0	0	0	0	0	0	0	0	0	0	0	0	0	0	0	0	0	0
5490f95140fb9b68ea50c0f300125904	Bacteria	Proteobacteria	Alphaproteobacteria	Rhizobiales	Beijerinckiaceae	0.9968164056612073		0	0	0	0	0	0	96	0	0	0	0	0	0	0	0	0	0	0	0	0	0
b83ad5da7387ac2d3efddbb7e24fec5e	Bacteria	Proteobacteria	Alphaproteobacteria	Rhizobiales	0.99794660161895			0	0	0	0	0	0	0	96	0	0	0	0	0	0	0	0	0	0	0	0	0
b42043faeba3231b9b166e6117597362	Bacteria	Proteobacteria	Alphaproteobacteria	Rhizobiales	Beijerinckiaceae	0.8954934817310835		0	0	0	0	0	0	0	96	0	0	0	0	0	0	0	0	0	0	0	0	0
572a3280743ec7fab5b7d679ad68d165	Bacteria	Acidobacteriota	Blastocatellia	Blastocatellales	Blastocatellaceae	JGI_0001001-H03	0.7298141754187057	0	0	0	0	0	0	0	0	96	0	0	0	0	0	0	0	0	0	0	0	0
b1e6f7eb5a6a0775a13372c162d5eb89	Bacteria	Bacteroidota	Bacteroidia	Flavobacteriales	Weeksellaceae	Chryseobacterium	Chryseobacterium_sp.	0	0	0	0	0	0	0	0	0	0	0	0	0	0	0	96	0	0	0	0	0
41eca74557a63813659a4e64587f155c	Bacteria	Proteobacteria	Alphaproteobacteria	Sphingomonadales	Sphingomonadaceae	Sphingomonas	Sphingomonas_sp.	0	0	0	95	0	0	0	0	0	0	0	0	0	0	0	0	0	0	0	0	0
83e8868e886a6a23a25e523bc5048de9	Bacteria	Acidobacteriota	Acidobacteriae	0.9999926875869388				0	0	0	0	95	0	0	0	0	0	0	0	0	0	0	0	0	0	0	0	0
994f73485b7162b2fa69b15a267915bf	Bacteria	0.9999999999990655						0	0	0	0	95	0	0	0	0	0	0	0	0	0	0	0	0	0	0	0	0
2608820e368f49a7edb3c43e846a8372	Bacteria	Actinobacteriota	Thermoleophilia	Gaiellales	uncultured	uncultured	0.7570956143529842	0	0	0	0	0	0	0	0	95	0	0	0	0	0	0	0	0	0	0	0	0
9ae0b272ce1f178e478bb064dc655766	Bacteria	Acidobacteriota	Acidobacteriae	Acidobacteriales	Acidobacteriaceae_(Subgroup_1)	uncultured	uncultured_soil	0	0	0	0	0	0	0	0	95	0	0	0	0	0	0	0	0	0	0	0	0
b8e7ae883f3d04c8553bae180aaaf104	Bacteria	Acidobacteriota	Acidobacteriae	Acidobacteriales	Acidobacteriaceae_(Subgroup_1)	Granulicella	uncultured_bacterium	0	0	0	0	0	0	0	0	0	0	0	95	0	0	0	0	0	0	0	0	0
b0aafe206996fcf0f6445aaecd4823a0	Bacteria	Bacteroidota	Bacteroidia	Sphingobacteriales	Sphingobacteriaceae	Pedobacter	Pedobacter_sp.	0	0	0	0	0	0	0	0	0	0	0	0	0	0	0	0	95	0	0	0	0
3896bbda94fa71898dc5aeba468c78cf	Bacteria	Proteobacteria	Alphaproteobacteria	Rhizobiales	Beijerinckiaceae	0.9937972959698521		0	0	94	0	0	0	0	0	0	0	0	0	0	0	0	0	0	0	0	0	0
0860fc7ea8fa2998309662f17813246c	Bacteria	Actinobacteriota	Thermoleophilia	Gaiellales	uncultured	uncultured	0.9103196510595879	0	0	94	0	0	0	0	0	0	0	0	0	0	0	0	0	0	0	0	0	0
a0b5a7706607f8d75133a9c5b2f9c00b	Bacteria	Proteobacteria	Alphaproteobacteria	Rhizobiales	Beijerinckiaceae	0.9980491287123675		0	0	0	94	0	0	0	0	0	0	0	0	0	0	0	0	0	0	0	0	0
200bd2c508661ad988420494f4d1e86b	Bacteria	Actinobacteriota	Actinobacteria	Pseudonocardiales	Pseudonocardiaceae	0.9990963172088154		0	0	0	0	0	0	0	94	0	0	0	0	0	0	0	0	0	0	0	0	0
1089e68e6e86e2ea641316a338bc8193	Bacteria	Actinobacteriota	Actinobacteria	Actinomycetales	Actinomycetaceae	Actinomyces	uncultured_bacterium	0	0	0	0	0	0	0	0	0	0	0	0	94	0	0	0	0	0	0	0	0
0924eaa565b4380cfc8d625ffb533165	Bacteria	Proteobacteria	Alphaproteobacteria	Sphingomonadales	Sphingomonadaceae	0.9591579791824851		0	0	0	0	0	0	0	0	0	0	0	0	0	94	0	0	0	0	0	0	0
9ca5763923bf5857b01cf00b4de168db	Bacteria	Proteobacteria	Alphaproteobacteria	Rhizobiales	Beijerinckiaceae	0.9974276155429693		0	0	93	0	0	0	0	0	0	0	0	0	0	0	0	0	0	0	0	0	0
35bb70d2494775b50fe0c5a9660aa573	Bacteria	Actinobacteriota	Actinobacteria	Pseudonocardiales	Pseudonocardiaceae	0.9998947198735868		0	0	93	0	0	0	0	0	0	0	0	0	0	0	0	0	0	0	0	0	0
a977a4dc35fd53253a861c193d8f9fb1	Bacteria	Proteobacteria	Alphaproteobacteria	Acetobacterales	Acetobacteraceae	Acidisphaera	uncultured_bacterium	0	0	0	0	0	0	0	0	93	0	0	0	0	0	0	0	0	0	0	0	0
a37c9f24636c1b4cc47bbc859c5e0339	Bacteria	Verrucomicrobiota	Verrucomicrobiae	Chthoniobacterales	Chthoniobacteraceae	LD29	uncultured_bacterium	0	92	0	0	0	0	0	0	0	0	0	0	0	0	0	0	0	0	0	0	0
89c3570035fbca3e5a6465dcc8142000	Bacteria	Acidobacteriota	Acidobacteriae	Acidobacteriales	Acidobacteriaceae_(Subgroup_1)	Edaphobacter	uncultured_Acidobacteria	0	0	92	0	0	0	0	0	0	0	0	0	0	0	0	0	0	0	0	0	0
7fc8348f212c1dd7b3e23e36145f9cb7	Bacteria	Bacteroidota	Bacteroidia	Cytophagales	Hymenobacteraceae	Hymenobacter	uncultured_bacterium	0	0	92	0	0	0	0	0	0	0	0	0	0	0	0	0	0	0	0	0	0
273df3712133ddb815266f4e6472649b	Bacteria	Armatimonadota	Armatimonadia	Armatimonadales	Armatimonadales	Armatimonadales	uncultured_bacterium	0	0	0	55	0	0	0	37	0	0	0	0	0	0	0	0	0	0	0	0	0
aa0b549a0581ff4105d18bea5b15e7f0	Bacteria	Proteobacteria	Gammaproteobacteria	Burkholderiales	Burkholderiaceae	Robbsia	0.9991743195729812	0	0	0	0	92	0	0	0	0	0	0	0	0	0	0	0	0	0	0	0	0
934de8542ad626f155d94768083092e8	Bacteria	Proteobacteria	Alphaproteobacteria	Acetobacterales	Acetobacteraceae	Acidiphilium	0.7010078219577832	0	0	0	0	0	0	0	92	0	0	0	0	0	0	0	0	0	0	0	0	0
e80bf5d54c36d27f05c5fbc6a2d852bc	Bacteria	Proteobacteria	Alphaproteobacteria	Rhizobiales	Beijerinckiaceae	uncultured	metagenome	0	0	0	0	0	0	0	0	92	0	0	0	0	0	0	0	0	0	0	0	0
2f70a9f19579f4d64f8748aeb623c71f	Bacteria	Patescibacteria	Parcubacteria	Candidatus_Nomurabacteria	Candidatus_Nomurabacteria	Candidatus_Nomurabacteria	uncultured_bacterium	0	0	0	0	0	0	0	0	0	0	0	0	0	92	0	0	0	0	0	0	0
30d340497000b1ab6d4fe09ee285fed0	Bacteria	Bacteroidota	Bacteroidia	Cytophagales	Hymenobacteraceae	Hymenobacter	uncultured_bacterium	0	0	0	91	0	0	0	0	0	0	0	0	0	0	0	0	0	0	0	0	0
8d6306f3bd73cf044bb2eb04b2db5f02	Bacteria	Proteobacteria	Gammaproteobacteria	0.8836201195725629				0	0	0	0	91	0	0	0	0	0	0	0	0	0	0	0	0	0	0	0	0
bc239dc5d1f05f5364209498b81efaa9	Bacteria	Proteobacteria	Alphaproteobacteria	Rhizobiales	Beijerinckiaceae	Methylobacterium-Methylorubrum	0.9661947803743509	0	0	0	0	0	0	91	0	0	0	0	0	0	0	0	0	0	0	0	0	0
4e237a024df8a7d77f28e5e9b8cbb825	Bacteria	Proteobacteria	Alphaproteobacteria	Sphingomonadales	Sphingomonadaceae	0.9369277825747205		0	0	0	0	0	0	91	0	0	0	0	0	0	0	0	0	0	0	0	0	0
f183e5b03ffbee4d359838559ec7727f	Bacteria	WPS-2	WPS-2	WPS-2	WPS-2	WPS-2	uncultured_forest	0	0	0	0	0	0	0	0	0	0	0	0	0	0	91	0	0	0	0	0	0
fcc289287042784492db7cf01d86a800	Bacteria	Bacteroidota	Bacteroidia	Sphingobacteriales	Sphingobacteriaceae	0.9999943499119172		0	0	90	0	0	0	0	0	0	0	0	0	0	0	0	0	0	0	0	0	0
a8458c8adc6c2724daf2b2d142fea655	Bacteria	Planctomycetota	Planctomycetes	Isosphaerales	Isosphaeraceae	0.999999438544872		0	0	90	0	0	0	0	0	0	0	0	0	0	0	0	0	0	0	0	0	0
49565ba01c9df3c6b86359012745c35a	Bacteria	Proteobacteria	Alphaproteobacteria	Acetobacterales	Acetobacteraceae	Acidiphilium	uncultured_bacterium	0	0	0	90	0	0	0	0	0	0	0	0	0	0	0	0	0	0	0	0	0
efb6240bd908c3a47216d3293ee7ede6	Bacteria	Myxococcota	Polyangia	Polyangiales	Polyangiaceae	Labilithrix	uncultured_bacterium	0	0	0	0	0	0	0	90	0	0	0	0	0	0	0	0	0	0	0	0	0
b6b936b3a5b557ef723f612886960e4f	Bacteria	Patescibacteria	Parcubacteria	Candidatus_Nomurabacteria	Candidatus_Nomurabacteria	Candidatus_Nomurabacteria	uncultured_bacterium	0	0	0	0	0	0	0	0	0	0	0	0	0	0	84	0	0	0	0	0	6
0985503f1a726d43710c05bb29218fea	Bacteria	Proteobacteria	Gammaproteobacteria	Xanthomonadales	Xanthomonadaceae	Lysobacter	uncultured_bacterium	0	0	0	0	0	0	0	89	0	0	0	0	0	0	0	0	0	0	0	0	0
85b08704e7630062a0ad693ae1e1473a	Bacteria	Proteobacteria	Alphaproteobacteria	Acetobacterales	Acetobacteraceae	0.9999659907131396		0	0	0	0	0	0	0	0	89	0	0	0	0	0	0	0	0	0	0	0	0
8248babee0dd948f3ee3e13a8a751cf1	Bacteria	Proteobacteria	Alphaproteobacteria	Acetobacterales	Acetobacteraceae	Acidiphilium	uncultured_bacterium	0	0	0	0	0	0	0	0	89	0	0	0	0	0	0	0	0	0	0	0	0
66904d5fbf26ff16f72bfc8b9f3fccbc	Bacteria	Cyanobacteria	Cyanobacteriia	Cyanobacteriales	Nostocaceae	Aphanizomenon_MDT14a	Aphanizomenon_flos-aquae	0	0	88	0	0	0	0	0	0	0	0	0	0	0	0	0	0	0	0	0	0
30224312389517f537cc6d9bbbca400b	Bacteria	Proteobacteria	Alphaproteobacteria	Sphingomonadales	Sphingomonadaceae	0.8121806422555163		0	0	88	0	0	0	0	0	0	0	0	0	0	0	0	0	0	0	0	0	0
68b35d719deadae2485d93f82920fa11	Bacteria	Actinobacteriota	Actinobacteria	Corynebacteriales	Nocardiaceae	Rhodococcus	Rhodococcus_ruber	0	0	88	0	0	0	0	0	0	0	0	0	0	0	0	0	0	0	0	0	0
0f81e1e8c1c32ad2c9d5eeecd3925b1a	Bacteria	Acidobacteriota	Acidobacteriae	Acidobacteriales	Acidobacteriaceae_(Subgroup_1)	Granulicella	uncultured_bacterium	0	0	0	88	0	0	0	0	0	0	0	0	0	0	0	0	0	0	0	0	0
886e58c87b0513cf849d85af5ceb0b5d	Bacteria	Proteobacteria	Gammaproteobacteria	Diplorickettsiales	Diplorickettsiaceae	Rickettsiella	0.9999990046410215	0	0	0	0	0	0	0	88	0	0	0	0	0	0	0	0	0	0	0	0	0
aee0bc27f5109b0033aee4f359d73fc2	Bacteria	Actinobacteriota	Thermoleophilia	Solirubrobacterales	Solirubrobacteraceae	Solirubrobacter	uncultured_bacterium	0	0	0	0	0	0	0	0	88	0	0	0	0	0	0	0	0	0	0	0	0
79c6f4059829638c90d3863c0d292e18	Bacteria	Actinobacteriota	Actinobacteria	Propionibacteriales	Nocardioidaceae	Nocardioides	Nocardioides_alpinus	0	0	0	0	0	0	0	0	88	0	0	0	0	0	0	0	0	0	0	0	0
69577662e706d4707ecd5b23d9ca6468	Bacteria	Proteobacteria	Alphaproteobacteria	Paracaedibacterales	Paracaedibacteraceae	Candidatus_Paracaedibacter	uncultured_bacterium	0	0	0	0	0	0	0	0	0	0	0	0	0	88	0	0	0	0	0	0	0
2782bd9c8a7e9aa1b0ef8e4ff465c064	Bacteria	Proteobacteria	Alphaproteobacteria	Sphingomonadales	Sphingomonadaceae	0.8941678755901492		0	0	87	0	0	0	0	0	0	0	0	0	0	0	0	0	0	0	0	0	0
8b89d8c4b6c7180b9165547f5e1ab1d0	Bacteria	Planctomycetota	Planctomycetes	Isosphaerales	Isosphaeraceae	uncultured	0.9675225446892951	0	0	87	0	0	0	0	0	0	0	0	0	0	0	0	0	0	0	0	0	0
ac9efbd047c067f681d7d9f005f88688	Bacteria	Proteobacteria	Alphaproteobacteria	Sphingomonadales	Sphingomonadaceae	Sphingomonas	0.943926930343288	0	0	87	0	0	0	0	0	0	0	0	0	0	0	0	0	0	0	0	0	0
0fc13404ddc22dbaaf7447817ca68cf4	Bacteria	Myxococcota	Polyangia	Polyangiales	Polyangiaceae	Labilithrix	uncultured_bacterium	0	0	0	0	0	0	0	87	0	0	0	0	0	0	0	0	0	0	0	0	0
79a927942449acd0fc10902d22fb2e79	Bacteria	Actinobacteriota	Actinobacteria	Pseudonocardiales	Pseudonocardiaceae	Amycolatopsis	Amycolatopsis_saalfeldensis	0	0	0	0	0	0	0	87	0	0	0	0	0	0	0	0	0	0	0	0	0
2d04a38f50c48614c9187f97de074cf6	Bacteria	Actinobacteriota	Actinobacteria	Pseudonocardiales	Pseudonocardiaceae	0.9969572911821216		0	0	0	0	0	0	0	0	87	0	0	0	0	0	0	0	0	0	0	0	0
1bef1bb486b1d6314e59471d4e3f6b48	Bacteria	Proteobacteria	Alphaproteobacteria	Rhizobiales	Beijerinckiaceae	Methylocystis	uncultured_bacterium	0	0	0	0	0	0	0	0	0	0	0	0	0	0	0	0	87	0	0	0	0
97997fe088de6988126079be5aeb5d93	Bacteria	Proteobacteria	Alphaproteobacteria	Rhizobiales	Rhizobiaceae	Bartonella	Bartonella_sp.	0	0	86	0	0	0	0	0	0	0	0	0	0	0	0	0	0	0	0	0	0
b0d59bac40dc45950f82cc9be50dddf8	Bacteria	Bacteroidota	Bacteroidia	Cytophagales	Spirosomaceae	Spirosoma	uncultured_bacterium	0	0	0	86	0	0	0	0	0	0	0	0	0	0	0	0	0	0	0	0	0
70bdb301e4ac6defde71e9d24853db47	Bacteria	Proteobacteria	Alphaproteobacteria	Sphingomonadales	Sphingomonadaceae	0.96923659016214		0	0	0	0	86	0	0	0	0	0	0	0	0	0	0	0	0	0	0	0	0
f735390e4f8e4a073fb227b5a44adf52	Bacteria	Proteobacteria	Alphaproteobacteria	Rickettsiales	Mitochondria	Mitochondria	Aspergillus_nidulans	0	0	0	0	86	0	0	0	0	0	0	0	0	0	0	0	0	0	0	0	0
9b1eb37244591c1339d77f5ab2764984	Bacteria	0.9999997199108752						0	0	0	0	0	0	0	0	86	0	0	0	0	0	0	0	0	0	0	0	0
78f3b3e97ac6f5f5176ffb6cdb1f455e	Bacteria	Planctomycetota	Phycisphaerae	Tepidisphaerales	WD2101_soil_group	WD2101_soil_group	uncultured_bacterium	0	0	0	0	0	0	0	0	0	0	0	0	86	0	0	0	0	0	0	0	0
83fcec5e309146e04c55f2fd9b42747a	Bacteria	Firmicutes	Bacilli	Bacillales	Bacillaceae	0.8795966102496023		0	0	0	0	0	0	0	0	0	0	0	0	0	0	0	0	0	86	0	0	0
7faa899150acf8aacdca10f1821d77b8	Bacteria	Actinobacteriota	Actinobacteria	Pseudonocardiales	Pseudonocardiaceae	0.998774249437643		0	0	85	0	0	0	0	0	0	0	0	0	0	0	0	0	0	0	0	0	0
645cb42f8ea41ad7966737b8d13b05a9	Bacteria	Actinobacteriota	Actinobacteria	Micrococcales	Intrasporangiaceae	0.8792980921227782		0	0	85	0	0	0	0	0	0	0	0	0	0	0	0	0	0	0	0	0	0
74360a4d3645f4dc86093155d60d89a8	Bacteria	Proteobacteria	Gammaproteobacteria	Xanthomonadales	Rhodanobacteraceae	Rudaea	uncultured_gamma	0	0	85	0	0	0	0	0	0	0	0	0	0	0	0	0	0	0	0	0	0
87f79c030b8740758caa262e9eaa4095	Bacteria	Proteobacteria	Alphaproteobacteria	Rhizobiales	Beijerinckiaceae	0.9907508677936115		0	0	0	85	0	0	0	0	0	0	0	0	0	0	0	0	0	0	0	0	0
2aadf8b726cfaf2686dc384e0dac2fdc	Bacteria	Actinobacteriota	Actinobacteria	Pseudonocardiales	Pseudonocardiaceae	0.9999168664563396		0	0	0	85	0	0	0	0	0	0	0	0	0	0	0	0	0	0	0	0	0
b53da9953bf8d2d1108c70ce153c9678	Bacteria	Bacteroidota	Bacteroidia	Chitinophagales	Chitinophagaceae	Edaphobaculum	uncultured_bacterium	0	0	0	85	0	0	0	0	0	0	0	0	0	0	0	0	0	0	0	0	0
dfb9fdce469c89cdb0687b6b88f26178	Bacteria	Planctomycetota	Planctomycetes	Gemmatales	Gemmataceae	uncultured	uncultured_bacterium	0	0	0	0	0	0	0	0	0	85	0	0	0	0	0	0	0	0	0	0	0
aaad3a7ece199ca0107e00a18e525c1e	Bacteria	Verrucomicrobiota	Verrucomicrobiae	Chthoniobacterales	Chthoniobacteraceae	LD29	uncultured_bacterium	0	0	0	0	0	0	0	0	0	0	0	0	0	0	85	0	0	0	0	0	0
5c16bf847b99a9a57a99f3b1cd3c7f9b	Bacteria	Proteobacteria	Gammaproteobacteria	Pseudomonadales	Pseudomonadaceae	Pseudomonas	0.999914021559104	0	0	0	0	0	0	0	0	0	0	0	0	0	0	0	0	85	0	0	0	0
449fa182bfefbf0b90a753bc6cccb6c0	Bacteria	Proteobacteria	Gammaproteobacteria	Enterobacterales	0.9993835463026423			0	0	84	0	0	0	0	0	0	0	0	0	0	0	0	0	0	0	0	0	0
c08aef3af0fa544810f5dbe049e42b09	Bacteria	Actinobacteriota	Actinobacteria	0.9995249881597315				0	0	84	0	0	0	0	0	0	0	0	0	0	0	0	0	0	0	0	0	0
fb5edea0391c3dca45a2237a0b6166b2	Bacteria	Actinobacteriota	Actinobacteria	Micromonosporales	Micromonosporaceae	Actinoplanes	0.851330408408487	0	0	0	84	0	0	0	0	0	0	0	0	0	0	0	0	0	0	0	0	0
133da68fe10828085cf8d9e3656cc4a4	Bacteria	Proteobacteria	Gammaproteobacteria	0.9999960633250164				0	0	0	0	0	0	0	84	0	0	0	0	0	0	0	0	0	0	0	0	0
42f671b4000bfad2426b8899a9f4c79f	Bacteria	Acidobacteriota	Vicinamibacteria	Vicinamibacterales	uncultured	uncultured	uncultured_Acidobacteria	0	0	0	0	0	0	0	0	84	0	0	0	0	0	0	0	0	0	0	0	0
e56176887cc6dbf00bd4150c09270ba3	Bacteria	Myxococcota	Polyangia	Polyangiales	Polyangiaceae	Pajaroellobacter	uncultured_bacterium	0	0	0	0	0	0	0	0	84	0	0	0	0	0	0	0	0	0	0	0	0
8a11900368c5fecf97f69bea3541688e	Bacteria	Proteobacteria	Alphaproteobacteria	Rhizobiales	Rhizobiaceae	0.9898380485916233		0	0	0	0	0	0	0	0	0	0	0	0	0	0	0	84	0	0	0	0	0
1f0664bbec19774506ca6e01f10c856f	Bacteria	Firmicutes	0.9409543361193416					0	83	0	0	0	0	0	0	0	0	0	0	0	0	0	0	0	0	0	0	0
399a19a6c160427e3eea4d37be3d0464	Bacteria	Proteobacteria	Alphaproteobacteria	0.9996628671136111				0	0	83	0	0	0	0	0	0	0	0	0	0	0	0	0	0	0	0	0	0
ed9fed32ea16f34ba9ca6663bcf781e9	Bacteria	Proteobacteria	Gammaproteobacteria	Burkholderiales	Neisseriaceae	uncultured	uncultured_bacterium	0	0	83	0	0	0	0	0	0	0	0	0	0	0	0	0	0	0	0	0	0
f934943ca1c1799b5e7841a02feedd15	Bacteria	Proteobacteria	Alphaproteobacteria	Caulobacterales	Caulobacteraceae	0.9931214783377765		0	0	0	0	0	0	0	0	83	0	0	0	0	0	0	0	0	0	0	0	0
54de2b2b97fb0280c0da870e8892f683	Bacteria	Myxococcota	Myxococcia	Myxococcales	Anaeromyxobacteraceae	Anaeromyxobacter	uncultured_bacterium	0	0	0	0	0	0	0	0	83	0	0	0	0	0	0	0	0	0	0	0	0
0b7a196ad99e1322cd76c5e5800ab2e9	Bacteria	Proteobacteria	0.8032442300628717					0	0	0	0	0	0	0	0	0	0	0	0	83	0	0	0	0	0	0	0	0
0480689c6ee1840eb8227f90bae3f863	Bacteria	0.9760755235781513						0	0	0	0	0	0	0	0	0	0	0	0	0	0	0	0	0	0	83	0	0
33e2272c14e320da201c5cce96e10bc1	Bacteria	Actinobacteriota	Actinobacteria	Pseudonocardiales	Pseudonocardiaceae	0.9998409149729859		0	0	0	82	0	0	0	0	0	0	0	0	0	0	0	0	0	0	0	0	0
e1ce162988b00fc8049741a24b9af74b	Bacteria	Proteobacteria	Alphaproteobacteria	Rhizobiales	Beijerinckiaceae	0.9774027185946998		0	0	0	82	0	0	0	0	0	0	0	0	0	0	0	0	0	0	0	0	0
98af4f49211b584d1f14ed5afe1a32b6	Bacteria	Chloroflexi	Chloroflexia	Chloroflexales	Herpetosiphonaceae	Herpetosiphon	uncultured_bacterium	0	0	0	0	0	82	0	0	0	0	0	0	0	0	0	0	0	0	0	0	0
5155f54c3c9eecf24ee7a646b05ba595	Unassigned	0.9058184044361415						0	0	0	0	0	0	0	82	0	0	0	0	0	0	0	0	0	0	0	0	0
8826061e6d105d672f5d2022b5c1fded	Bacteria	Proteobacteria	Alphaproteobacteria	Rhizobiales	Beijerinckiaceae	0.910268116995606		0	0	0	0	0	0	0	0	82	0	0	0	0	0	0	0	0	0	0	0	0
032d293d01e7ae920f34950de4d157aa	Bacteria	Proteobacteria	Gammaproteobacteria	0.9616580597018358				0	0	0	0	0	0	0	81	0	0	0	0	0	0	0	0	0	0	0	0	0
6ef1f1d31f62faea7955cbdda2495c3f	Bacteria	Proteobacteria	Alphaproteobacteria	Rhodospirillales	uncultured	uncultured	uncultured_bacterium	0	0	0	0	0	0	0	0	81	0	0	0	0	0	0	0	0	0	0	0	0
3a9ef26e6469d1ba05fe824e26d73079	Bacteria	Proteobacteria	Alphaproteobacteria	Sphingomonadales	Sphingomonadaceae	0.9967475108035361		0	0	0	0	0	0	0	0	81	0	0	0	0	0	0	0	0	0	0	0	0
dbec0a5bb940a06d1cf2d721495dd820	Bacteria	0.9797068625579283						0	0	0	0	0	0	0	0	0	0	0	0	0	0	0	0	0	0	81	0	0
aa7875b3804777b171d1ddb8c1db8a63	Bacteria	Proteobacteria	Gammaproteobacteria	Pseudomonadales	Pseudomonadaceae	Pseudomonas	Pseudomonas_fluorescens	80	0	0	0	0	0	0	0	0	0	0	0	0	0	0	0	0	0	0	0	0
3ff70ede286086f13d20b21314846b08	Bacteria	Verrucomicrobiota	Verrucomicrobiae	Chthoniobacterales	Xiphinematobacteraceae	Candidatus_Xiphinematobacter	uncultured_bacterium	0	0	80	0	0	0	0	0	0	0	0	0	0	0	0	0	0	0	0	0	0
a791a73c4b6444b6d9c34d3c889a3ff3	Bacteria	Proteobacteria	Alphaproteobacteria	Rickettsiales	Rickettsiaceae	Rickettsia	0.9993491546119232	0	0	0	80	0	0	0	0	0	0	0	0	0	0	0	0	0	0	0	0	0
56fc3b8e8e1e023731391fdf496df1b8	Bacteria	Proteobacteria	Alphaproteobacteria	Caulobacterales	Caulobacteraceae	Brevundimonas	Brevundimonas_subvibrioides	0	0	0	0	0	0	0	80	0	0	0	0	0	0	0	0	0	0	0	0	0
bb82ba55dcc899f4dce3ae06ab004d1b	Bacteria	Proteobacteria	Alphaproteobacteria	Acetobacterales	Acetobacteraceae	0.999024754756001		0	0	0	0	0	0	0	0	80	0	0	0	0	0	0	0	0	0	0	0	0
93efb52364be85ada1338814dbe483cc	Bacteria	Proteobacteria	Alphaproteobacteria	Rhizobiales	Beijerinckiaceae	0.9923056529046952		0	0	79	0	0	0	0	0	0	0	0	0	0	0	0	0	0	0	0	0	0
a88bd49dd6b3883155a635a798f7aaba	Bacteria	Proteobacteria	Alphaproteobacteria	Sphingomonadales	Sphingomonadaceae	0.9512161769234814		0	0	79	0	0	0	0	0	0	0	0	0	0	0	0	0	0	0	0	0	0
32a539f24a87a36b45cb563b04b6e615	Bacteria	Bdellovibrionota	Bdellovibrionia	Bdellovibrionales	Bdellovibrionaceae	Bdellovibrio	uncultured_bacterium	0	0	79	0	0	0	0	0	0	0	0	0	0	0	0	0	0	0	0	0	0
9aa0cf85e7436dea7b0a572c785ae7f2	Bacteria	Planctomycetota	Planctomycetes	Isosphaerales	Isosphaeraceae	uncultured	uncultured_bacterium	0	0	0	79	0	0	0	0	0	0	0	0	0	0	0	0	0	0	0	0	0
b44dc64d4f4bc84503ca08d56d7addfe	Bacteria	Actinobacteriota	Actinobacteria	Pseudonocardiales	Pseudonocardiaceae	Amycolatopsis	0.7891760229259159	0	0	0	79	0	0	0	0	0	0	0	0	0	0	0	0	0	0	0	0	0
667cac2a57f698432ae9570321f90f0f	Bacteria	Proteobacteria	Alphaproteobacteria	Acetobacterales	Acetobacteraceae	Acidisphaera	0.8441753023131957	0	0	0	53	0	0	0	0	0	0	0	0	26	0	0	0	0	0	0	0	0
2ffded7346b6f792fb84b798eb711d80	Bacteria	Proteobacteria	Alphaproteobacteria	Elsterales	uncultured	uncultured	uncultured_forest	0	0	0	0	0	0	0	79	0	0	0	0	0	0	0	0	0	0	0	0	0
5840a880b2d7a9d096d99d7fc99f6867	Bacteria	Actinobacteriota	Actinobacteria	0.9999665170933787				0	0	0	0	0	0	0	0	79	0	0	0	0	0	0	0	0	0	0	0	0
ea834064225e6a899ae9d5f62f5b34e9	Bacteria	Verrucomicrobiota	Verrucomicrobiae	Chthoniobacterales	Chthoniobacteraceae	0.9981067943630411		0	0	0	0	0	0	0	0	79	0	0	0	0	0	0	0	0	0	0	0	0
0ed12332448759c393a633fbd2b0dd4c	Bacteria	Proteobacteria	Alphaproteobacteria	Acetobacterales	Acetobacteraceae	0.997922754652898		0	0	0	0	0	0	0	0	79	0	0	0	0	0	0	0	0	0	0	0	0
01a5caee0320af7c91978b51dc39ccde	Bacteria	Proteobacteria	Alphaproteobacteria	Acetobacterales	Acetobacteraceae	uncultured	uncultured_bacterium	0	0	0	0	0	0	0	0	79	0	0	0	0	0	0	0	0	0	0	0	0
affb890bea4797ca908b6c7c16d9a652	Bacteria	Armatimonadota	Armatimonadia	Armatimonadales	Armatimonadales	Armatimonadales	uncultured_bacterium	0	0	74	4	0	0	0	0	0	0	0	0	0	0	0	0	0	0	0	0	0
195c60cf69f17f0f77a974f115021c94	Bacteria	Proteobacteria	Alphaproteobacteria	Rickettsiales	Mitochondria	Mitochondria	0.8997642046685697	0	0	0	78	0	0	0	0	0	0	0	0	0	0	0	0	0	0	0	0	0
4abd9ee9a7064e5a37e63cfb0c5c0c0d	Bacteria	Proteobacteria	Gammaproteobacteria	Legionellales	Legionellaceae	Legionella	uncultured_bacterium	0	0	0	0	0	0	0	78	0	0	0	0	0	0	0	0	0	0	0	0	0
dbf4faab2b6888aac134aca1e220339f	Bacteria	Actinobacteriota	Actinobacteria	Streptomycetales	Streptomycetaceae	Streptomyces	uncultured_bacterium	0	0	0	0	0	0	0	78	0	0	0	0	0	0	0	0	0	0	0	0	0
3d5a5a8f0d62ccb1c02d30f5a975bc54	Bacteria	WPS-2	WPS-2	WPS-2	WPS-2	WPS-2	uncultured_bacterium	0	0	0	0	0	0	0	0	78	0	0	0	0	0	0	0	0	0	0	0	0
d2fc3bfc56cbf721192b432149be2b11	Bacteria	Proteobacteria	Alphaproteobacteria	Acetobacterales	Acetobacteraceae	uncultured	0.7005342965834356	0	0	0	0	0	0	0	0	78	0	0	0	0	0	0	0	0	0	0	0	0
6a80b7ac84df7c867173db969b76de60	Bacteria	Actinobacteriota	Actinobacteria	0.9998320273683081				0	0	0	0	0	0	0	0	0	0	0	0	0	0	78	0	0	0	0	0	0
907ce16a3d7dac8f1dd05f555ec2731c	Bacteria	Proteobacteria	Gammaproteobacteria	0.9999707549363195				0	0	0	0	0	0	0	0	0	0	0	0	0	0	0	0	78	0	0	0	0
f82558fc9f0e59108dde809f2a597831	Bacteria	Proteobacteria	Alphaproteobacteria	Acetobacterales	Acetobacteraceae	Acidiphilium	uncultured_Acidisphaera	0	0	77	0	0	0	0	0	0	0	0	0	0	0	0	0	0	0	0	0	0
6ee5a9956e40a64108d6096d6d260f39	Bacteria	Cyanobacteria	Cyanobacteriia	Chloroplast	Chloroplast	Chloroplast	0.9999996270490544	0	0	0	0	77	0	0	0	0	0	0	0	0	0	0	0	0	0	0	0	0
99ec4f14577cc375a8c987d6cedb5eca	Bacteria	Proteobacteria	Gammaproteobacteria	Burkholderiales	Chromobacteriaceae	Pseudogulbenkiania	0.7027354307490871	0	0	0	0	0	0	0	77	0	0	0	0	0	0	0	0	0	0	0	0	0
b1605b54d33c8e46aba2e58f9e55e152	Bacteria	Proteobacteria	Alphaproteobacteria	Rhizobiales	Xanthobacteraceae	Bradyrhizobium	Bradyrhizobiaceae_bacterium	0	0	0	0	0	0	0	0	77	0	0	0	0	0	0	0	0	0	0	0	0
8ef1eb27f7efbfcbb768eeb2868336ae	Bacteria	Proteobacteria	Alphaproteobacteria	Rhizobiales	Beijerinckiaceae	Roseiarcus	uncultured_bacterium	0	0	0	0	0	0	0	0	77	0	0	0	0	0	0	0	0	0	0	0	0
b1d61013fbf8f31abd794ed1f09a3ba0	Bacteria	Proteobacteria	Gammaproteobacteria	Pseudomonadales	Pseudomonadaceae	Pseudomonas	0.9999091214742319	0	0	0	0	0	0	0	0	0	0	0	0	0	0	77	0	0	0	0	0	0
a0856ce3e1205d71803ce059a7a05aa5	Bacteria	Actinobacteriota	Actinobacteria	Streptosporangiales	Thermomonosporaceae	Actinomadura	Actinomadura_catellatispora	0	0	0	0	0	0	0	0	0	0	0	0	0	0	0	77	0	0	0	0	0
2501eb11213ee3a2750c1d5816bb44cb	Bacteria	Patescibacteria	Parcubacteria	0.9652191261802947				0	0	0	0	0	0	0	0	0	0	0	0	0	0	0	0	0	0	0	77	0
b00feb802c03841196b554991888b8c2	Bacteria	0.9999998023742946						0	76	0	0	0	0	0	0	0	0	0	0	0	0	0	0	0	0	0	0	0
eeb74f13fb256a55147dfafc4b363ff0	Bacteria	Verrucomicrobiota	Verrucomicrobiae	Chthoniobacterales	Chthoniobacteraceae	Chthoniobacter	uncultured_bacterium	0	0	76	0	0	0	0	0	0	0	0	0	0	0	0	0	0	0	0	0	0
de8a4ae0ded277c4ac3faf593fdc52e1	Bacteria	Acidobacteriota	Acidobacteriae	Acidobacteriales	Acidobacteriaceae_(Subgroup_1)	0.9999982918713539		0	0	36	0	0	0	0	0	40	0	0	0	0	0	0	0	0	0	0	0	0
cbd5ac68f91e5c3d9f9e4b165c9f2734	Bacteria	Acidobacteriota	Acidobacteriae	Bryobacterales	Bryobacteraceae	Bryobacter	uncultured_bacterium	0	0	0	76	0	0	0	0	0	0	0	0	0	0	0	0	0	0	0	0	0
e30c9973af1cf1af135c65a8da9254b3	Bacteria	Proteobacteria	Alphaproteobacteria	Rhizobiales	Beijerinckiaceae	Methylocystis	0.7719205053990074	0	0	0	0	76	0	0	0	0	0	0	0	0	0	0	0	0	0	0	0	0
453550c693b2b0f253237370e434227b	Bacteria	Proteobacteria	Alphaproteobacteria	Rhizobiales	Beijerinckiaceae	uncultured	uncultured_bacterium	0	0	0	0	40	0	0	36	0	0	0	0	0	0	0	0	0	0	0	0	0
50a79ec22510b5893baa9930374df806	Bacteria	Armatimonadota	Armatimonadia	Armatimonadales	Armatimonadales	Armatimonadales	uncultured_bacterium	0	0	0	0	0	0	0	0	0	0	0	0	0	0	76	0	0	0	0	0	0
97988622e0be070384ddc1a9aa0815ad	Bacteria	Proteobacteria	Gammaproteobacteria	Pseudomonadales	Halomonadaceae	Halomonas	uncultured_bacterium	0	0	0	0	0	0	0	0	0	0	0	0	0	0	0	0	0	0	76	0	0
91257bbc30395a2862fe20578f5ab1e2	Bacteria	Proteobacteria	Alphaproteobacteria	Sphingomonadales	Sphingomonadaceae	0.9998936405525369		0	75	0	0	0	0	0	0	0	0	0	0	0	0	0	0	0	0	0	0	0
c5ccf87ba06feeae1311e9a95aef11f9	Bacteria	Proteobacteria	Alphaproteobacteria	Rickettsiales	Mitochondria	Mitochondria	0.7592135117632404	0	39	0	0	36	0	0	0	0	0	0	0	0	0	0	0	0	0	0	0	0
9c98b1241a7d96ecb58c592754441f85	Bacteria	Actinobacteriota	Actinobacteria	Micrococcales	Micrococcaceae	Arthrobacter	uncultured_bacterium	0	0	75	0	0	0	0	0	0	0	0	0	0	0	0	0	0	0	0	0	0
c9531044ece866ae9edc8862de5c8cb8	Bacteria	Proteobacteria	Alphaproteobacteria	Acetobacterales	Acetobacteraceae	Acidiphilium	uncultured_bacterium	0	0	0	60	0	0	0	0	15	0	0	0	0	0	0	0	0	0	0	0	0
79514b06094dfbbadfd93850070eef4e	Bacteria	Acidobacteriota	Acidobacteriae	Acidobacteriales	Acidobacteriaceae_(Subgroup_1)	Edaphobacter	uncultured_Acidobacteria	0	0	0	0	75	0	0	0	0	0	0	0	0	0	0	0	0	0	0	0	0
1645b7d1803b75fc48035a2fe593ab44	Bacteria	Dependentiae	Babeliae	Babeliales	UBA12409	UBA12409	uncultured_bacterium	0	0	0	0	0	0	0	75	0	0	0	0	0	0	0	0	0	0	0	0	0
6b6f7259140f4c2478e5d99ce55e1441	Bacteria	Bacteroidota	Bacteroidia	Chitinophagales	Chitinophagaceae	uncultured	uncultured_bacterium	0	0	0	0	0	0	0	75	0	0	0	0	0	0	0	0	0	0	0	0	0
f7cdd17c00e82e9645bfb137e2eab311	Bacteria	Proteobacteria	Alphaproteobacteria	Sphingomonadales	Sphingomonadaceae	Sphingobium	uncultured_bacterium	0	0	0	0	0	0	0	0	75	0	0	0	0	0	0	0	0	0	0	0	0
2bdc6414c293d0ef8642ae35104d17bd	Bacteria	Proteobacteria	Alphaproteobacteria	Rhizobiales	Beijerinckiaceae	0.9627653925638546		0	0	0	0	0	0	0	0	75	0	0	0	0	0	0	0	0	0	0	0	0
2979be639602306365bd8f5528653bb5	Bacteria	Proteobacteria	Alphaproteobacteria	Caulobacterales	Caulobacteraceae	uncultured	uncultured_Brucellaceae	0	0	74	0	0	0	0	0	0	0	0	0	0	0	0	0	0	0	0	0	0
a7a21353bd85b15d699d0f131f83ad17	Bacteria	Actinobacteriota	Actinobacteria	Pseudonocardiales	Pseudonocardiaceae	0.9995090938756958		0	0	74	0	0	0	0	0	0	0	0	0	0	0	0	0	0	0	0	0	0
a0efbf764cc8c10e0bbbc1bc4b67d01a	Bacteria	Proteobacteria	Alphaproteobacteria	Rhizobiales	Beijerinckiaceae	0.998224775809971		0	0	0	0	0	0	74	0	0	0	0	0	0	0	0	0	0	0	0	0	0
641f59666f814fae0ac115640d85ab5e	Bacteria	Proteobacteria	Alphaproteobacteria	Rhizobiales	Xanthobacteraceae	Bradyrhizobium	Bradyrhizobiaceae_bacterium	0	0	0	0	0	0	29	0	45	0	0	0	0	0	0	0	0	0	0	0	0
844d1768979b636911ce5340eedf92a2	Bacteria	Cyanobacteria	Cyanobacteriia	Cyanobacteriales	Nostocaceae	Aphanizomenon_MDT14a	Aphanizomenon_flos-aquae	0	0	0	0	0	0	0	74	0	0	0	0	0	0	0	0	0	0	0	0	0
321b27036591bb3bedf04018d50a53fc	Bacteria	Proteobacteria	Alphaproteobacteria	Rhizobiales	0.9938372602591854			0	0	0	0	0	0	0	74	0	0	0	0	0	0	0	0	0	0	0	0	0
e5f8e664d60829c75d2b6f630b9b96a9	Bacteria	Actinobacteriota	Thermoleophilia	Solirubrobacterales	67-14	67-14	0.9860042917806793	0	0	0	0	0	0	0	0	0	0	74	0	0	0	0	0	0	0	0	0	0
530bcfad4bcdd9b61253813d4e9310eb	Bacteria	Firmicutes	Clostridia	Lachnospirales	Lachnospiraceae	Lachnospiraceae_NC2004_group	uncultured_bacterium	0	0	0	0	0	0	0	0	0	0	0	0	0	0	0	0	74	0	0	0	0
70c927e6f80cf87106ef74cee181ce17	Bacteria	Proteobacteria	Alphaproteobacteria	Rickettsiales	Anaplasmataceae	Wolbachia	0.7819805849504772	0	0	0	0	0	0	0	0	0	0	0	0	0	0	0	0	0	0	0	74	0
189bbee196772fe7aa48a6cc6ac9edeb	Bacteria	Proteobacteria	Alphaproteobacteria	Rickettsiales	Mitochondria	Mitochondria	0.9979356374834806	0	0	73	0	0	0	0	0	0	0	0	0	0	0	0	0	0	0	0	0	0
121dfa274fe5d3a2038e99871be4c78a	Bacteria	Proteobacteria	Gammaproteobacteria	Xanthomonadales	Xanthomonadaceae	Luteimonas	uncultured_bacterium	0	0	73	0	0	0	0	0	0	0	0	0	0	0	0	0	0	0	0	0	0
f6c88dbb135f1cfcc785d0c91ff0884d	Bacteria	Bacteroidota	Bacteroidia	Sphingobacteriales	Sphingobacteriaceae	0.9998587045165788		0	0	0	0	73	0	0	0	0	0	0	0	0	0	0	0	0	0	0	0	0
26743e65ac682b765ce5d8baab45468d	Bacteria	Actinobacteriota	Actinobacteria	Propionibacteriales	Nocardioidaceae	Nocardioides	0.9999979793028905	0	0	0	0	73	0	0	0	0	0	0	0	0	0	0	0	0	0	0	0	0
6bc1c66471f2d6f05b5d4938d3a05e88	Bacteria	Proteobacteria	Alphaproteobacteria	Rhizobiales	Beijerinckiaceae	Roseiarcus	uncultured_bacterium	0	0	0	0	0	0	73	0	0	0	0	0	0	0	0	0	0	0	0	0	0
6b97b6e92ff131a27bc3a817de4d312d	Bacteria	Proteobacteria	Alphaproteobacteria	Rickettsiales	Mitochondria	Mitochondria	Rhynchosporium_secalis	0	0	0	0	0	0	0	73	0	0	0	0	0	0	0	0	0	0	0	0	0
0352b0fa90f8fdf77e0a678b1e006dde	Bacteria	Desulfobacterota	Desulfovibrionia	Desulfovibrionales	Desulfovibrionaceae	0.7714165320269892		0	0	0	0	0	0	0	0	73	0	0	0	0	0	0	0	0	0	0	0	0
b30b6b2cc4b16eeae72a6c4e1a0f5a25	Bacteria	0.9999986792029799						0	0	0	0	0	0	0	0	0	0	0	0	73	0	0	0	0	0	0	0	0
7a7315cf06e2da181f36debe562e119d	Bacteria	Actinobacteriota	Actinobacteria	Pseudonocardiales	Pseudonocardiaceae	0.994556843466197		0	72	0	0	0	0	0	0	0	0	0	0	0	0	0	0	0	0	0	0	0
f26f9545c3196d730d784f9d55816691	Bacteria	Proteobacteria	Alphaproteobacteria	Rhizobiales	Beijerinckiaceae	Methylobacterium-Methylorubrum	uncultured_bacterium	0	72	0	0	0	0	0	0	0	0	0	0	0	0	0	0	0	0	0	0	0
34b2c09e9dfff7092c917b1af357117c	Bacteria	Proteobacteria	Alphaproteobacteria	Rhizobiales	Beijerinckiaceae	0.9249243480333681		0	0	39	0	0	0	0	0	33	0	0	0	0	0	0	0	0	0	0	0	0
93109ef2106b7fcff9193f29fe294f2d	Bacteria	Actinobacteriota	Actinobacteria	Frankiales	Frankiaceae	Jatrophihabitans	uncultured_bacterium	0	0	0	72	0	0	0	0	0	0	0	0	0	0	0	0	0	0	0	0	0
a04b6e1d4fa67d845538fe9c4e87a478	Bacteria	Verrucomicrobiota	Verrucomicrobiae	Chthoniobacterales	Chthoniobacteraceae	LD29	uncultured_bacterium	0	0	0	0	72	0	0	0	0	0	0	0	0	0	0	0	0	0	0	0	0
8a4f54f2ca3bffe3df2a303ff9bcad28	Bacteria	Patescibacteria	Gracilibacteria	Candidatus_Peribacteria	Candidatus_Peribacteria	Candidatus_Peribacteria	metagenome	0	0	0	0	0	59	0	13	0	0	0	0	0	0	0	0	0	0	0	0	0
64f3a510d991808625b8dc0511fac149	Bacteria	Proteobacteria	Alphaproteobacteria	Rickettsiales	Mitochondria	Mitochondria	0.9945685232602673	0	0	0	0	0	0	0	72	0	0	0	0	0	0	0	0	0	0	0	0	0
cb15ffba084b857f72d762c82d84104b	Bacteria	Verrucomicrobiota	Verrucomicrobiae	0.8548323126233572				0	0	0	0	0	0	0	0	72	0	0	0	0	0	0	0	0	0	0	0	0
8cc8bde4b5a81dc3bc038ce53536a91f	Bacteria	Bacteroidota	Bacteroidia	Sphingobacteriales	Sphingobacteriaceae	0.9999970014292686		0	0	0	0	0	0	0	0	72	0	0	0	0	0	0	0	0	0	0	0	0
a626e3dec5b6e66d6449a4436cbdc1cc	Bacteria	Firmicutes	Bacilli	Lactobacillales	Catellicoccaceae	Catellicoccus	uncultured_bacterium	0	0	0	0	0	0	0	0	0	72	0	0	0	0	0	0	0	0	0	0	0
685d27510979c846f3721203f03e6e1f	Bacteria	Proteobacteria	Gammaproteobacteria	Xanthomonadales	Rhodanobacteraceae	0.8187015518853309		0	71	0	0	0	0	0	0	0	0	0	0	0	0	0	0	0	0	0	0	0
d9fcc1ab575ad3ce31c1ae8bf33c145a	Bacteria	Proteobacteria	Gammaproteobacteria	Burkholderiales	Hydrogenophilaceae	Hydrogenophilus	0.8033478954544522	0	0	71	0	0	0	0	0	0	0	0	0	0	0	0	0	0	0	0	0	0
6fa4da6868f359e3b452309875710a8e	Bacteria	Bacteroidota	Bacteroidia	Chitinophagales	Chitinophagaceae	uncultured	uncultured_bacterium	0	0	71	0	0	0	0	0	0	0	0	0	0	0	0	0	0	0	0	0	0
fbb8f551f239870fefc91d14710895a7	Bacteria	Actinobacteriota	Actinobacteria	Frankiales	Frankiaceae	Jatrophihabitans	uncultured_bacterium	0	0	71	0	0	0	0	0	0	0	0	0	0	0	0	0	0	0	0	0	0
303561901b8b7995a4adb12078359822	Bacteria	Planctomycetota	Planctomycetes	Isosphaerales	Isosphaeraceae	Tundrisphaera	uncultured_bacterium	0	0	0	71	0	0	0	0	0	0	0	0	0	0	0	0	0	0	0	0	0
1076f04a657b04e7431b893f9de16746	Bacteria	Bacteroidota	Bacteroidia	0.9999978405238386				0	0	0	71	0	0	0	0	0	0	0	0	0	0	0	0	0	0	0	0	0
87fbfb4989847395fa4caf053715ea49	Bacteria	Acidobacteriota	Acidobacteriae	Acidobacteriales	Acidobacteriaceae_(Subgroup_1)	Granulicella	uncultured_bacterium	0	0	0	18	0	0	0	0	53	0	0	0	0	0	0	0	0	0	0	0	0
10e9ecc13dd3a6ba2823df023008c4ba	Bacteria	Cyanobacteria	Cyanobacteriia	Cyanobacteriales	Nostocaceae	Aphanizomenon_MDT14a	Aphanizomenon_flos-aquae	0	0	0	0	0	0	0	71	0	0	0	0	0	0	0	0	0	0	0	0	0
c6c2ce59a3404524872c8e8401250311	Bacteria	Proteobacteria	Alphaproteobacteria	Rickettsiales	Mitochondria	Mitochondria	Aspergillus_nidulans	0	0	0	0	0	0	0	0	71	0	0	0	0	0	0	0	0	0	0	0	0
f574a456005ab2c8d460d756b4d66e40	Bacteria	Proteobacteria	Gammaproteobacteria	Enterobacterales	Erwiniaceae	0.7643659875641173		0	0	0	0	0	0	0	0	71	0	0	0	0	0	0	0	0	0	0	0	0
8f3387f677a3a933853435009a3e35e6	Bacteria	Actinobacteriota	Actinobacteria	Micrococcales	Microbacteriaceae	0.9911392202829995		0	0	0	0	0	0	0	0	71	0	0	0	0	0	0	0	0	0	0	0	0
69ab21a7305bbae0878dbc7385238d72	Bacteria	Proteobacteria	Alphaproteobacteria	Rickettsiales	Mitochondria	Mitochondria	Rhynchosporium_secalis	0	0	0	0	0	0	0	0	71	0	0	0	0	0	0	0	0	0	0	0	0
3514da08ad08fc1b0de2d8c32af07438	Bacteria	Planctomycetota	Planctomycetes	Pirellulales	Pirellulaceae	uncultured	metagenome	0	0	0	0	0	0	0	0	71	0	0	0	0	0	0	0	0	0	0	0	0
bcd4f56d7d919723dbcb491b4c298a62	Bacteria	Bacteroidota	Bacteroidia	Flavobacteriales	Flavobacteriaceae	Flavobacterium	uncultured_bacterium	0	0	0	0	0	0	0	0	0	0	0	0	0	0	0	0	71	0	0	0	0
da5f5fcb15ca22771501563031f32b83	Bacteria	0.9999752616282015						0	0	0	0	0	0	0	0	0	0	0	0	0	0	0	0	0	0	71	0	0
3d3a52cb0ae7ac74eabfae97ce28c734	Bacteria	Patescibacteria	Parcubacteria	Candidatus_Nomurabacteria	Candidatus_Nomurabacteria	Candidatus_Nomurabacteria	uncultured_bacterium	0	70	0	0	0	0	0	0	0	0	0	0	0	0	0	0	0	0	0	0	0
6aff8ae417bade62df5a013aac297d57	Bacteria	Acidobacteriota	Blastocatellia	Blastocatellales	Blastocatellaceae	0.9999989643291126		0	0	70	0	0	0	0	0	0	0	0	0	0	0	0	0	0	0	0	0	0
8d85b48870cfc3df6ec31bd83de20956	Bacteria	Proteobacteria	Alphaproteobacteria	Acetobacterales	Acetobacteraceae	0.997262299383646		0	0	58	0	0	0	0	0	12	0	0	0	0	0	0	0	0	0	0	0	0
4cc1eea30aa2ec51c0a47d56ea1ca964	Bacteria	Proteobacteria	Alphaproteobacteria	Rhizobiales	Beijerinckiaceae	Methylocystis	0.8022393368240496	0	0	0	70	0	0	0	0	0	0	0	0	0	0	0	0	0	0	0	0	0
2be383268d90c7ef0f0de01bceaebe8b	Bacteria	Proteobacteria	Alphaproteobacteria	Rickettsiales	Mitochondria	Mitochondria	Sclerotinia_borealis	0	0	0	0	70	0	0	0	0	0	0	0	0	0	0	0	0	0	0	0	0
5347553ac1b29e1e28c41c251a3ae1eb	Bacteria	Planctomycetota	Planctomycetes	Isosphaerales	Isosphaeraceae	Tundrisphaera	uncultured_bacterium	0	0	0	0	0	0	0	0	70	0	0	0	0	0	0	0	0	0	0	0	0
59c2d17b31a021909538db8e1ed202e0	Bacteria	Proteobacteria	Gammaproteobacteria	Gammaproteobacteria_Incertae_Sedis	Unknown_Family	Candidatus_Berkiella	uncultured_bacterium	0	0	0	0	0	0	0	0	70	0	0	0	0	0	0	0	0	0	0	0	0
ef5a090bc68ff6e8d863255b4e37c0fe	Bacteria	Proteobacteria	Gammaproteobacteria	Diplorickettsiales	Diplorickettsiaceae	Rickettsiella	0.9999972493138019	0	0	0	0	0	0	0	0	0	0	0	0	0	0	70	0	0	0	0	0	0
e1aea88736c90adccc79849f8942e37a	Bacteria	Actinobacteriota	Actinobacteria	Micrococcales	0.9704227834429511			0	0	69	0	0	0	0	0	0	0	0	0	0	0	0	0	0	0	0	0	0
c2d723d0cf8ee6202cf1d941b887bf92	Bacteria	Actinobacteriota	Actinobacteria	Pseudonocardiales	Pseudonocardiaceae	0.9997445474825474		0	0	69	0	0	0	0	0	0	0	0	0	0	0	0	0	0	0	0	0	0
4de35e5708bea17e1b046b8dd8a8e98b	Bacteria	Proteobacteria	Gammaproteobacteria	Pseudomonadales	Moraxellaceae	Acinetobacter	uncultured_bacterium	0	0	0	0	69	0	0	0	0	0	0	0	0	0	0	0	0	0	0	0	0
b12dae57c6e5d6e56977164a0ad7da97	Bacteria	Actinobacteriota	Actinobacteria	Propionibacteriales	Nocardioidaceae	Nocardioides	0.9999642602410977	0	0	0	0	0	0	0	69	0	0	0	0	0	0	0	0	0	0	0	0	0
95ef75b13d858195af8efde60d0499fa	Bacteria	Proteobacteria	Alphaproteobacteria	Rhizobiales	Beijerinckiaceae	0.9552031532450649		0	0	0	0	0	0	0	0	69	0	0	0	0	0	0	0	0	0	0	0	0
de48a9829ca9ff6cb09c8b216d41dfd7	Bacteria	Acidobacteriota	Acidobacteriae	Acidobacteriales	Acidobacteriaceae_(Subgroup_1)	Granulicella	uncultured_bacterium	0	0	0	0	0	0	0	0	69	0	0	0	0	0	0	0	0	0	0	0	0
7f4d624707593e2e9dfb7b81b80e12a2	Bacteria	Actinobacteriota	Actinobacteria	Pseudonocardiales	Pseudonocardiaceae	0.7942152569827852		68	0	0	0	0	0	0	0	0	0	0	0	0	0	0	0	0	0	0	0	0
118985998fc9f7a9e6cb40a8b2daf150	Bacteria	Proteobacteria	Alphaproteobacteria	Rhizobiales	Xanthobacteraceae	0.9964691005312164		0	0	0	68	0	0	0	0	0	0	0	0	0	0	0	0	0	0	0	0	0
d5c6b2a3728b855947e51baeadcef618	Bacteria	Myxococcota	Polyangia	Polyangiales	Polyangiaceae	Labilithrix	uncultured_bacterium	0	0	0	0	68	0	0	0	0	0	0	0	0	0	0	0	0	0	0	0	0
6ef56da58289d35744a1e832ab19e8fc	Bacteria	Proteobacteria	Alphaproteobacteria	Rhizobiales	Beijerinckiaceae	0.9977064320757063		0	0	0	0	52	0	0	0	16	0	0	0	0	0	0	0	0	0	0	0	0
b3234ce88c50cb02f64efa3d801a8406	Bacteria	Proteobacteria	Alphaproteobacteria	Acetobacterales	Acetobacteraceae	0.9993457771869196		0	0	0	0	0	0	0	68	0	0	0	0	0	0	0	0	0	0	0	0	0
b3104f2dabc073e496cc59cd9a72c9f1	Bacteria	Myxococcota	Polyangia	Haliangiales	Haliangiaceae	Haliangium	0.9267625746177076	0	0	0	0	0	0	0	0	68	0	0	0	0	0	0	0	0	0	0	0	0
3e4a62733c3022d2eab74e5a6917cf26	Bacteria	Planctomycetota	Planctomycetes	Isosphaerales	Isosphaeraceae	Tundrisphaera	uncultured_bacterium	0	0	0	0	67	0	0	0	0	0	0	0	0	0	0	0	0	0	0	0	0
a5a160fe7ca2eb6ac44309ba5d58b77f	Bacteria	Proteobacteria	Alphaproteobacteria	Rickettsiales	Mitochondria	Mitochondria	Aspergillus_nidulans	0	0	0	0	0	0	67	0	0	0	0	0	0	0	0	0	0	0	0	0	0
704527cdab91576319958ff0c3ad7758	Bacteria	Verrucomicrobiota	Chlamydiae	Chlamydiales	Waddliaceae	Waddlia	uncultured_bacterium	0	0	0	0	0	0	67	0	0	0	0	0	0	0	0	0	0	0	0	0	0
b36ad78e59507aa52816d0f4e25b0dde	Bacteria	Proteobacteria	Alphaproteobacteria	Rhodobacterales	Rhodobacteraceae	Roseovarius	unidentified	0	0	0	0	0	0	0	67	0	0	0	0	0	0	0	0	0	0	0	0	0
3d6e5c8a39958fa82e536eae315a98b3	Bacteria	Proteobacteria	Alphaproteobacteria	Rhizobiales	Beijerinckiaceae	Methylobacterium-Methylorubrum	uncultured_bacterium	0	0	0	0	0	0	0	67	0	0	0	0	0	0	0	0	0	0	0	0	0
58f95c28e8064ee4eb517a754b35cd8e	Bacteria	Proteobacteria	Alphaproteobacteria	Rhizobiales	Beijerinckiaceae	0.9860138519438807		0	0	0	0	0	0	0	67	0	0	0	0	0	0	0	0	0	0	0	0	0
b93cd64bf41e4a2c3845c7218267e030	Bacteria	Proteobacteria	Alphaproteobacteria	Rhodospirillales	uncultured	uncultured	uncultured_Alphaproteobacteria	0	0	0	0	0	0	0	67	0	0	0	0	0	0	0	0	0	0	0	0	0
739cb5d570826546dda099a31aee65cf	Bacteria	Actinobacteriota	Actinobacteria	Pseudonocardiales	Pseudonocardiaceae	0.9996761210225837		0	0	0	0	0	0	0	67	0	0	0	0	0	0	0	0	0	0	0	0	0
624425b569849d3122f57093430c8861	Bacteria	Actinobacteriota	Actinobacteria	Pseudonocardiales	Pseudonocardiaceae	0.9960295606172972		0	0	0	0	0	0	0	0	67	0	0	0	0	0	0	0	0	0	0	0	0
338a7fb4a17c7665c91ece6666e6fe19	Bacteria	Proteobacteria	Alphaproteobacteria	Rhizobiales	Rhizobiaceae	Aureimonas	0.996052525551919	0	0	0	0	0	0	0	0	67	0	0	0	0	0	0	0	0	0	0	0	0
f4cfc6e4a434fd69889b92e5a86d2abc	Bacteria	Proteobacteria	Alphaproteobacteria	Rhizobiales	Beijerinckiaceae	0.8811604472115387		0	0	0	0	0	0	0	0	67	0	0	0	0	0	0	0	0	0	0	0	0
c181384cb9f1b32edf2a6e49b45c2833	Bacteria	Actinobacteriota	Acidimicrobiia	0.9986552546708122				0	0	66	0	0	0	0	0	0	0	0	0	0	0	0	0	0	0	0	0	0
20bb4b7f09b09b5490c47db182ff2da6	Bacteria	Actinobacteriota	Actinobacteria	Micrococcales	Microbacteriaceae	0.9899996395872257		0	0	66	0	0	0	0	0	0	0	0	0	0	0	0	0	0	0	0	0	0
fef023056d9f48dce507659415eba758	Bacteria	Proteobacteria	Alphaproteobacteria	Acetobacterales	Acetobacteraceae	uncultured	0.7409038039306224	0	0	0	66	0	0	0	0	0	0	0	0	0	0	0	0	0	0	0	0	0
3bd965047e1ac4648b18c73563c4898b	Bacteria	Bacteroidota	Bacteroidia	Cytophagales	Spirosomaceae	Spirosoma	unidentified	0	0	0	0	66	0	0	0	0	0	0	0	0	0	0	0	0	0	0	0	0
550ddae5c70778ac1790473d6fe07f67	Bacteria	Proteobacteria	Alphaproteobacteria	Rhizobiales	Beijerinckiaceae	Methylobacterium-Methylorubrum	0.9896127014201614	0	0	0	0	0	0	0	66	0	0	0	0	0	0	0	0	0	0	0	0	0
8329e24d29bf8aa8351a4a012c2621d0	Bacteria	Actinobacteriota	Actinobacteria	Pseudonocardiales	Pseudonocardiaceae	0.9254574743514545		0	0	0	0	0	0	0	66	0	0	0	0	0	0	0	0	0	0	0	0	0
e152b8dd1978de0379413c9db0c5e570	Bacteria	Myxococcota	Polyangia	Haliangiales	Haliangiaceae	Haliangium	0.8674450890294413	0	0	0	0	0	0	0	66	0	0	0	0	0	0	0	0	0	0	0	0	0
6ea8eca84eedb68669b36ef66b073b48	Bacteria	Proteobacteria	Alphaproteobacteria	Acetobacterales	Acetobacteraceae	0.9984236398793143		0	0	0	0	0	0	0	0	66	0	0	0	0	0	0	0	0	0	0	0	0
85134ade85c9b88b790920d529c1fea6	Bacteria	Bacteroidota	Bacteroidia	Chitinophagales	Chitinophagaceae	uncultured	uncultured_bacterium	0	0	0	0	0	0	0	0	66	0	0	0	0	0	0	0	0	0	0	0	0
4b30b081640bffeea9fbcc816f429870	Bacteria	Proteobacteria	Alphaproteobacteria	Rhodobacterales	Rhodobacteraceae	Paracoccus	0.9715067735806784	0	0	0	0	0	0	0	0	66	0	0	0	0	0	0	0	0	0	0	0	0
89fc9ddfaae8c0980820265f0e00beb9	Bacteria	Acidobacteriota	Acidobacteriae	Acidobacteriales	Acidobacteriaceae_(Subgroup_1)	Terriglobus	uncultured_Acidobacteriaceae	0	0	0	0	0	0	0	0	66	0	0	0	0	0	0	0	0	0	0	0	0
56c0eab31d4e401254d531326fbf2aa5	Bacteria	Proteobacteria	Gammaproteobacteria	Burkholderiales	Comamonadaceae	0.9999493790226713		0	0	0	0	0	0	0	0	0	0	0	0	0	0	66	0	0	0	0	0	0
03f84db9797c0aafc993e483c4e384a2	Bacteria	Proteobacteria	Gammaproteobacteria	Xanthomonadales	Xanthomonadaceae	0.9748877098047904		0	0	0	0	0	0	0	0	0	0	0	0	0	0	66	0	0	0	0	0	0
c2e97d10d495c65086e29c7b47b1503e	Bacteria	Planctomycetota	Planctomycetes	Pirellulales	Pirellulaceae	Pirellula	uncultured_soil	0	0	0	65	0	0	0	0	0	0	0	0	0	0	0	0	0	0	0	0	0
bf6aced4bd487c01ef89f75be6335500	Bacteria	Firmicutes	Negativicutes	Veillonellales-Selenomonadales	Veillonellaceae	Negativicoccus	Negativicoccus_succinicivorans	0	0	0	65	0	0	0	0	0	0	0	0	0	0	0	0	0	0	0	0	0
e7f907451336bfb9f56db9ca8fd4ae58	Bacteria	Proteobacteria	Alphaproteobacteria	Sphingomonadales	Sphingomonadaceae	Sphingomonas	Sphingomonas_sp.	0	0	0	0	65	0	0	0	0	0	0	0	0	0	0	0	0	0	0	0	0
27851910398b53913fbe1d8ce2912bf7	Bacteria	Proteobacteria	Gammaproteobacteria	Burkholderiales	TRA3-20	TRA3-20	uncultured_Nitrosomonadaceae	0	0	0	0	65	0	0	0	0	0	0	0	0	0	0	0	0	0	0	0	0
3a11ff48597719a9110e8ca1471d6970	Bacteria	Proteobacteria	Alphaproteobacteria	Caulobacterales	Caulobacteraceae	Brevundimonas	Brevundimonas_subvibrioides	0	0	0	0	0	0	65	0	0	0	0	0	0	0	0	0	0	0	0	0	0
20adb2b29e531dbe433b69e07a72b488	Bacteria	Proteobacteria	Alphaproteobacteria	Rhizobiales	Beijerinckiaceae	Methylobacterium-Methylorubrum	uncultured_bacterium	0	0	0	0	0	0	0	65	0	0	0	0	0	0	0	0	0	0	0	0	0
ad18a94d3210a6788b32da7b27d458f6	Bacteria	Myxococcota	Myxococcia	Myxococcales	Myxococcaceae	P3OB-42	0.9784654441281015	0	0	0	0	0	0	0	65	0	0	0	0	0	0	0	0	0	0	0	0	0
c58945f5e9b89f654ac589c28c9fbc26	Bacteria	Planctomycetota	Planctomycetes	Isosphaerales	Isosphaeraceae	Tundrisphaera	uncultured_bacterium	0	0	0	0	0	0	0	65	0	0	0	0	0	0	0	0	0	0	0	0	0
c85543e35376c2f10af69bdf52cc6da8	Bacteria	Proteobacteria	Gammaproteobacteria	Xanthomonadales	Xanthomonadaceae	0.995328764232298		0	0	0	0	0	0	0	46	0	0	19	0	0	0	0	0	0	0	0	0	0
ed89a7c4bfb80871d8c8936bda17d38e	Bacteria	Actinobacteriota	Actinobacteria	Pseudonocardiales	Pseudonocardiaceae	Amycolatopsis	0.7805052906543504	0	0	0	0	0	0	0	18	0	0	0	0	47	0	0	0	0	0	0	0	0
a509e1be534908cac5d16a4ba80aebb3	Bacteria	Proteobacteria	Gammaproteobacteria	0.9624297222207231				0	0	0	0	0	0	0	0	65	0	0	0	0	0	0	0	0	0	0	0	0
b26d0e8b2a758a9b47a4482d8b3f55a5	Bacteria	Proteobacteria	Alphaproteobacteria	Acetobacterales	Acetobacteraceae	0.9989728243731217		0	0	0	0	0	0	0	0	65	0	0	0	0	0	0	0	0	0	0	0	0
4fc322ed8481bb8f501ab5edc3a9ec9d	Bacteria	Proteobacteria	Alphaproteobacteria	Rickettsiales	Mitochondria	Mitochondria	Rhynchosporium_secalis	0	0	0	0	0	0	0	0	65	0	0	0	0	0	0	0	0	0	0	0	0
d692cb59bde7d6f166734ae73f008ff8	Bacteria	Acidobacteriota	Blastocatellia	Blastocatellales	Blastocatellaceae	0.999982849979212		0	0	0	0	0	0	0	0	65	0	0	0	0	0	0	0	0	0	0	0	0
e1ce8f81543276fcefb2f19b6c623669	Bacteria	Proteobacteria	Alphaproteobacteria	0.9880654982593843				0	0	0	0	0	0	0	0	0	0	0	65	0	0	0	0	0	0	0	0	0
848f0f4b5b8c2fbb18118145d1b79da2	Bacteria	Proteobacteria	Alphaproteobacteria	Rickettsiales	Mitochondria	Mitochondria	Aspergillus_nidulans	0	0	0	0	0	0	0	0	0	0	0	0	0	0	65	0	0	0	0	0	0
edd546cb66bbc10524ca62bd1a51494c	Bacteria	Actinobacteriota	Actinobacteria	Propionibacteriales	Nocardioidaceae	Nocardioides	Nocardioides_alpinus	0	64	0	0	0	0	0	0	0	0	0	0	0	0	0	0	0	0	0	0	0
9fa2bec732778fff7693375ca19aa55c	Bacteria	Proteobacteria	Alphaproteobacteria	Rickettsiales	Mitochondria	Mitochondria	0.9980055504347976	0	64	0	0	0	0	0	0	0	0	0	0	0	0	0	0	0	0	0	0	0
55f1d39933c21118db8a96de2e30de9b	Bacteria	Proteobacteria	Alphaproteobacteria	Acetobacterales	Acetobacteraceae	uncultured	0.9120326549632777	0	0	18	0	0	0	0	46	0	0	0	0	0	0	0	0	0	0	0	0	0
a4cdce34d30168cb9734a37c7cf7d39b	Bacteria	Proteobacteria	Gammaproteobacteria	Burkholderiales	Burkholderiaceae	Burkholderia-Caballeronia-Paraburkholderia	0.9972092451229793	0	0	0	64	0	0	0	0	0	0	0	0	0	0	0	0	0	0	0	0	0
ec8d68bc9226a659f6014280d2a74326	Bacteria	Proteobacteria	Alphaproteobacteria	Acetobacterales	Acetobacteraceae	uncultured	uncultured_bacterium	0	0	0	64	0	0	0	0	0	0	0	0	0	0	0	0	0	0	0	0	0
e94b3a6d77b2f474461edf8f2cc59c9a	Bacteria	Planctomycetota	Planctomycetes	Isosphaerales	Isosphaeraceae	Tundrisphaera	uncultured_bacterium	0	0	0	64	0	0	0	0	0	0	0	0	0	0	0	0	0	0	0	0	0
70fe66f32225aa7e9ae68382051336ac	Bacteria	Proteobacteria	Alphaproteobacteria	Rickettsiales	Mitochondria	Mitochondria	Aspergillus_nidulans	0	0	0	0	0	0	0	64	0	0	0	0	0	0	0	0	0	0	0	0	0
8e5780063c41ff5c5fa5b9403aeef778	Bacteria	Patescibacteria	ABY1	Candidatus_Uhrbacteria	Candidatus_Uhrbacteria	Candidatus_Uhrbacteria	metagenome	0	0	0	0	0	0	0	64	0	0	0	0	0	0	0	0	0	0	0	0	0
ba7dbaead8a8e7b7fd6a357565e9af99	Bacteria	Proteobacteria	Alphaproteobacteria	Rhizobiales	Beijerinckiaceae	Methylobacterium-Methylorubrum	0.9475525597031029	0	0	0	0	0	0	0	64	0	0	0	0	0	0	0	0	0	0	0	0	0
83aa5a033052af257a42aae3b47bb142	Bacteria	Planctomycetota	Planctomycetes	Gemmatales	Gemmataceae	uncultured	uncultured_planctomycete	0	0	0	0	0	0	0	0	64	0	0	0	0	0	0	0	0	0	0	0	0
3b6e42c174e2f933606daf4b8f4eb59f	Bacteria	Proteobacteria	Alphaproteobacteria	Rhodobacterales	Rhodobacteraceae	0.9962558783077837		0	0	0	0	0	0	0	0	0	0	0	0	64	0	0	0	0	0	0	0	0
a9fbfa5abc4be0d74a1474ea141703c4	Bacteria	Proteobacteria	Gammaproteobacteria	Burkholderiales	Burkholderiaceae	Cupriavidus	0.9992828384713909	0	0	0	0	0	0	0	0	0	0	0	0	0	0	64	0	0	0	0	0	0
c355f5256db1dfa74f6389c5497d1bd4	Bacteria	Proteobacteria	Alphaproteobacteria	Rickettsiales	Mitochondria	Mitochondria	Aspergillus_nidulans	0	0	0	0	63	0	0	0	0	0	0	0	0	0	0	0	0	0	0	0	0
9e033d1a36f25e790f0e48b979a9d669	Bacteria	WPS-2	WPS-2	WPS-2	WPS-2	WPS-2	uncultured_forest	0	0	0	0	0	0	0	63	0	0	0	0	0	0	0	0	0	0	0	0	0
a11c08239067aaa894d1c229e7ebfae1	Bacteria	Actinobacteriota	Actinobacteria	Micrococcales	0.9983175930535408			0	0	0	0	0	0	0	0	63	0	0	0	0	0	0	0	0	0	0	0	0
7faf59ba88488dc9bb1b8ee7f29b32f2	Bacteria	Acidobacteriota	Vicinamibacteria	Vicinamibacterales	Vicinamibacteraceae	Vicinamibacteraceae	0.9987226243069339	0	0	0	0	0	0	0	0	63	0	0	0	0	0	0	0	0	0	0	0	0
8d53bb5fccd37abdc2546e81058c56bb	Bacteria	Proteobacteria	Alphaproteobacteria	Rhizobiales	Beijerinckiaceae	alphaI_cluster	uncultured_bacterium	0	0	0	0	0	0	0	0	63	0	0	0	0	0	0	0	0	0	0	0	0
2c24497e481e5536482865c81261aef0	Bacteria	Proteobacteria	Gammaproteobacteria	Burkholderiales	Burkholderiaceae	Lautropia	uncultured_Lautropia	0	0	0	0	0	0	0	0	0	0	0	0	63	0	0	0	0	0	0	0	0
3129c4023fb2d721bcb28f5061c456aa	Bacteria	Myxococcota	Polyangia	Haliangiales	Haliangiaceae	Haliangium	0.9177991076135119	0	0	0	0	0	0	0	0	0	0	0	0	0	0	63	0	0	0	0	0	0
f15b54179f6d0b05ab03c52960d7ced3	Bacteria	Bdellovibrionota	Bdellovibrionia	Bdellovibrionales	Bdellovibrionaceae	Bdellovibrio	unidentified	0	0	62	0	0	0	0	0	0	0	0	0	0	0	0	0	0	0	0	0	0
73e2a90e7228dd0cbe6e7e7d6277e9e5	Bacteria	Proteobacteria	Alphaproteobacteria	Sphingomonadales	Sphingomonadaceae	0.9999804660025239		0	0	0	62	0	0	0	0	0	0	0	0	0	0	0	0	0	0	0	0	0
b010396b1995c7e5cd718f3fe66479d9	Bacteria	0.9999981557671022						0	0	0	62	0	0	0	0	0	0	0	0	0	0	0	0	0	0	0	0	0
090d5c2bfc8ae52f7c0747d3b4e2b619	Bacteria	Proteobacteria	Alphaproteobacteria	Rickettsiales	Mitochondria	Mitochondria	Aspergillus_nidulans	0	0	0	0	62	0	0	0	0	0	0	0	0	0	0	0	0	0	0	0	0
942dcad6dec4f7fb55d660af11dee774	Bacteria	Bacteroidota	Bacteroidia	Sphingobacteriales	Sphingobacteriaceae	Pedobacter	Pedobacter_sp.	0	0	0	0	0	0	0	0	62	0	0	0	0	0	0	0	0	0	0	0	0
a46261ed894a4a22d11a88ddc1eff1e3	Bacteria	Proteobacteria	Alphaproteobacteria	Rickettsiales	Mitochondria	Mitochondria	Sclerotinia_borealis	61	0	0	0	0	0	0	0	0	0	0	0	0	0	0	0	0	0	0	0	0
4b695e0052615e7093a8c34e86662a3b	Bacteria	Proteobacteria	Alphaproteobacteria	Rickettsiales	Mitochondria	Mitochondria	0.9975729199653396	0	61	0	0	0	0	0	0	0	0	0	0	0	0	0	0	0	0	0	0	0
6d4ce9db8d0e5882e506896b7a2eabb8	Bacteria	Myxococcota	Polyangia	Polyangiales	Polyangiaceae	Labilithrix	uncultured_bacterium	0	0	0	0	0	0	0	61	0	0	0	0	0	0	0	0	0	0	0	0	0
f156c84d2dff723bcd0b0daaffe88cc1	Bacteria	Proteobacteria	Alphaproteobacteria	Rickettsiales	Mitochondria	Mitochondria	Sclerotinia_borealis	0	0	0	0	0	0	0	0	61	0	0	0	0	0	0	0	0	0	0	0	0
7d26f416d6004587d87d31d3b7ca097f	Bacteria	Bacteroidota	Bacteroidia	Cytophagales	Spirosomaceae	Spirosoma	unidentified	0	0	0	0	0	0	0	0	61	0	0	0	0	0	0	0	0	0	0	0	0
9b422eed3ac51adb6d69986e821eda86	Bacteria	Acidobacteriota	Acidobacteriae	Acidobacteriales	Acidobacteriaceae_(Subgroup_1)	Granulicella	uncultured_bacterium	0	0	0	0	0	0	0	0	0	0	0	0	0	0	61	0	0	0	0	0	0
a7dee3019dac0f44e979867e60ca41bd	Bacteria	0.8790684657414217						0	0	0	0	0	0	0	0	0	0	0	0	0	0	0	0	0	0	61	0	0
3f33ca93b30dc922a8e54175ee2c1fc4	Bacteria	Acidobacteriota	Acidobacteriae	Acidobacteriales	Acidobacteriaceae_(Subgroup_1)	0.9999987618320003		0	0	0	0	0	0	0	60	0	0	0	0	0	0	0	0	0	0	0	0	0
b923bef404f307e119ba3b030ac947d8	Bacteria	Cyanobacteria	Cyanobacteriia	Cyanobacteriales	0.9871034011151332			0	0	0	0	0	0	0	60	0	0	0	0	0	0	0	0	0	0	0	0	0
71c1565b205301aff02ca4b3524c84c6	Bacteria	Desulfobacterota	Desulfovibrionia	Desulfovibrionales	Desulfovibrionaceae	Desulfovibrio	uncultured_bacterium	0	0	0	0	0	0	0	0	60	0	0	0	0	0	0	0	0	0	0	0	0
63770ca3e40a35edd904758a1bf3122a	Bacteria	Proteobacteria	Alphaproteobacteria	Acetobacterales	Acetobacteraceae	0.998467765209525		0	0	0	0	0	0	0	0	0	0	0	0	60	0	0	0	0	0	0	0	0
f404e67089ae1ecee4c8e3ad6ffaee6b	Bacteria	Proteobacteria	Gammaproteobacteria	0.9999460841934367				0	0	0	0	0	0	0	0	0	0	0	0	0	0	0	0	60	0	0	0	0
d9805c7bebf787b9effc173cc4f83323	Bacteria	Planctomycetota	Planctomycetes	Gemmatales	Gemmataceae	uncultured	uncultured_bacterium	0	59	0	0	0	0	0	0	0	0	0	0	0	0	0	0	0	0	0	0	0
862a9a736e4dd356a02a277aec2c7621	Bacteria	Acidobacteriota	Acidobacteriae	Acidobacteriales	Acidobacteriaceae_(Subgroup_1)	Edaphobacter	uncultured_Acidobacteria	0	0	59	0	0	0	0	0	0	0	0	0	0	0	0	0	0	0	0	0	0
daee73e604ca77029f4fec4bc472d222	Bacteria	Actinobacteriota	Actinobacteria	Micrococcales	Microbacteriaceae	0.9996675658206612		0	0	59	0	0	0	0	0	0	0	0	0	0	0	0	0	0	0	0	0	0
05ecd6198cfe9133e60a55c346a579db	Bacteria	Planctomycetota	Planctomycetes	Isosphaerales	Isosphaeraceae	Tundrisphaera	uncultured_bacterium	0	0	0	59	0	0	0	0	0	0	0	0	0	0	0	0	0	0	0	0	0
b177795daa0e7cff6a6b1f5d06725e9c	Bacteria	Actinobacteriota	Acidimicrobiia	IMCC26256	IMCC26256	IMCC26256	uncultured_bacterium	0	0	0	0	59	0	0	0	0	0	0	0	0	0	0	0	0	0	0	0	0
7e037e7da05bdaf9991c126342cad9d4	Bacteria	Proteobacteria	Alphaproteobacteria	Rickettsiales	Mitochondria	Mitochondria	0.8893217914083896	0	0	0	0	0	0	59	0	0	0	0	0	0	0	0	0	0	0	0	0	0
23ecbf8c480d7f32b1d382c4784962cf	Bacteria	Proteobacteria	Alphaproteobacteria	Acetobacterales	Acetobacteraceae	Acidiphilium	0.8229110908738928	0	0	0	0	0	0	0	59	0	0	0	0	0	0	0	0	0	0	0	0	0
b2b742261c0fc59d292245d2d8c20cae	Unassigned	0.7517342290065883						0	0	0	0	0	0	0	59	0	0	0	0	0	0	0	0	0	0	0	0	0
ff6bdeaae6182445185166440f599790	Bacteria	Proteobacteria	Alphaproteobacteria	Rickettsiales	Mitochondria	Mitochondria	Aspergillus_nidulans	0	0	0	0	0	0	0	59	0	0	0	0	0	0	0	0	0	0	0	0	0
52c44fcad3845057f12772d84ef76780	Bacteria	Proteobacteria	Alphaproteobacteria	Rhizobiales	Beijerinckiaceae	0.9245362337197988		0	0	0	0	0	0	0	0	59	0	0	0	0	0	0	0	0	0	0	0	0
1f659ee0843022208f66d66c24773eb0	Bacteria	Proteobacteria	Alphaproteobacteria	Rhodospirillales	uncultured	uncultured	uncultured_Rhodospirillales	0	0	0	0	0	0	0	0	59	0	0	0	0	0	0	0	0	0	0	0	0
ae13f9de8730cba850ad14337ff76b9c	Bacteria	Proteobacteria	Alphaproteobacteria	Rickettsiales	Mitochondria	Mitochondria	0.9909358753454502	0	0	0	0	0	0	0	0	59	0	0	0	0	0	0	0	0	0	0	0	0
3c3345d76b2b5668849974447bb016cd	Bacteria	Proteobacteria	Alphaproteobacteria	Rhizobiales	Beijerinckiaceae	Methylocystis	0.8248906893892237	0	0	58	0	0	0	0	0	0	0	0	0	0	0	0	0	0	0	0	0	0
bd33ca56adf9328f004cc59d8b4a2c18	Bacteria	Bacteroidota	Bacteroidia	Cytophagales	Spirosomaceae	Spirosoma	unidentified	0	0	0	0	58	0	0	0	0	0	0	0	0	0	0	0	0	0	0	0	0
a624c9e6d36edc031992bafb1fcbe6a7	Bacteria	Cyanobacteria	Cyanobacteriia	Cyanobacteriales	Nostocaceae	0.998979116797229		0	0	0	0	58	0	0	0	0	0	0	0	0	0	0	0	0	0	0	0	0
3df24331c46536bbc27e5549bfefa665	Bacteria	Proteobacteria	Alphaproteobacteria	Rickettsiales	Mitochondria	Mitochondria	0.9928626638087771	0	0	0	0	0	0	58	0	0	0	0	0	0	0	0	0	0	0	0	0	0
9d359b45b0141f3853974a5729e49c36	Bacteria	Proteobacteria	Alphaproteobacteria	Acetobacterales	Acetobacteraceae	0.9796712123757197		0	0	0	0	0	0	0	0	58	0	0	0	0	0	0	0	0	0	0	0	0
f981881f5b798fe382d726ca8d514115	Bacteria	Proteobacteria	Zetaproteobacteria	Mariprofundales	Mariprofundaceae	Mariprofundus	0.7400660704880193	0	0	0	0	0	0	0	0	58	0	0	0	0	0	0	0	0	0	0	0	0
2b9c044d696960f9f7052e67d1495ab8	Bacteria	Acidobacteriota	Acidobacteriae	Acidobacteriales	Acidobacteriaceae_(Subgroup_1)	0.9998706774082675		0	0	0	0	0	0	0	0	58	0	0	0	0	0	0	0	0	0	0	0	0
f11949a1d6be2afd79d72cc37be072a2	Bacteria	Proteobacteria	Alphaproteobacteria	Micropepsales	Micropepsaceae	Micropepsaceae	uncultured_bacterium	0	0	0	0	0	0	0	0	0	0	0	0	0	0	0	0	58	0	0	0	0
c585c755efd318c7022637a216a66256	Bacteria	Proteobacteria	Alphaproteobacteria	Rhizobiales	Beijerinckiaceae	0.8321391187760109		0	57	0	0	0	0	0	0	0	0	0	0	0	0	0	0	0	0	0	0	0
7c05ba18dc91da396e60cd7456f7ce7c	Bacteria	Proteobacteria	Alphaproteobacteria	Rhizobiales	Beijerinckiaceae	0.9938513678982822		0	0	0	0	0	0	0	57	0	0	0	0	0	0	0	0	0	0	0	0	0
9c02f5b7874da3ddc8139799fa56790e	Bacteria	Cyanobacteria	Cyanobacteriia	Cyanobacteriales	Nostocaceae	Aphanizomenon_MDT14a	Aphanizomenon_flos-aquae	0	0	0	0	0	0	0	57	0	0	0	0	0	0	0	0	0	0	0	0	0
a337c5667f450fec2f49d32f87f47735	Bacteria	Actinobacteriota	Actinobacteria	Corynebacteriales	0.9808151936462038			0	0	0	0	0	0	0	0	57	0	0	0	0	0	0	0	0	0	0	0	0
4f2a5d8aabc5e46fc0c4bfa9a5e020a7	Bacteria	Proteobacteria	Gammaproteobacteria	Enterobacterales	Morganellaceae	Buchnera	Buchnera_aphidicola	0	0	0	0	0	0	0	0	57	0	0	0	0	0	0	0	0	0	0	0	0
e222d49afe97dc62b1dfe5509631e9ec	Bacteria	Proteobacteria	Alphaproteobacteria	Rickettsiales	Mitochondria	Mitochondria	Rhynchosporium_secalis	0	56	0	0	0	0	0	0	0	0	0	0	0	0	0	0	0	0	0	0	0
1d994aa86a42081ab3efc920d046ef54	Bacteria	Planctomycetota	Planctomycetes	Gemmatales	Gemmataceae	uncultured	uncultured_bacterium	0	56	0	0	0	0	0	0	0	0	0	0	0	0	0	0	0	0	0	0	0
ad91acc3e5fcbdaa143e99064cf57e04	Bacteria	Proteobacteria	Alphaproteobacteria	Acetobacterales	Acetobacteraceae	0.998976964113433		0	0	56	0	0	0	0	0	0	0	0	0	0	0	0	0	0	0	0	0	0
1ffe95bfdf2e883879fe1f24a18d26c3	Bacteria	Actinobacteriota	Thermoleophilia	Solirubrobacterales	0.9789607762218835			0	0	56	0	0	0	0	0	0	0	0	0	0	0	0	0	0	0	0	0	0
35c81f405cb34b16c83a4766b9ebf5cc	Bacteria	Proteobacteria	Alphaproteobacteria	Rhizobiales	Beijerinckiaceae	Roseiarcus	uncultured_bacterium	0	0	56	0	0	0	0	0	0	0	0	0	0	0	0	0	0	0	0	0	0
243f9ed43afa735339361c28c6f50bd4	Bacteria	Acidobacteriota	Blastocatellia	Blastocatellales	Blastocatellaceae	0.9999996556471212		0	0	56	0	0	0	0	0	0	0	0	0	0	0	0	0	0	0	0	0	0
85a1728835c30bf47901f7a53d0d2164	Bacteria	Bacteroidota	Bacteroidia	Chitinophagales	Chitinophagaceae	uncultured	uncultured_bacterium	0	0	0	0	56	0	0	0	0	0	0	0	0	0	0	0	0	0	0	0	0
c92f6537550d52fce4653129c761ebc8	Bacteria	Proteobacteria	Alphaproteobacteria	Sphingomonadales	Sphingomonadaceae	Sphingobium	0.871357649444787	0	0	0	0	0	0	0	56	0	0	0	0	0	0	0	0	0	0	0	0	0
ba506f0d7345938803ce1b4441870c75	Bacteria	Proteobacteria	Gammaproteobacteria	Diplorickettsiales	Diplorickettsiaceae	Rickettsiella	0.9999996838092825	0	0	0	0	0	0	0	56	0	0	0	0	0	0	0	0	0	0	0	0	0
83546c652a6e1b8cd29639967cb846ed	Bacteria	Actinobacteriota	Actinobacteria	Corynebacteriales	Dietziaceae	Dietzia	Dietzia_sp.	0	0	0	0	0	0	0	0	56	0	0	0	0	0	0	0	0	0	0	0	0
09f678610371258ddc72446aff042635	Bacteria	Bacteroidota	Bacteroidia	0.9999995714797715				0	0	0	0	0	0	0	0	56	0	0	0	0	0	0	0	0	0	0	0	0
6d0fc1e4d7dff7d75122167499852e87	Bacteria	Proteobacteria	Gammaproteobacteria	Burkholderiales	SC-I-84	SC-I-84	0.9999618082900426	0	0	0	0	0	0	0	0	0	0	56	0	0	0	0	0	0	0	0	0	0
048938bc5913708960c3c205cf420749	Bacteria	Patescibacteria	Parcubacteria	0.9768803018961669				0	0	0	0	0	0	0	0	0	0	0	0	56	0	0	0	0	0	0	0	0
c52d49fde3853f9403a71745573eb574	Bacteria	Cyanobacteria	Cyanobacteriia	Chloroplast	Chloroplast	Chloroplast	Solanum_torvum	55	0	0	0	0	0	0	0	0	0	0	0	0	0	0	0	0	0	0	0	0
77aefe20499f0b3d257032183a73800d	Bacteria	Proteobacteria	Alphaproteobacteria	Rickettsiales	Mitochondria	Mitochondria	Rhynchosporium_secalis	0	0	55	0	0	0	0	0	0	0	0	0	0	0	0	0	0	0	0	0	0
632a4306878077684d31331bc670398c	Bacteria	Bacteroidota	Bacteroidia	Sphingobacteriales	Sphingobacteriaceae	Pedobacter	Pedobacter_sp.	0	0	55	0	0	0	0	0	0	0	0	0	0	0	0	0	0	0	0	0	0
bca76fefc619fad90b56aad2d375fa68	Bacteria	Proteobacteria	Alphaproteobacteria	Rickettsiales	Mitochondria	Mitochondria	0.9913586747634692	0	0	0	0	55	0	0	0	0	0	0	0	0	0	0	0	0	0	0	0	0
10c46c34e8110648fdb9c57b0a5160d0	Bacteria	Proteobacteria	Alphaproteobacteria	Rickettsiales	Mitochondria	Mitochondria	0.999888554504942	0	0	0	0	55	0	0	0	0	0	0	0	0	0	0	0	0	0	0	0	0
657362be6987054e1e38a5b7e468b936	Bacteria	Proteobacteria	Alphaproteobacteria	Rickettsiales	Mitochondria	Mitochondria	0.9905533280091967	0	0	0	0	55	0	0	0	0	0	0	0	0	0	0	0	0	0	0	0	0
e9fba537c04b36153ec83207e0143121	Bacteria	Proteobacteria	Alphaproteobacteria	Rickettsiales	Rickettsiaceae	Rickettsia	Rickettsia_secondary	0	0	0	0	55	0	0	0	0	0	0	0	0	0	0	0	0	0	0	0	0
b1a242b5e73d0fca15f6b905a4ad0085	Bacteria	Proteobacteria	Alphaproteobacteria	Rickettsiales	Mitochondria	Mitochondria	Trichoderma_gamsii	0	0	0	0	0	0	0	55	0	0	0	0	0	0	0	0	0	0	0	0	0
8a4269f56cf9aa5442805b4c36983a7c	Bacteria	Proteobacteria	Alphaproteobacteria	Caulobacterales	Caulobacteraceae	Phenylobacterium	uncultured_bacterium	0	0	0	0	0	0	0	55	0	0	0	0	0	0	0	0	0	0	0	0	0
763ee5dfb8335239e62c3f9f0d1e4939	Bacteria	Patescibacteria	0.817795980019845					0	0	0	0	0	0	0	0	0	0	0	0	0	0	0	0	0	0	52	3	0
e1bcd3f8f429d6592dbd0d42a2c19d46	Bacteria	Proteobacteria	Alphaproteobacteria	Rickettsiales	Mitochondria	Mitochondria	0.7878640675530328	0	0	54	0	0	0	0	0	0	0	0	0	0	0	0	0	0	0	0	0	0
fb8254314e727e6c16b28d88056adb6e	Bacteria	Actinobacteriota	Rubrobacteria	Rubrobacterales	Rubrobacteriaceae	Rubrobacter	uncultured_bacterium	0	0	54	0	0	0	0	0	0	0	0	0	0	0	0	0	0	0	0	0	0
d949d75b0b57d2cd573cb4d20f832f27	Bacteria	Bacteroidota	Bacteroidia	Cytophagales	Microscillaceae	uncultured	marine_metagenome	0	0	54	0	0	0	0	0	0	0	0	0	0	0	0	0	0	0	0	0	0
8c1a6ebffbf67414852f94115c00ef08	Bacteria	Acidobacteriota	Acidobacteriae	Acidobacteriales	Acidobacteriaceae_(Subgroup_1)	Granulicella	uncultured_bacterium	0	0	0	0	54	0	0	0	0	0	0	0	0	0	0	0	0	0	0	0	0
8767ee041654a466cd7941d0b77ecf8c	Bacteria	Proteobacteria	Alphaproteobacteria	Rhizobiales	Beijerinckiaceae	Methylosinus	0.7800756625408658	0	0	0	0	0	54	0	0	0	0	0	0	0	0	0	0	0	0	0	0	0
4bf33f945cd58e37fda16a32dd82b67e	Bacteria	Proteobacteria	Alphaproteobacteria	Sphingomonadales	Sphingomonadaceae	Sphingomonas	0.9184734305851691	0	0	0	0	0	0	0	54	0	0	0	0	0	0	0	0	0	0	0	0	0
1ef3b4d129c2b5cb475708afe1c91d68	Bacteria	Acidobacteriota	Acidobacteriae	Acidobacteriales	Acidobacteriaceae_(Subgroup_1)	0.9999896769398338		0	0	0	0	0	0	0	54	0	0	0	0	0	0	0	0	0	0	0	0	0
cbd6fb789b833ec4bdeccf0a20ab26ce	Bacteria	Proteobacteria	Alphaproteobacteria	Rickettsiales	Mitochondria	Mitochondria	0.994920836558555	0	0	0	0	0	0	0	0	54	0	0	0	0	0	0	0	0	0	0	0	0
f3c879b2bd193e60508dc85ab38a0355	Bacteria	Bacteroidota	Bacteroidia	Cytophagales	Spirosomaceae	Spirosoma	unidentified	0	0	0	0	0	0	0	0	54	0	0	0	0	0	0	0	0	0	0	0	0
192dc09fab9972b5865fa8a72be2376f	Bacteria	Firmicutes	0.858868941748023					0	0	0	0	0	0	0	0	0	0	0	0	54	0	0	0	0	0	0	0	0
959c55d80fef04575a7d14a0b3b0dd16	Bacteria	Chloroflexi	JG30-KF-CM66	JG30-KF-CM66	JG30-KF-CM66	JG30-KF-CM66	uncultured_Anaerolineales	0	53	0	0	0	0	0	0	0	0	0	0	0	0	0	0	0	0	0	0	0
0fab2e7868c0ceef9d306f1d7dcef721	Bacteria	Proteobacteria	Alphaproteobacteria	Caulobacterales	Caulobacteraceae	0.9821466027052447		0	0	53	0	0	0	0	0	0	0	0	0	0	0	0	0	0	0	0	0	0
f41eaa1f6fd881833a44ed144720786a	Bacteria	Proteobacteria	Gammaproteobacteria	Legionellales	Legionellaceae	Legionella	uncultured_Legionella	0	0	53	0	0	0	0	0	0	0	0	0	0	0	0	0	0	0	0	0	0
8605abe7dcb54d1838500ea0a427dc30	Bacteria	Proteobacteria	Alphaproteobacteria	Rhizobiales	Beijerinckiaceae	0.9460367694212228		0	0	32	21	0	0	0	0	0	0	0	0	0	0	0	0	0	0	0	0	0
054238232fe5f82e2c597fca4dfee34f	Bacteria	Actinobacteriota	Actinobacteria	Micrococcales	Micrococcaceae	Glutamicibacter	Arthrobacter_sp.	0	0	0	0	26	0	0	0	0	0	0	0	0	0	0	0	27	0	0	0	0
5e6de08718cca72e41a2cb59ba8241ee	Bacteria	Proteobacteria	Alphaproteobacteria	Rickettsiales	Mitochondria	Mitochondria	Aspergillus_nidulans	0	0	0	0	0	0	53	0	0	0	0	0	0	0	0	0	0	0	0	0	0
4d480ba358b3f13379bb3a34d0138379	Bacteria	Proteobacteria	Alphaproteobacteria	Sphingomonadales	Sphingomonadaceae	0.991954251901302		0	0	0	0	0	0	0	0	53	0	0	0	0	0	0	0	0	0	0	0	0
386c584fa0d06d1533c1c8ded9f7b17b	Bacteria	Proteobacteria	Gammaproteobacteria	Burkholderiales	Oxalobacteraceae	0.9990559022750484		0	0	0	0	0	0	0	0	53	0	0	0	0	0	0	0	0	0	0	0	0
500dd1d9c563624020f3162a71d6cd1c	Bacteria	Proteobacteria	Alphaproteobacteria	Acetobacterales	Acetobacteraceae	0.9995615517724019		0	0	0	0	0	0	0	0	53	0	0	0	0	0	0	0	0	0	0	0	0
83fd9ea39719c248638d41687a343955	Bacteria	Patescibacteria	Parcubacteria	0.7407181287191643				0	0	0	0	0	0	0	0	0	0	0	0	0	0	0	53	0	0	0	0	0
c29b87bc8775ae3b5e8e295a3e4a5ce1	Bacteria	Proteobacteria	Alphaproteobacteria	Rickettsiales	Mitochondria	Mitochondria	0.9990295723952848	0	52	0	0	0	0	0	0	0	0	0	0	0	0	0	0	0	0	0	0	0
c47e77a7ec8fc5e4ecc5abd5bdd9b6f0	Bacteria	Proteobacteria	Alphaproteobacteria	Rhizobiales	Beijerinckiaceae	Methylobacterium-Methylorubrum	uncultured_bacterium	0	0	52	0	0	0	0	0	0	0	0	0	0	0	0	0	0	0	0	0	0
f0b8c4b235fc7b5971305b22693c331d	Bacteria	0.9999962447404394						0	0	52	0	0	0	0	0	0	0	0	0	0	0	0	0	0	0	0	0	0
51671e71f788a67f15044a0ef5a924d6	Bacteria	Proteobacteria	Alphaproteobacteria	Rickettsiales	Mitochondria	Mitochondria	Annulohypoxylon_stygium	0	0	52	0	0	0	0	0	0	0	0	0	0	0	0	0	0	0	0	0	0
1c0b5b01237e454ded8f75f42776c12c	Bacteria	Proteobacteria	Alphaproteobacteria	Rickettsiales	Mitochondria	Mitochondria	Rhynchosporium_secalis	0	0	0	0	0	0	52	0	0	0	0	0	0	0	0	0	0	0	0	0	0
7c156338ce0c02b0109337286aff89c7	Bacteria	Proteobacteria	Alphaproteobacteria	Acetobacterales	Acetobacteraceae	Acetobacter	Acetobacter_pasteurianus	0	0	0	0	0	0	0	52	0	0	0	0	0	0	0	0	0	0	0	0	0
6e88fdc7d7e7eecac792ecef5de72087	Bacteria	Proteobacteria	Gammaproteobacteria	Burkholderiales	Chromobacteriaceae	Chromobacterium	0.8938044377967068	0	0	0	0	0	0	0	52	0	0	0	0	0	0	0	0	0	0	0	0	0
bc95f8bdf24695f3577d50468a7c6b1b	Bacteria	Proteobacteria	Gammaproteobacteria	Enterobacterales	0.9999988055377749			0	0	0	0	0	0	0	52	0	0	0	0	0	0	0	0	0	0	0	0	0
94109bbcf96535f1a3f7842ed6fba633	Bacteria	Proteobacteria	Gammaproteobacteria	Xanthomonadales	0.9647072285054888			0	0	0	0	0	0	0	52	0	0	0	0	0	0	0	0	0	0	0	0	0
a4ff593c2949e7ee62f3daa03bb06a06	Bacteria	Planctomycetota	Planctomycetes	Isosphaerales	Isosphaeraceae	uncultured	0.9960988041407295	0	0	0	0	0	0	0	0	52	0	0	0	0	0	0	0	0	0	0	0	0
52011238b9529e065b504844a8412bad	Bacteria	Verrucomicrobiota	Verrucomicrobiae	Chthoniobacterales	Chthoniobacteraceae	0.9997771454487003		0	0	0	0	0	0	0	0	52	0	0	0	0	0	0	0	0	0	0	0	0
6faa1a869f7c4e2c81d23dd9765e208c	Bacteria	Proteobacteria	Alphaproteobacteria	Rickettsiales	Mitochondria	Mitochondria	0.9406215232187766	0	0	0	0	0	0	0	0	52	0	0	0	0	0	0	0	0	0	0	0	0
9cd0d1c087cb379573529a3cccf3acc3	Bacteria	Actinobacteriota	Thermoleophilia	Solirubrobacterales	0.9863686670234033			0	0	0	0	0	0	0	0	52	0	0	0	0	0	0	0	0	0	0	0	0
c17dd2368df4870618e1af882956777d	Bacteria	Proteobacteria	Gammaproteobacteria	Enterobacterales	Enterobacteriaceae	Enterobacter	uncultured_gamma	0	0	0	0	0	0	0	0	52	0	0	0	0	0	0	0	0	0	0	0	0
32d731f77fb180cbae87a22a492b9ee2	Bacteria	Proteobacteria	Alphaproteobacteria	Rickettsiales	Mitochondria	Mitochondria	Rhynchosporium_secalis	0	0	0	0	0	0	0	0	0	0	0	52	0	0	0	0	0	0	0	0	0
f793b6f54a69be118a2bd9ffb4b7782e	Bacteria	Actinobacteriota	Actinobacteria	Micrococcales	Micrococcaceae	0.7969746933698503		0	0	0	0	0	0	0	0	0	0	0	52	0	0	0	0	0	0	0	0	0
c80b1e09f67478e404eab2eb01828b04	Bacteria	Proteobacteria	Alphaproteobacteria	Rhizobiales	Beijerinckiaceae	uncultured	uncultured_Methylocella	0	51	0	0	0	0	0	0	0	0	0	0	0	0	0	0	0	0	0	0	0
4a97acf5a23345b6c3a17bd6febb2ebd	Bacteria	Proteobacteria	Alphaproteobacteria	Acetobacterales	Acetobacteraceae	0.9999755573456319		0	0	51	0	0	0	0	0	0	0	0	0	0	0	0	0	0	0	0	0	0
1105ea91f7fe4c5fa9978ae401f064c9	Bacteria	Planctomycetota	Planctomycetes	Isosphaerales	Isosphaeraceae	0.9999617635886074		0	0	51	0	0	0	0	0	0	0	0	0	0	0	0	0	0	0	0	0	0
afc7233ed685a06945aaa8062b76757b	Bacteria	Actinobacteriota	Thermoleophilia	Solirubrobacterales	Solirubrobacteraceae	Solirubrobacter	uncultured_bacterium	0	0	51	0	0	0	0	0	0	0	0	0	0	0	0	0	0	0	0	0	0
a476471e62920d71fd514553336849d1	Bacteria	Proteobacteria	Alphaproteobacteria	Rickettsiales	Mitochondria	Mitochondria	0.9313776208770076	0	0	51	0	0	0	0	0	0	0	0	0	0	0	0	0	0	0	0	0	0
f794036d2f1dd339b6682d4234042fb6	Bacteria	Proteobacteria	Alphaproteobacteria	Acetobacterales	Acetobacteraceae	Acidiphilium	uncultured_Acidisphaera	0	0	51	0	0	0	0	0	0	0	0	0	0	0	0	0	0	0	0	0	0
58784685c500f4fda55578d9ab3848f7	Bacteria	Proteobacteria	Alphaproteobacteria	Acetobacterales	Acetobacteraceae	0.9999128655558344		0	0	0	51	0	0	0	0	0	0	0	0	0	0	0	0	0	0	0	0	0
b1ab285a802571875507c0fa65037d0a	Bacteria	Proteobacteria	Gammaproteobacteria	Coxiellales	Coxiellaceae	Coxiella	uncultured_marine	0	0	0	0	51	0	0	0	0	0	0	0	0	0	0	0	0	0	0	0	0
9ae0b3d04eb3c774b28de543a7c6a83d	Bacteria	Bacteroidota	Bacteroidia	Flavobacteriales	Blattabacteriaceae	Candidatus_Sulcia	uncultured_Candidatus	0	0	0	0	51	0	0	0	0	0	0	0	0	0	0	0	0	0	0	0	0
09f0b21dc6e710bca63851ba8fb0da0e	Bacteria	Bacteroidota	Bacteroidia	Cytophagales	Spirosomaceae	Spirosoma	unidentified	0	0	0	0	51	0	0	0	0	0	0	0	0	0	0	0	0	0	0	0	0
9978f613ab97b012b23c0f8cac84f02f	Bacteria	Proteobacteria	Gammaproteobacteria	Burkholderiales	Burkholderiaceae	Ralstonia	0.9932207963379553	0	0	0	0	51	0	0	0	0	0	0	0	0	0	0	0	0	0	0	0	0
e61f5f008b0d7ee94ffc191f7ef61ef1	Bacteria	Proteobacteria	Alphaproteobacteria	Rickettsiales	Mitochondria	Mitochondria	0.9966727452935502	0	0	0	0	51	0	0	0	0	0	0	0	0	0	0	0	0	0	0	0	0
cfe568966df577046b8712762e088011	Bacteria	Proteobacteria	Alphaproteobacteria	Rickettsiales	Mitochondria	Mitochondria	Rhynchosporium_secalis	0	0	0	0	0	0	0	51	0	0	0	0	0	0	0	0	0	0	0	0	0
db83aa57dd0cb1f232538263e902902e	Bacteria	Proteobacteria	Alphaproteobacteria	Sphingomonadales	Sphingomonadaceae	Sphingobium	Sphingobium_sp.	0	0	0	0	0	0	0	0	51	0	0	0	0	0	0	0	0	0	0	0	0
ecc473d81fdf73d4e9d789aa0e65d089	Bacteria	Proteobacteria	Alphaproteobacteria	Rhizobiales	Beijerinckiaceae	Methylobacterium-Methylorubrum	uncultured_bacterium	0	0	0	0	0	0	0	0	51	0	0	0	0	0	0	0	0	0	0	0	0
b955f1d800aec0aa494f56806b4110fc	Bacteria	Firmicutes	Clostridia	Lachnospirales	Lachnospiraceae	uncultured	uncultured_bacterium	0	0	0	0	0	0	0	0	0	0	0	0	51	0	0	0	0	0	0	0	0
bfe6836381c90ab1389f184581a8f708	Bacteria	Proteobacteria	Alphaproteobacteria	Rickettsiales	Mitochondria	Mitochondria	Aspergillus_nidulans	0	50	0	0	0	0	0	0	0	0	0	0	0	0	0	0	0	0	0	0	0
c6116e9eb7392b99c58c542d83ba050a	Bacteria	Proteobacteria	Alphaproteobacteria	Rickettsiales	Mitochondria	Mitochondria	0.9998432094881954	0	0	50	0	0	0	0	0	0	0	0	0	0	0	0	0	0	0	0	0	0
3e9ee30317bb563b276932777e5b46d4	Bacteria	Proteobacteria	Alphaproteobacteria	0.9999374161254229				0	0	11	0	0	0	0	0	0	0	0	28	0	0	11	0	0	0	0	0	0
e2bec0e0a6cbfabe72ac6e648d6614f3	Bacteria	Actinobacteriota	Thermoleophilia	Solirubrobacterales	Solirubrobacteraceae	Solirubrobacter	uncultured_bacterium	0	0	0	50	0	0	0	0	0	0	0	0	0	0	0	0	0	0	0	0	0
a0f7c1d81c3aab414e2f112fe819233f	Bacteria	Actinobacteriota	Actinobacteria	Pseudonocardiales	Pseudonocardiaceae	0.9999528913652486		0	0	0	50	0	0	0	0	0	0	0	0	0	0	0	0	0	0	0	0	0
ad2357ae6202b0321561453818b5c0c8	Bacteria	Proteobacteria	Gammaproteobacteria	Diplorickettsiales	Diplorickettsiaceae	Rickettsiella	0.9999996225414003	0	0	0	0	0	50	0	0	0	0	0	0	0	0	0	0	0	0	0	0	0
9298cf201936c1115a152fdd7cac185b	Bacteria	Proteobacteria	Alphaproteobacteria	Rickettsiales	Mitochondria	Mitochondria	Rhynchosporium_secalis	0	0	0	0	0	0	0	50	0	0	0	0	0	0	0	0	0	0	0	0	0
4e85c010abc94558a295681ef7a2570d	Bacteria	Actinobacteriota	Thermoleophilia	Solirubrobacterales	67-14	67-14	0.9777648464765327	0	0	0	0	0	0	0	50	0	0	0	0	0	0	0	0	0	0	0	0	0
6bde5b3a436fbaedbe79ebd193534572	Bacteria	Patescibacteria	Parcubacteria	Candidatus_Vogelbacteria	Candidatus_Vogelbacteria	Candidatus_Vogelbacteria	Candidatus_Vogelbacteria	0	0	0	0	0	0	0	0	50	0	0	0	0	0	0	0	0	0	0	0	0
7a83df22418341ccd1751d551bb4ae7f	Bacteria	Proteobacteria	Alphaproteobacteria	Rickettsiales	Mitochondria	Mitochondria	Rhynchosporium_secalis	0	0	0	0	0	0	0	0	50	0	0	0	0	0	0	0	0	0	0	0	0
16e86ebc4190127d338bcb697826fb52	Bacteria	Actinobacteriota	Actinobacteria	Corynebacteriales	Mycobacteriaceae	Mycobacterium	uncultured_bacterium	0	0	0	0	0	0	0	0	50	0	0	0	0	0	0	0	0	0	0	0	0
b601c4b48e2634b71004daf3d6d21c57	Bacteria	0.999982646257496						0	0	0	0	0	0	0	0	0	0	0	0	0	0	50	0	0	0	0	0	0
61de4b956f0a9d518ebc72c6eef3f4f0	Bacteria	Proteobacteria	Alphaproteobacteria	Rhodobacterales	Rhodobacteraceae	Paracoccus	0.9723811756653935	0	0	49	0	0	0	0	0	0	0	0	0	0	0	0	0	0	0	0	0	0
e9563fb59b3230af106d5e5cbb4cc75b	Bacteria	Proteobacteria	Alphaproteobacteria	Rickettsiales	Mitochondria	Mitochondria	0.995433871168411	0	0	0	49	0	0	0	0	0	0	0	0	0	0	0	0	0	0	0	0	0
5599db772e292db7e2d7675a1cad583d	Bacteria	Actinobacteriota	Actinobacteria	Propionibacteriales	Nocardioidaceae	Nocardioides	0.9999931290850521	0	0	0	49	0	0	0	0	0	0	0	0	0	0	0	0	0	0	0	0	0
04f0a764e17d094cdb9e4f0ea51401c3	Bacteria	Proteobacteria	Alphaproteobacteria	Rickettsiales	Mitochondria	Mitochondria	Aspergillus_nidulans	0	0	0	0	49	0	0	0	0	0	0	0	0	0	0	0	0	0	0	0	0
191fd904aaff2852408964848f8e2fe0	Bacteria	Proteobacteria	Alphaproteobacteria	Acetobacterales	Acetobacteraceae	0.9956557844479446		0	0	0	0	0	0	0	49	0	0	0	0	0	0	0	0	0	0	0	0	0
17321421f8f77e2944783c6b94443acc	Bacteria	Acidobacteriota	Acidobacteriae	Acidobacteriales	Acidobacteriaceae_(Subgroup_1)	0.9999985794748117		0	0	0	0	0	0	0	49	0	0	0	0	0	0	0	0	0	0	0	0	0
141ac26405053d0079afd9b891c965a1	Bacteria	Proteobacteria	Alphaproteobacteria	Rickettsiales	Mitochondria	Mitochondria	Sclerotinia_borealis	0	0	0	0	0	0	0	0	49	0	0	0	0	0	0	0	0	0	0	0	0
5eed4d6cec030dcd9c9bc83c9a52cd70	Bacteria	Proteobacteria	Alphaproteobacteria	Rhizobiales	Beijerinckiaceae	Methylocystis	uncultured_bacterium	0	0	0	0	0	0	0	0	49	0	0	0	0	0	0	0	0	0	0	0	0
fbad3d5a651aff46be2ff1058034ff42	Bacteria	Proteobacteria	Alphaproteobacteria	Rhizobiales	Beijerinckiaceae	0.9208989939252941		0	0	0	0	0	0	0	0	49	0	0	0	0	0	0	0	0	0	0	0	0
960f29cd422ae5946e533cb3c88d7955	Bacteria	Proteobacteria	Alphaproteobacteria	Rhodospirillales	uncultured	uncultured	metagenome	0	0	0	0	0	0	0	0	49	0	0	0	0	0	0	0	0	0	0	0	0
92d6d26f8bd4018b16b4cbe025bc4fc4	Bacteria	Proteobacteria	Alphaproteobacteria	Acetobacterales	Acetobacteraceae	Acidiphilium	uncultured_bacterium	0	0	0	0	0	0	0	0	49	0	0	0	0	0	0	0	0	0	0	0	0
f0fa9bd93971b9b31b38db484497616a	Unassigned	0.6105927809389216						0	0	0	0	0	0	0	0	0	49	0	0	0	0	0	0	0	0	0	0	0
6a7ea279bd372b72157d1282914e9fc8	Bacteria	Actinobacteriota	Actinobacteria	Pseudonocardiales	Pseudonocardiaceae	0.9836217959942741		0	48	0	0	0	0	0	0	0	0	0	0	0	0	0	0	0	0	0	0	0
dce025dc26718052f747e3f67fa936cc	Bacteria	Bdellovibrionota	Oligoflexia	0319-6G20	0319-6G20	0319-6G20	uncultured_bacterium	0	0	48	0	0	0	0	0	0	0	0	0	0	0	0	0	0	0	0	0	0
e7207281d9d29bda40474df2582179fc	Bacteria	Bacteroidota	Bacteroidia	Cytophagales	Hymenobacteraceae	Hymenobacter	uncultured_bacterium	0	0	48	0	0	0	0	0	0	0	0	0	0	0	0	0	0	0	0	0	0
31222100a7b54324a90cfbc50ee51b93	Bacteria	Proteobacteria	Gammaproteobacteria	Salinisphaerales	Solimonadaceae	Nevskia	uncultured_bacterium	0	0	48	0	0	0	0	0	0	0	0	0	0	0	0	0	0	0	0	0	0
e6d312015e61d56ad26ef039ea77d68c	Bacteria	Proteobacteria	Alphaproteobacteria	Acetobacterales	Acetobacteraceae	Acidiphilium	uncultured_bacterium	0	0	0	48	0	0	0	0	0	0	0	0	0	0	0	0	0	0	0	0	0
bb41756c8a00ffe5c60fe9afff0a0518	Bacteria	Actinobacteriota	Thermoleophilia	Solirubrobacterales	67-14	67-14	0.9966694287093109	0	0	0	0	48	0	0	0	0	0	0	0	0	0	0	0	0	0	0	0	0
ed974ee027b6c15230869c861fcffd3d	Bacteria	Proteobacteria	Alphaproteobacteria	Rhizobiales	Beijerinckiaceae	0.9515269155955091		0	0	0	0	48	0	0	0	0	0	0	0	0	0	0	0	0	0	0	0	0
84d9414605ba55ec15d34a265b3ba95a	Bacteria	Proteobacteria	Alphaproteobacteria	Rickettsiales	Mitochondria	Mitochondria	Aspergillus_nidulans	0	0	0	0	0	0	0	48	0	0	0	0	0	0	0	0	0	0	0	0	0
d51d84329c2d2c67309afcfe634be4cb	Bacteria	Proteobacteria	Gammaproteobacteria	Burkholderiales	Comamonadaceae	Rhizobacter	0.7326402815997286	0	0	0	0	0	0	0	48	0	0	0	0	0	0	0	0	0	0	0	0	0
8ba95f2d87f1db4a3f6c49530a9bc737	Bacteria	Proteobacteria	Alphaproteobacteria	Acetobacterales	Acetobacteraceae	Acidiphilium	0.8563885103485468	0	0	0	0	0	0	0	0	48	0	0	0	0	0	0	0	0	0	0	0	0
6a9acfd6967a6b746ee4613a5aaaf332	Bacteria	Proteobacteria	Alphaproteobacteria	Rhizobiales	Methyloligellaceae	uncultured	uncultured_Rhodobium	0	0	0	0	0	0	0	0	0	0	48	0	0	0	0	0	0	0	0	0	0
23a9b7cd46a291993dbfc87865840be3	Bacteria	0.8609193548748445						0	0	0	0	0	0	0	0	0	0	0	0	0	0	0	0	48	0	0	0	0
deca87624cb9132169e41fb6e87a8b4e	Bacteria	Actinobacteriota	Actinobacteria	Pseudonocardiales	Pseudonocardiaceae	Amycolatopsis	0.8086584574829017	47	0	0	0	0	0	0	0	0	0	0	0	0	0	0	0	0	0	0	0	0
04cf85fc685b27a3485255f6c3b4be5a	Bacteria	Proteobacteria	Alphaproteobacteria	Rhizobiales	Beijerinckiaceae	0.801103974074675		0	47	0	0	0	0	0	0	0	0	0	0	0	0	0	0	0	0	0	0	0
39fb222606f9d2a7e93e14bfdaf50285	Bacteria	Proteobacteria	Alphaproteobacteria	Rickettsiales	Mitochondria	Mitochondria	0.9984581189562804	0	0	47	0	0	0	0	0	0	0	0	0	0	0	0	0	0	0	0	0	0
893ada2cd15faf6dc476b7a48a900e85	Bacteria	Proteobacteria	Alphaproteobacteria	Caulobacterales	Caulobacteraceae	uncultured	uncultured_Brucellaceae	0	0	47	0	0	0	0	0	0	0	0	0	0	0	0	0	0	0	0	0	0
71237bba3b04864adc27c78115afaf20	Bacteria	Proteobacteria	Alphaproteobacteria	Acetobacterales	Acetobacteraceae	uncultured	uncultured_Acetobacteraceae	0	0	47	0	0	0	0	0	0	0	0	0	0	0	0	0	0	0	0	0	0
528facb555ad62038755eaea37a51d3a	Bacteria	Proteobacteria	Alphaproteobacteria	Rickettsiales	Mitochondria	Mitochondria	Sclerotinia_borealis	0	0	47	0	0	0	0	0	0	0	0	0	0	0	0	0	0	0	0	0	0
8e292bb8fa1a86eb61a44f0a47e438ac	Bacteria	Proteobacteria	Gammaproteobacteria	0.9982632610284512				0	0	36	0	0	0	0	0	11	0	0	0	0	0	0	0	0	0	0	0	0
b1dd63cc5a369ea6704a3488bd669807	Unassigned	0.792297633887176						0	0	0	0	47	0	0	0	0	0	0	0	0	0	0	0	0	0	0	0	0
27a4c95e4af01011854ea930bc462126	Bacteria	Proteobacteria	Alphaproteobacteria	Rickettsiales	SM2D12	SM2D12	0.9999944758890017	0	0	0	0	47	0	0	0	0	0	0	0	0	0	0	0	0	0	0	0	0
03f8868a40ff9db3bc53dcefe47b683b	Bacteria	Actinobacteriota	Actinobacteria	Pseudonocardiales	Pseudonocardiaceae	Amycolatopsis	0.8683362314101434	0	0	0	0	35	0	0	12	0	0	0	0	0	0	0	0	0	0	0	0	0
0cdb7ab1febff54b2f2e2b091c60fdc2	Bacteria	Proteobacteria	Alphaproteobacteria	Rickettsiales	Mitochondria	Mitochondria	0.9988819666001083	0	0	0	0	0	0	0	47	0	0	0	0	0	0	0	0	0	0	0	0	0
76fabbce99507c8b5bfe138957c50a1b	Bacteria	Actinobacteriota	Actinobacteria	0.9999998490176663				0	0	0	0	0	0	0	47	0	0	0	0	0	0	0	0	0	0	0	0	0
7782bd9c9ca4715827e557fb7742638e	Bacteria	Planctomycetota	Planctomycetes	Gemmatales	Gemmataceae	Gemmata	0.9999999989395447	0	0	0	0	0	0	0	47	0	0	0	0	0	0	0	0	0	0	0	0	0
bf901d140d90268ae0f46a5060c206f1	Bacteria	Proteobacteria	Alphaproteobacteria	Rhizobiales	Beijerinckiaceae	0.927807009591839		0	0	0	0	0	0	0	47	0	0	0	0	0	0	0	0	0	0	0	0	0
1f24f6807bbb5f1d86b966d5ca957425	Bacteria	Bacteroidota	Bacteroidia	Cytophagales	Spirosomaceae	Spirosoma	uncultured_bacterium	0	0	0	0	0	0	0	47	0	0	0	0	0	0	0	0	0	0	0	0	0
875d48371f763dd964b1c60c1d096f77	Bacteria	Proteobacteria	Alphaproteobacteria	Acetobacterales	Acetobacteraceae	Acidiphilium	uncultured_bacterium	0	0	0	0	0	0	0	0	47	0	0	0	0	0	0	0	0	0	0	0	0
d6cbe57e3a1ae3cc1504c6a67ebbb21e	Bacteria	Proteobacteria	Gammaproteobacteria	Burkholderiales	Burkholderiaceae	Burkholderia-Caballeronia-Paraburkholderia	0.999758802032773	0	0	0	0	0	0	0	0	47	0	0	0	0	0	0	0	0	0	0	0	0
41304a23a8198d7726356d41de6ea5dd	Bacteria	Acidobacteriota	Acidobacteriae	Acidobacteriales	Acidobacteriaceae_(Subgroup_1)	0.999887092839913		0	0	0	0	0	0	0	0	47	0	0	0	0	0	0	0	0	0	0	0	0
0920384ad4d9ad2ac419e3836b3b745b	Bacteria	Armatimonadota	Armatimonadia	Armatimonadales	Armatimonadales	Armatimonadales	uncultured_bacterium	0	0	46	0	0	0	0	0	0	0	0	0	0	0	0	0	0	0	0	0	0
546166a1046e12e2b82b66c72da7424c	Bacteria	Proteobacteria	Alphaproteobacteria	Rickettsiales	Mitochondria	Mitochondria	0.9992499992425073	0	0	46	0	0	0	0	0	0	0	0	0	0	0	0	0	0	0	0	0	0
30178ebfe3d120ff523ea529590f414e	Bacteria	Actinobacteriota	Actinobacteria	Propionibacteriales	Nocardioidaceae	Nocardioides	0.9999983536531429	0	0	46	0	0	0	0	0	0	0	0	0	0	0	0	0	0	0	0	0	0
49265619d46c55723791e195ef3c8c0c	Bacteria	Proteobacteria	Alphaproteobacteria	Rickettsiales	Mitochondria	Mitochondria	0.9806641868387159	0	0	46	0	0	0	0	0	0	0	0	0	0	0	0	0	0	0	0	0	0
02ad875e48792e00ced82307eb035807	Bacteria	Proteobacteria	Alphaproteobacteria	Rickettsiales	Mitochondria	Mitochondria	Clonostachys_rosea	0	0	0	46	0	0	0	0	0	0	0	0	0	0	0	0	0	0	0	0	0
c155940e16bbdbfaa8103b9272f11b7e	Bacteria	Proteobacteria	Alphaproteobacteria	Rickettsiales	Mitochondria	Mitochondria	0.7777597135099376	0	0	0	0	46	0	0	0	0	0	0	0	0	0	0	0	0	0	0	0	0
c407d070a3e456036005c3f627919f70	Bacteria	Proteobacteria	Gammaproteobacteria	Burkholderiales	Comamonadaceae	0.9999923313350935		0	0	0	0	46	0	0	0	0	0	0	0	0	0	0	0	0	0	0	0	0
2318ed694da75e6fa14fb5606108188f	Bacteria	Proteobacteria	Alphaproteobacteria	Rickettsiales	Mitochondria	Mitochondria	Rhynchosporium_secalis	0	0	0	0	0	0	46	0	0	0	0	0	0	0	0	0	0	0	0	0	0
ae6cb6f7f21bd7b16808ce88f95ffdb9	Bacteria	Planctomycetota	Planctomycetes	Gemmatales	Gemmataceae	Gemmata	0.7082808943966882	0	0	0	0	0	0	0	46	0	0	0	0	0	0	0	0	0	0	0	0	0
2cff78beca51b04a391bd201a6071c44	Bacteria	Proteobacteria	Alphaproteobacteria	Rhizobiales	Beijerinckiaceae	Methylobacterium-Methylorubrum	0.7051643494319819	0	0	0	0	0	0	0	46	0	0	0	0	0	0	0	0	0	0	0	0	0
90844b818ef93702e3b8a00bfc61c13b	Bacteria	Proteobacteria	Alphaproteobacteria	Acetobacterales	Acetobacteraceae	0.9986876881156312		0	0	0	0	0	0	0	46	0	0	0	0	0	0	0	0	0	0	0	0	0
4d4c09d567159535b928b95d40e6fa8f	Bacteria	Planctomycetota	Planctomycetes	Isosphaerales	Isosphaeraceae	Tundrisphaera	uncultured_bacterium	0	0	0	0	0	0	0	0	46	0	0	0	0	0	0	0	0	0	0	0	0
0db51066689654999b2eabe2ea48dc11	Bacteria	WPS-2	WPS-2	WPS-2	WPS-2	WPS-2	uncultured_forest	0	0	0	0	0	0	0	0	46	0	0	0	0	0	0	0	0	0	0	0	0
812b86e113bd89a07e4861b3dbea7650	Bacteria	Proteobacteria	Alphaproteobacteria	Rhizobiales	Xanthobacteraceae	0.9962484756012202		0	0	45	0	0	0	0	0	0	0	0	0	0	0	0	0	0	0	0	0	0
3b11bb5c76581f66008a727b9af50efa	Bacteria	Acidobacteriota	Acidobacteriae	Acidobacteriales	Acidobacteriaceae_(Subgroup_1)	0.9999966740817626		0	0	45	0	0	0	0	0	0	0	0	0	0	0	0	0	0	0	0	0	0
c96d0319efda579fee3a35fceac84eda	Bacteria	Cyanobacteria	Cyanobacteriia	Chloroplast	Chloroplast	Chloroplast	0.9994920555619897	0	0	45	0	0	0	0	0	0	0	0	0	0	0	0	0	0	0	0	0	0
7c55328b7282dbff5c549f62a6020b96	Bacteria	Acidobacteriota	Acidobacteriae	Acidobacteriales	Acidobacteriaceae_(Subgroup_1)	Edaphobacter	uncultured_Acidobacteria	0	0	45	0	0	0	0	0	0	0	0	0	0	0	0	0	0	0	0	0	0
525a9a5279e085c99798ec5c1f21b0f4	Bacteria	Bacteroidota	Bacteroidia	Flavobacteriales	Flavobacteriaceae	Flavobacterium	uncultured_bacterium	0	0	0	0	45	0	0	0	0	0	0	0	0	0	0	0	0	0	0	0	0
fa71e9ea14ca3f58250c260c62b14e43	Bacteria	Actinobacteriota	Actinobacteria	Pseudonocardiales	Pseudonocardiaceae	Amycolatopsis	0.7581271309003625	0	0	0	0	45	0	0	0	0	0	0	0	0	0	0	0	0	0	0	0	0
9f02af1c241a83b3fd8ab5642e596d73	Bacteria	Firmicutes	Bacilli	Staphylococcales	Staphylococcaceae	Staphylococcus	uncultured_bacterium	0	0	0	0	45	0	0	0	0	0	0	0	0	0	0	0	0	0	0	0	0
07410ad5922514641bbafebaa988f643	Bacteria	Proteobacteria	Alphaproteobacteria	Rhizobiales	Beijerinckiaceae	0.8963972132025748		0	0	0	0	0	0	0	27	18	0	0	0	0	0	0	0	0	0	0	0	0
bc04d72f2cce034a5eb3be2353aef92e	Bacteria	Proteobacteria	Alphaproteobacteria	Rickettsiales	Mitochondria	Mitochondria	0.9892472276852138	0	0	0	0	0	0	0	0	45	0	0	0	0	0	0	0	0	0	0	0	0
55fe0a2c4109ff63f836654dc2c4bd96	Bacteria	Proteobacteria	Alphaproteobacteria	Acetobacterales	Acetobacteraceae	Acidiphilium	uncultured_bacterium	0	0	0	0	0	0	0	0	45	0	0	0	0	0	0	0	0	0	0	0	0
aec50a1f2c1924c3b207a78604943caf	Bacteria	Actinobacteriota	Actinobacteria	0.999992586605064				0	0	0	0	0	0	0	0	45	0	0	0	0	0	0	0	0	0	0	0	0
e602510fa87b7dbb8e620707754cac4b	Bacteria	Planctomycetota	Planctomycetes	Isosphaerales	Isosphaeraceae	Tundrisphaera	uncultured_bacterium	0	0	0	0	0	0	0	0	0	0	0	0	45	0	0	0	0	0	0	0	0
43a7922f481a73ca603ef278f22e5f0b	Bacteria	Proteobacteria	Alphaproteobacteria	0.9998602186579123				0	0	44	0	0	0	0	0	0	0	0	0	0	0	0	0	0	0	0	0	0
137c8f2c988eaf0cbfba1ebd170e84f2	Bacteria	Proteobacteria	Alphaproteobacteria	Acetobacterales	Acetobacteraceae	Acidiphilium	uncultured_bacterium	0	0	44	0	0	0	0	0	0	0	0	0	0	0	0	0	0	0	0	0	0
4b9317edc6afad8acb6bccbf85597287	Bacteria	Proteobacteria	Alphaproteobacteria	Rickettsiales	Mitochondria	Mitochondria	0.9946209065653555	0	0	44	0	0	0	0	0	0	0	0	0	0	0	0	0	0	0	0	0	0
79b92560560e1bf155b4d890f11b3120	Bacteria	Verrucomicrobiota	Verrucomicrobiae	Chthoniobacterales	Chthoniobacteraceae	LD29	uncultured_bacterium	0	0	0	0	44	0	0	0	0	0	0	0	0	0	0	0	0	0	0	0	0
552588e8dfa3ad21808d22822c2f574d	Bacteria	Proteobacteria	Alphaproteobacteria	Rickettsiales	Mitochondria	Mitochondria	0.9959370548879877	0	0	0	0	0	0	0	44	0	0	0	0	0	0	0	0	0	0	0	0	0
4318f83b7531733e8018df63299804b1	Bacteria	Proteobacteria	Alphaproteobacteria	Rickettsiales	Mitochondria	Mitochondria	Aspergillus_nidulans	0	0	0	0	0	0	0	0	44	0	0	0	0	0	0	0	0	0	0	0	0
de1e656d40157125ce8b0ee7ee621087	Bacteria	Proteobacteria	Alphaproteobacteria	Acetobacterales	Acetobacteraceae	0.9993649611909832		0	0	0	0	0	0	0	0	44	0	0	0	0	0	0	0	0	0	0	0	0
bb5450ee8d37e000a5a44eef4d4c0459	Bacteria	Proteobacteria	Alphaproteobacteria	Rickettsiales	Mitochondria	Mitochondria	0.8797750599614682	0	0	0	0	0	0	0	0	44	0	0	0	0	0	0	0	0	0	0	0	0
47dc19c15544d74df4644d4e6ea78aa5	Bacteria	Proteobacteria	Alphaproteobacteria	Rickettsiales	Mitochondria	Mitochondria	Rhynchosporium_secalis	0	0	0	0	0	0	0	0	0	0	0	0	44	0	0	0	0	0	0	0	0
ab7c07649f8dc5f90c5e89e5c6ba77dd	Bacteria	0.8595742414771724						0	0	0	0	0	0	0	0	0	0	0	0	0	0	0	0	44	0	0	0	0
c428eef98819bfaad6ee03eaded5386a	Bacteria	Actinobacteriota	Actinobacteria	Micrococcales	Micrococcaceae	Kocuria	0.9886490041410696	0	0	0	0	0	0	0	0	0	0	0	0	0	0	0	0	0	0	0	44	0
ce0a5cbb268148157399378ab080864c	Bacteria	Proteobacteria	Alphaproteobacteria	0.9993784656223647				0	43	0	0	0	0	0	0	0	0	0	0	0	0	0	0	0	0	0	0	0
8fb5df21df01d56f18e87f51a7df1cec	Bacteria	Proteobacteria	Alphaproteobacteria	Rhizobiales	Beijerinckiaceae	0.9776184177384136		0	43	0	0	0	0	0	0	0	0	0	0	0	0	0	0	0	0	0	0	0
90162ac8e98f335783b74e683e90e8ae	Bacteria	Proteobacteria	Alphaproteobacteria	Rickettsiales	Mitochondria	Mitochondria	Sclerotinia_borealis	0	0	43	0	0	0	0	0	0	0	0	0	0	0	0	0	0	0	0	0	0
ae62ae08d7c31b53680b1267adf1a532	Bacteria	Proteobacteria	Alphaproteobacteria	Rickettsiales	Mitochondria	Mitochondria	Rhynchosporium_secalis	0	0	43	0	0	0	0	0	0	0	0	0	0	0	0	0	0	0	0	0	0
099636864020b94ca5dd71a859716fc1	Bacteria	Proteobacteria	Alphaproteobacteria	Rickettsiales	Mitochondria	Mitochondria	0.9997778871272092	0	0	0	43	0	0	0	0	0	0	0	0	0	0	0	0	0	0	0	0	0
31dd4875d1af7b253bb920ef5628f6fb	Bacteria	Proteobacteria	Alphaproteobacteria	Rhizobiales	Beijerinckiaceae	Methylobacterium-Methylorubrum	0.7118865234399976	0	0	0	0	43	0	0	0	0	0	0	0	0	0	0	0	0	0	0	0	0
38f3ab83a4fbafc478d78677ba2aaa22	Bacteria	Proteobacteria	Alphaproteobacteria	Rickettsiales	Mitochondria	Mitochondria	0.9996478271681525	0	0	0	0	43	0	0	0	0	0	0	0	0	0	0	0	0	0	0	0	0
fd9dee5afd3c9bc584659bbf83c285df	Bacteria	Proteobacteria	Alphaproteobacteria	Rickettsiales	Mitochondria	Mitochondria	0.9955367757382574	0	0	0	0	43	0	0	0	0	0	0	0	0	0	0	0	0	0	0	0	0
47fa8e20c166453c4e6c24688d994f6e	Bacteria	0.999243317157201						0	0	0	0	43	0	0	0	0	0	0	0	0	0	0	0	0	0	0	0	0
a2cbf4003f75c72c16033e3e10bba990	Bacteria	Proteobacteria	Alphaproteobacteria	Rickettsiales	Mitochondria	Mitochondria	0.9990483576702457	0	0	0	0	43	0	0	0	0	0	0	0	0	0	0	0	0	0	0	0	0
97d02c4865971f9081a3926be0438c01	Bacteria	Proteobacteria	Alphaproteobacteria	Rickettsiales	Rickettsiaceae	Rickettsia	metagenome	0	0	0	0	43	0	0	0	0	0	0	0	0	0	0	0	0	0	0	0	0
db0d798ef25a6f16ae2cfe0e217f71e0	Bacteria	Verrucomicrobiota	Chlamydiae	Chlamydiales	Waddliaceae	Waddlia	Waddlia_sp.	0	0	0	0	0	0	0	43	0	0	0	0	0	0	0	0	0	0	0	0	0
674e8303ea4002117cbc8a9009391043	Bacteria	Proteobacteria	Alphaproteobacteria	Rickettsiales	Mitochondria	Mitochondria	0.9623140937446041	0	0	0	0	0	0	0	43	0	0	0	0	0	0	0	0	0	0	0	0	0
f6696b347ebfd19ab4250f6fd747ec48	Bacteria	Proteobacteria	Alphaproteobacteria	Rhizobiales	Beijerinckiaceae	0.9797332791954608		0	0	0	0	0	0	0	43	0	0	0	0	0	0	0	0	0	0	0	0	0
22bfd66239a5eff0b5b4cd807a486d41	Bacteria	Planctomycetota	Planctomycetes	Isosphaerales	Isosphaeraceae	Tundrisphaera	uncultured_bacterium	0	0	0	0	0	0	0	43	0	0	0	0	0	0	0	0	0	0	0	0	0
c61d01964fae9365d3be817bf53b73f5	Bacteria	Proteobacteria	Alphaproteobacteria	Rhizobiales	Beijerinckiaceae	uncultured	uncultured_bacterium	0	0	0	0	0	0	0	0	43	0	0	0	0	0	0	0	0	0	0	0	0
a5d63f3d19cbb01a1e6b1247b1b99794	Bacteria	Proteobacteria	Alphaproteobacteria	Rhizobiales	Beijerinckiaceae	0.8940017037208595		0	0	0	0	0	0	0	0	43	0	0	0	0	0	0	0	0	0	0	0	0
7379c70233a70a5e1767021ba7956694	Bacteria	Actinobacteriota	Thermoleophilia	Gaiellales	uncultured	uncultured	uncultured_bacterium	0	0	0	0	0	0	0	0	0	43	0	0	0	0	0	0	0	0	0	0	0
dda67eaa61cb2773fe63fae3df384693	Bacteria	Proteobacteria	Alphaproteobacteria	Rickettsiales	Mitochondria	Mitochondria	Annulohypoxylon_stygium	42	0	0	0	0	0	0	0	0	0	0	0	0	0	0	0	0	0	0	0	0
8fa471ae7af318b9bcff6709f8ade639	Bacteria	Actinobacteriota	Actinobacteria	Propionibacteriales	Nocardioidaceae	Nocardioides	0.9999753851152797	0	0	42	0	0	0	0	0	0	0	0	0	0	0	0	0	0	0	0	0	0
a2a12ee2d089c938f55eccec99169c56	Bacteria	Proteobacteria	Alphaproteobacteria	Acetobacterales	Acetobacteraceae	uncultured	0.7302553209322918	0	0	42	0	0	0	0	0	0	0	0	0	0	0	0	0	0	0	0	0	0
5b5c4c0ea9d042dcf34740860ec8b31e	Bacteria	Actinobacteriota	Actinobacteria	Pseudonocardiales	Pseudonocardiaceae	0.8354785911382993		0	0	19	0	0	0	0	0	0	0	0	23	0	0	0	0	0	0	0	0	0
b5d9246b98cae91b34447b29f554f0c3	Bacteria	Proteobacteria	Alphaproteobacteria	Rickettsiales	Mitochondria	Mitochondria	0.9982934449450855	0	0	0	0	42	0	0	0	0	0	0	0	0	0	0	0	0	0	0	0	0
29cb641c7ba671be2d3efb05e1635275	Bacteria	Proteobacteria	Alphaproteobacteria	Rickettsiales	Mitochondria	Mitochondria	0.8106968310215723	0	0	0	0	42	0	0	0	0	0	0	0	0	0	0	0	0	0	0	0	0
dcdc2121b4926e80092c052685f00719	Bacteria	Firmicutes	Bacilli	Lactobacillales	Streptococcaceae	Lactococcus	0.9538289183889493	0	0	0	0	42	0	0	0	0	0	0	0	0	0	0	0	0	0	0	0	0
e7db344107274ddcbafb79be5e268139	Bacteria	Bacteroidota	Bacteroidia	Sphingobacteriales	Sphingobacteriaceae	Pedobacter	uncultured_bacterium	0	0	0	0	42	0	0	0	0	0	0	0	0	0	0	0	0	0	0	0	0
8f9f266e1b536c8caee336daf605b942	Bacteria	Myxococcota	Polyangia	Polyangiales	Polyangiaceae	Labilithrix	uncultured_bacterium	0	0	0	0	42	0	0	0	0	0	0	0	0	0	0	0	0	0	0	0	0
5566e89981afaf2923f9e2e9451394bc	Bacteria	Patescibacteria	Parcubacteria	Parcubacteria	Parcubacteria	Parcubacteria	uncultured_bacterium	0	0	0	0	0	42	0	0	0	0	0	0	0	0	0	0	0	0	0	0	0
6ad42dd67f782f32d98e2e3f23def22b	Bacteria	Acidobacteriota	Acidobacteriae	Acidobacteriales	Acidobacteriaceae_(Subgroup_1)	Occallatibacter	0.720919562700109	0	0	0	0	0	0	0	42	0	0	0	0	0	0	0	0	0	0	0	0	0
6a6d90f00fed0cc03fef796c3a754e62	Bacteria	Proteobacteria	Alphaproteobacteria	Acetobacterales	Acetobacteraceae	0.999983812540651		0	0	0	0	0	0	0	32	10	0	0	0	0	0	0	0	0	0	0	0	0
a50d54c8c2d65c22c4203551b3917c7a	Bacteria	Proteobacteria	Alphaproteobacteria	Acetobacterales	Acetobacteraceae	0.9615383784945256		0	0	0	0	0	0	0	0	42	0	0	0	0	0	0	0	0	0	0	0	0
1f77b8b06ee3e5aabb98dc19ca6de476	Bacteria	Proteobacteria	Gammaproteobacteria	Diplorickettsiales	Diplorickettsiaceae	Aquicella	uncultured_bacterium	0	0	0	0	0	0	0	0	42	0	0	0	0	0	0	0	0	0	0	0	0
34a5b983ebd803f234d8174c4dc36838	Bacteria	Proteobacteria	Alphaproteobacteria	Rhizobiales	Beijerinckiaceae	0.9978148773508794		0	0	0	0	0	0	0	0	42	0	0	0	0	0	0	0	0	0	0	0	0
cea2fded25abf913e658cd8f03ee63f0	Bacteria	Proteobacteria	Alphaproteobacteria	Rhizobiales	Beijerinckiaceae	0.9986491898929992		0	0	0	0	0	0	0	0	0	42	0	0	0	0	0	0	0	0	0	0	0
6d304321616a60594ac9fa8deb100896	Bacteria	Firmicutes	Bacilli	Lactobacillales	Lactobacillaceae	Leuconostoc	uncultured_bacterium	0	0	0	0	0	0	0	0	0	0	42	0	0	0	0	0	0	0	0	0	0
30df22cd5a9446bb87dd4c7815385f1a	Bacteria	Proteobacteria	Alphaproteobacteria	Rhizobiales	Beijerinckiaceae	Methylobacterium-Methylorubrum	0.995617698877363	0	0	0	0	0	0	0	0	0	0	0	0	0	0	0	0	0	0	42	0	0
bf4853f55a224e56a5c406af24a614d1	Bacteria	Proteobacteria	Alphaproteobacteria	Rickettsiales	Mitochondria	Mitochondria	0.999682067653043	0	0	0	0	41	0	0	0	0	0	0	0	0	0	0	0	0	0	0	0	0
fb5870278cd7959c56284dc4e85a966d	Bacteria	Proteobacteria	Alphaproteobacteria	Rickettsiales	Mitochondria	Mitochondria	Rhynchosporium_secalis	0	0	0	0	41	0	0	0	0	0	0	0	0	0	0	0	0	0	0	0	0
1b4d45b21953abfff1468503c03ff43c	Bacteria	Proteobacteria	Alphaproteobacteria	Rickettsiales	Mitochondria	Mitochondria	0.9999120579939326	0	0	0	0	41	0	0	0	0	0	0	0	0	0	0	0	0	0	0	0	0
457cc1c144e15ef8af48730f9b7cb2ac	Bacteria	Proteobacteria	Alphaproteobacteria	Rickettsiales	Mitochondria	Mitochondria	0.9910911050596017	0	0	0	0	0	0	0	0	41	0	0	0	0	0	0	0	0	0	0	0	0
68516e9c5fbdc6f77036e61522a71d29	Bacteria	Proteobacteria	Alphaproteobacteria	Rickettsiales	Mitochondria	Mitochondria	0.9989053238663606	0	0	0	0	0	0	0	0	41	0	0	0	0	0	0	0	0	0	0	0	0
50958231e835fe6a5551c624d9ccf207	Bacteria	Bacteroidota	Bacteroidia	Cytophagales	Spirosomaceae	Spirosoma	unidentified	0	0	40	0	0	0	0	0	0	0	0	0	0	0	0	0	0	0	0	0	0
b876e7e8bd9ee3c58c61a37ee15d7272	Bacteria	Actinobacteriota	Actinobacteria	Micromonosporales	Micromonosporaceae	0.9966321780909153		0	0	40	0	0	0	0	0	0	0	0	0	0	0	0	0	0	0	0	0	0
f366b247a223a6358b140b26c03adc75	Bacteria	Proteobacteria	Alphaproteobacteria	Rickettsiales	Mitochondria	Mitochondria	0.9999337406121706	0	0	0	40	0	0	0	0	0	0	0	0	0	0	0	0	0	0	0	0	0
8a6d3e1bf0fdc8d2fc7da3440cfee5e4	Bacteria	Proteobacteria	Gammaproteobacteria	Burkholderiales	Burkholderiaceae	Burkholderia-Caballeronia-Paraburkholderia	0.9967856530455348	0	0	0	40	0	0	0	0	0	0	0	0	0	0	0	0	0	0	0	0	0
37d9684b734ce6569086454ad1637e1e	Bacteria	Proteobacteria	Alphaproteobacteria	Rhizobiales	Beijerinckiaceae	uncultured	metagenome	0	0	0	40	0	0	0	0	0	0	0	0	0	0	0	0	0	0	0	0	0
09c177916b8ca2b0337b24d91484c624	Bacteria	Proteobacteria	Alphaproteobacteria	Rickettsiales	Mitochondria	Mitochondria	Rhynchosporium_secalis	0	0	0	40	0	0	0	0	0	0	0	0	0	0	0	0	0	0	0	0	0
35e6efdb5c09c735eb0400205aa321be	Unassigned	0.7838467959431615						0	0	0	0	40	0	0	0	0	0	0	0	0	0	0	0	0	0	0	0	0
3e65c02011bcf7641fe68a15f123824e	Bacteria	Proteobacteria	Alphaproteobacteria	Rickettsiales	Mitochondria	Mitochondria	0.9997097214822201	0	0	0	0	40	0	0	0	0	0	0	0	0	0	0	0	0	0	0	0	0
0412f4bde626b1b212b7d28eedf473c9	Bacteria	Proteobacteria	Alphaproteobacteria	Rickettsiales	Mitochondria	Mitochondria	Aspergillus_nidulans	0	0	0	0	40	0	0	0	0	0	0	0	0	0	0	0	0	0	0	0	0
29c096880d7bb0361847ac5245e2d3ad	Bacteria	Proteobacteria	Alphaproteobacteria	Rickettsiales	Mitochondria	Mitochondria	0.9989528079052682	0	0	0	0	40	0	0	0	0	0	0	0	0	0	0	0	0	0	0	0	0
93d171a5bbbdf81cff27009f0b258087	Bacteria	Proteobacteria	Alphaproteobacteria	Rhizobiales	Beijerinckiaceae	Methylocystis	uncultured_bacterium	0	0	0	0	0	0	0	40	0	0	0	0	0	0	0	0	0	0	0	0	0
195e2672b6e102d4b42de8ea70a54631	Bacteria	Proteobacteria	Alphaproteobacteria	Sphingomonadales	Sphingomonadaceae	Sphingobium	0.7809974045921675	0	0	0	0	0	0	0	0	40	0	0	0	0	0	0	0	0	0	0	0	0
13f9222168a671468e82b140539b7c9e	Bacteria	Proteobacteria	Alphaproteobacteria	Rhizobiales	Beijerinckiaceae	0.849798216253338		0	0	0	0	0	0	0	0	40	0	0	0	0	0	0	0	0	0	0	0	0
22e8783629565ef0fb2773dc9d5502c2	Bacteria	Proteobacteria	Alphaproteobacteria	Rhizobiales	Beijerinckiaceae	0.9645222065915446		0	0	0	0	0	0	0	0	40	0	0	0	0	0	0	0	0	0	0	0	0
3aedd89d89ca44d3b5b5a4f173561c72	Bacteria	Patescibacteria	Gracilibacteria	0.8317149142622131				0	0	0	0	0	0	0	0	40	0	0	0	0	0	0	0	0	0	0	0	0
232e0cfc0f256549ccf166887fd473ec	Bacteria	Bacteroidota	Bacteroidia	Chitinophagales	Chitinophagaceae	Edaphobaculum	uncultured_bacterium	0	0	0	0	0	0	0	0	40	0	0	0	0	0	0	0	0	0	0	0	0
d4caee561c2e9dd53ab70113e2f819a3	Bacteria	Proteobacteria	Alphaproteobacteria	Acetobacterales	Acetobacteraceae	uncultured	uncultured_bacterium	0	0	0	0	0	0	0	0	40	0	0	0	0	0	0	0	0	0	0	0	0
ddb02d6cec91e9ba3cde14ce9e788e16	Bacteria	Proteobacteria	Alphaproteobacteria	Rickettsiales	Mitochondria	Mitochondria	0.9999701094751587	0	0	0	0	0	0	0	0	40	0	0	0	0	0	0	0	0	0	0	0	0
b1356ad1e4989e61d02224c4b69ea424	Bacteria	Proteobacteria	Alphaproteobacteria	Sphingomonadales	Sphingomonadaceae	Sphingomonas	0.7387722764386901	0	0	0	0	0	0	0	0	40	0	0	0	0	0	0	0	0	0	0	0	0
2544ad1e24f3e3c1e54bb209d91fc69c	Bacteria	Proteobacteria	Alphaproteobacteria	Rhizobiales	Beijerinckiaceae	0.916463293537167		0	0	0	0	0	0	0	0	40	0	0	0	0	0	0	0	0	0	0	0	0
a42fe0773488f722514115fe805ff8e5	Bacteria	Actinobacteriota	Actinobacteria	Frankiales	Acidothermaceae	Acidothermus	uncultured_soil	0	0	0	0	0	0	0	0	0	40	0	0	0	0	0	0	0	0	0	0	0
fe56c3a0cc3f479b1c626346406e0a13	Bacteria	Proteobacteria	Alphaproteobacteria	Rickettsiales	Mitochondria	Mitochondria	Rhynchosporium_secalis	0	0	0	0	0	0	0	0	0	0	0	0	40	0	0	0	0	0	0	0	0
37bfeccd55b55fc6c41b7903a778b3e0	Bacteria	Patescibacteria	Parcubacteria	Candidatus_Kaiserbacteria	Candidatus_Kaiserbacteria	Candidatus_Kaiserbacteria	marine_metagenome	0	0	0	0	0	0	0	0	0	0	0	0	0	0	40	0	0	0	0	0	0
e7845312494e697dd14dfa0af58320f3	Bacteria	Proteobacteria	Alphaproteobacteria	Caulobacterales	Caulobacteraceae	Brevundimonas	Brevundimonas_subvibrioides	0	0	39	0	0	0	0	0	0	0	0	0	0	0	0	0	0	0	0	0	0
3524c541ce141aaf50d15dda1ff31dcb	Bacteria	Acidobacteriota	Acidobacteriae	Acidobacteriales	Acidobacteriaceae_(Subgroup_1)	0.8873923100063649		0	0	0	0	39	0	0	0	0	0	0	0	0	0	0	0	0	0	0	0	0
add533dba75cbf80a6a18bf57b4a91c3	Bacteria	Proteobacteria	Alphaproteobacteria	Rickettsiales	Mitochondria	Mitochondria	0.9993945996279917	0	0	0	0	39	0	0	0	0	0	0	0	0	0	0	0	0	0	0	0	0
cb6d3247dc183b6cbfc230c2dd93d346	Bacteria	Proteobacteria	Alphaproteobacteria	Rickettsiales	Mitochondria	Mitochondria	0.9513080466738476	0	0	0	0	39	0	0	0	0	0	0	0	0	0	0	0	0	0	0	0	0
9f866277b78b497da79b2138c3c48c1a	Bacteria	Actinobacteriota	Actinobacteria	Pseudonocardiales	Pseudonocardiaceae	0.9999164030901048		0	0	0	0	39	0	0	0	0	0	0	0	0	0	0	0	0	0	0	0	0
a5bf1af5938163441e10d5bf9298a259	Bacteria	Patescibacteria	Parcubacteria	0.99232212944578				0	0	0	0	0	0	0	39	0	0	0	0	0	0	0	0	0	0	0	0	0
5a14e04ccce6dffa99519cca4d7b84f5	Bacteria	Proteobacteria	Gammaproteobacteria	Salinisphaerales	Solimonadaceae	Nevskia	uncultured_bacterium	0	0	0	0	0	0	0	39	0	0	0	0	0	0	0	0	0	0	0	0	0
f59cfa67c8d4ca95c631d09356dda98d	Bacteria	Proteobacteria	Alphaproteobacteria	Rickettsiales	Mitochondria	Mitochondria	0.9999940400768431	0	0	0	0	0	0	0	39	0	0	0	0	0	0	0	0	0	0	0	0	0
e66652b204088cc8484df2fe70ebee2b	Bacteria	Proteobacteria	Alphaproteobacteria	Rickettsiales	Mitochondria	Mitochondria	0.9950619982330853	0	0	0	0	0	0	0	39	0	0	0	0	0	0	0	0	0	0	0	0	0
02501da74b0302f2d2679b0c65715251	Bacteria	Proteobacteria	Gammaproteobacteria	Pseudomonadales	Pseudomonadaceae	Pseudomonas	Pseudomonas_fluorescens	0	0	0	0	0	0	0	0	39	0	0	0	0	0	0	0	0	0	0	0	0
b59f00428e18134cf34404cbf76b35f8	Bacteria	Proteobacteria	Alphaproteobacteria	Rhizobiales	Beijerinckiaceae	0.998897071754385		0	0	0	0	0	0	0	0	39	0	0	0	0	0	0	0	0	0	0	0	0
b63062bd606c7011134a586b7c5a3c7e	Bacteria	Proteobacteria	Alphaproteobacteria	Acetobacterales	Acetobacteraceae	Acetobacter	Acetobacter_pasteurianus	0	0	0	0	0	0	0	0	39	0	0	0	0	0	0	0	0	0	0	0	0
4f9c01e9353dedef5da21fbba4eae70d	Bacteria	Proteobacteria	Alphaproteobacteria	Rickettsiales	Mitochondria	Mitochondria	0.9981105126273138	0	0	0	0	0	0	0	0	39	0	0	0	0	0	0	0	0	0	0	0	0
3018ae3cbdfb70562344f4f15a1de7cb	Bacteria	Proteobacteria	Alphaproteobacteria	Rickettsiales	Mitochondria	Mitochondria	0.9822775157410862	0	0	0	0	0	0	0	0	39	0	0	0	0	0	0	0	0	0	0	0	0
6d80886bda770ce09bbeaf2e95b24734	Bacteria	Actinobacteriota	Thermoleophilia	Solirubrobacterales	67-14	67-14	uncultured_soil	0	0	0	0	0	0	0	0	0	0	0	0	39	0	0	0	0	0	0	0	0
266cfc76817403ef9a55a984dcb7b3c6	Bacteria	Planctomycetota	Planctomycetes	Isosphaerales	Isosphaeraceae	Tundrisphaera	uncultured_bacterium	0	0	0	0	0	0	0	0	0	0	0	0	39	0	0	0	0	0	0	0	0
687acee2c8e1299e1e7bcd067cb5ed1e	Bacteria	Bacteroidota	Bacteroidia	Cytophagales	Hymenobacteraceae	Hymenobacter	uncultured_bacterium	0	0	0	0	0	0	0	0	0	0	0	0	0	0	0	0	39	0	0	0	0
0afd80496fab3912166e243f14ba5935	Bacteria	0.8298215245868773						0	0	0	0	0	0	0	0	0	0	0	0	0	0	0	0	0	39	0	0	0
6a8e1c75bac8688b757b9de7e36f7f7b	Bacteria	Proteobacteria	Alphaproteobacteria	Sphingomonadales	Sphingomonadaceae	Sphingopyxis	uncultured_bacterium	0	0	0	0	0	0	0	0	0	0	0	0	0	0	0	0	0	0	0	39	0
8862be12ea521a0612715a15b22a1f5a	Bacteria	Bacteroidota	Bacteroidia	Flavobacteriales	Flavobacteriaceae	Flavobacterium	uncultured_bacterium	0	0	38	0	0	0	0	0	0	0	0	0	0	0	0	0	0	0	0	0	0
39083a9877a91f074e835214657dafef	Bacteria	Proteobacteria	Alphaproteobacteria	Rickettsiales	Mitochondria	Mitochondria	Aspergillus_nidulans	0	0	0	0	38	0	0	0	0	0	0	0	0	0	0	0	0	0	0	0	0
341531306582a70989642f88a5d515dc	Bacteria	Proteobacteria	Alphaproteobacteria	Rhizobiales	Beijerinckiaceae	0.9835861988342994		0	0	0	0	38	0	0	0	0	0	0	0	0	0	0	0	0	0	0	0	0
a9b84b5d495f5fe0352d5f533e34ecd9	Bacteria	Actinobacteriota	Actinobacteria	Streptomycetales	Streptomycetaceae	Streptomyces	0.9782945961307165	0	0	0	0	0	38	0	0	0	0	0	0	0	0	0	0	0	0	0	0	0
fd519eea505bbe7d2c87c7faf25b5fe0	Bacteria	Actinobacteriota	Actinobacteria	0.999580685065295				0	0	0	0	0	0	0	38	0	0	0	0	0	0	0	0	0	0	0	0	0
4d59a3806585afa4076f83f4b56f6c03	Bacteria	Proteobacteria	Alphaproteobacteria	Rickettsiales	Mitochondria	Mitochondria	0.990424344767208	0	0	0	0	0	0	0	38	0	0	0	0	0	0	0	0	0	0	0	0	0
adfdc223f4abc69e6bf6aeb3ad6700ee	Bacteria	Proteobacteria	Alphaproteobacteria	Rickettsiales	Mitochondria	Mitochondria	0.9985466973293357	0	0	0	0	0	0	0	38	0	0	0	0	0	0	0	0	0	0	0	0	0
28ed41f02edfb31b4d71ddfb09a77cc7	Bacteria	Proteobacteria	Alphaproteobacteria	Rickettsiales	Mitochondria	Mitochondria	0.9941616766774122	0	0	0	0	0	0	0	38	0	0	0	0	0	0	0	0	0	0	0	0	0
249e4c0213d0f8a5e37afb142e4bec40	Bacteria	Actinobacteriota	Actinobacteria	Corynebacteriales	Mycobacteriaceae	Mycobacterium	uncultured_bacterium	0	0	0	0	0	0	0	38	0	0	0	0	0	0	0	0	0	0	0	0	0
8ba23460ae94e07dcca507c887f7db8d	Bacteria	Proteobacteria	Alphaproteobacteria	Rickettsiales	Mitochondria	Mitochondria	0.9976520416070402	0	0	0	0	0	0	0	0	38	0	0	0	0	0	0	0	0	0	0	0	0
ca1293ea37d33dfcfa0fae58c6ba5b17	Bacteria	Proteobacteria	Alphaproteobacteria	Rhizobiales	Beijerinckiaceae	Methylocystis	0.7326213093964462	0	0	0	0	0	0	0	0	38	0	0	0	0	0	0	0	0	0	0	0	0
7e02d1563b72d73509011d542efdfad4	Bacteria	Actinobacteriota	Actinobacteria	Frankiales	Frankiaceae	Jatrophihabitans	uncultured_bacterium	0	0	0	0	0	0	0	0	38	0	0	0	0	0	0	0	0	0	0	0	0
a15805ddfbdef7ba60d4860e4f45abd3	Bacteria	Proteobacteria	Alphaproteobacteria	Acetobacterales	Acetobacteraceae	0.9981125932172581		0	0	0	0	0	0	0	0	38	0	0	0	0	0	0	0	0	0	0	0	0
f816f4f69049b5727d9470a0089b43bd	Bacteria	Proteobacteria	Alphaproteobacteria	Rhizobiales	Beijerinckiaceae	0.9164780958001723		0	0	0	0	0	0	0	0	0	0	0	0	0	0	38	0	0	0	0	0	0
c2abf6337b74dbd8305d155c8e8b7fce	Bacteria	Bacteroidota	Bacteroidia	Flavobacteriales	Flavobacteriaceae	Flavobacterium	uncultured_bacterium	0	0	0	0	0	0	0	0	0	0	0	0	0	0	0	38	0	0	0	0	0
7f62c37d89cec8f66690e9ea11ca264a	Bacteria	Proteobacteria	Alphaproteobacteria	Rhizobiales	Beijerinckiaceae	0.851925016793955		0	37	0	0	0	0	0	0	0	0	0	0	0	0	0	0	0	0	0	0	0
5f9a1e35b5e38b761a79dbd97b6a051e	Bacteria	Bacteroidota	Bacteroidia	Sphingobacteriales	Sphingobacteriaceae	Pedobacter	Pedobacter_sp.	0	0	37	0	0	0	0	0	0	0	0	0	0	0	0	0	0	0	0	0	0
c16b5af6c018a3c9b338da8d08af8192	Bacteria	Proteobacteria	Alphaproteobacteria	Rickettsiales	Mitochondria	Mitochondria	Rhynchosporium_secalis	0	0	0	37	0	0	0	0	0	0	0	0	0	0	0	0	0	0	0	0	0
aee5b1a88f1468e947729f6727699c03	Bacteria	Proteobacteria	Alphaproteobacteria	Rhizobiales	Xanthobacteraceae	uncultured	0.7369440011682539	0	0	0	37	0	0	0	0	0	0	0	0	0	0	0	0	0	0	0	0	0
371ea04a377557bdc55546a5381dc3c5	Bacteria	Proteobacteria	Alphaproteobacteria	Rickettsiales	Mitochondria	Mitochondria	0.9895694641604184	0	0	0	0	37	0	0	0	0	0	0	0	0	0	0	0	0	0	0	0	0
45e002d662e00ca21a9d4f1394ddd45b	Bacteria	Proteobacteria	Alphaproteobacteria	Rickettsiales	Mitochondria	Mitochondria	0.9995635318275498	0	0	0	0	37	0	0	0	0	0	0	0	0	0	0	0	0	0	0	0	0
b59fc10f7f7712e01e70fa2d78550fe5	Bacteria	Actinobacteriota	Thermoleophilia	Solirubrobacterales	0.9999718333039973			0	0	0	0	37	0	0	0	0	0	0	0	0	0	0	0	0	0	0	0	0
e0576d4a37931261998f4a8233943bb9	Bacteria	Proteobacteria	Gammaproteobacteria	Enterobacterales	0.998196605110991			0	0	0	0	37	0	0	0	0	0	0	0	0	0	0	0	0	0	0	0	0
625b634df1865a46e526bd16ca48e705	Bacteria	Verrucomicrobiota	Verrucomicrobiae	Chthoniobacterales	Xiphinematobacteraceae	Candidatus_Xiphinematobacter	uncultured_Verrucomicrobia	0	0	0	0	37	0	0	0	0	0	0	0	0	0	0	0	0	0	0	0	0
4e54ac1fca9d852bc5ad63bbaa162da4	Bacteria	Myxococcota	Polyangia	Polyangiales	Polyangiaceae	0.8291101699301355		0	0	0	0	37	0	0	0	0	0	0	0	0	0	0	0	0	0	0	0	0
dcc01f3323c0ed71fd713abe18a652a4	Bacteria	Proteobacteria	Alphaproteobacteria	Rickettsiales	Mitochondria	Mitochondria	Rhynchosporium_secalis	0	0	0	0	0	0	37	0	0	0	0	0	0	0	0	0	0	0	0	0	0
c8950bcd300469b0df11cbb1da09c0c0	Bacteria	Proteobacteria	Alphaproteobacteria	Rickettsiales	Mitochondria	Mitochondria	0.9987239272875482	0	0	0	0	0	0	0	37	0	0	0	0	0	0	0	0	0	0	0	0	0
44de0afe4ad8cc06d8542f1bf045c2b5	Bacteria	Proteobacteria	Alphaproteobacteria	Rickettsiales	Mitochondria	Mitochondria	Cladonia_rangiferina	0	0	0	0	0	0	0	0	37	0	0	0	0	0	0	0	0	0	0	0	0
82157ef4b63ca7c4c4807138ed25438c	Bacteria	Patescibacteria	Parcubacteria	Candidatus_Nomurabacteria	Candidatus_Nomurabacteria	Candidatus_Nomurabacteria	uncultured_bacterium	0	0	0	0	0	0	0	0	0	0	0	0	0	0	0	0	0	37	0	0	0
6f989cfde84df50b153d154402418e80	Bacteria	Actinobacteriota	Actinobacteria	Micrococcales	Microbacteriaceae	Candidatus_Aquiluna	uncultured_bacterium	0	36	0	0	0	0	0	0	0	0	0	0	0	0	0	0	0	0	0	0	0
ac6ad2b293fa0af35c00bc38ba660f71	Bacteria	Proteobacteria	Alphaproteobacteria	Acetobacterales	Acetobacteraceae	0.9999777739516313		0	0	36	0	0	0	0	0	0	0	0	0	0	0	0	0	0	0	0	0	0
ae765384c3eb5299605afc764d4afd0d	Bacteria	Proteobacteria	Alphaproteobacteria	Acetobacterales	Acetobacteraceae	0.9999772762578037		0	0	36	0	0	0	0	0	0	0	0	0	0	0	0	0	0	0	0	0	0
77ae40076fbb636847d7a9dc52fd0b59	Bacteria	Proteobacteria	Alphaproteobacteria	Rhizobiales	Beijerinckiaceae	uncultured	0.9756042129685363	0	0	36	0	0	0	0	0	0	0	0	0	0	0	0	0	0	0	0	0	0
0f8787313983efade1c6dcfde591bd9a	Bacteria	Proteobacteria	Alphaproteobacteria	Rickettsiales	Mitochondria	Mitochondria	0.9645404507033076	0	0	0	36	0	0	0	0	0	0	0	0	0	0	0	0	0	0	0	0	0
ef6c4bc8ced73d81906ec8a9672ce8cb	Bacteria	Proteobacteria	Alphaproteobacteria	Rickettsiales	Mitochondria	Mitochondria	Rhynchosporium_secalis	0	0	0	0	0	0	0	36	0	0	0	0	0	0	0	0	0	0	0	0	0
4a8b8b2a2c1fb376e260600c28e4c6b3	Bacteria	Proteobacteria	Alphaproteobacteria	Rickettsiales	Mitochondria	Mitochondria	0.9999707203285013	0	0	0	0	0	0	0	36	0	0	0	0	0	0	0	0	0	0	0	0	0
b3525ec903c13b096abe46e3e86df5f0	Bacteria	Proteobacteria	Alphaproteobacteria	Acetobacterales	Acetobacteraceae	uncultured	uncultured_bacterium	0	0	0	0	0	0	0	0	36	0	0	0	0	0	0	0	0	0	0	0	0
48de4fa7f8154475482989ae05d494fa	Bacteria	Actinobacteriota	Actinobacteria	Pseudonocardiales	Pseudonocardiaceae	0.776255936349034		0	0	0	0	0	0	0	0	36	0	0	0	0	0	0	0	0	0	0	0	0
c17a52303a14365b6872f4732bda32b6	Bacteria	Proteobacteria	Alphaproteobacteria	Rickettsiales	Mitochondria	Mitochondria	0.993243787763736	0	0	0	0	0	0	0	0	36	0	0	0	0	0	0	0	0	0	0	0	0
aa47ed93c0ea919e172ffd488ff1dd8f	Bacteria	Proteobacteria	Alphaproteobacteria	Rickettsiales	Mitochondria	Mitochondria	0.9974820420955648	0	0	0	0	0	0	0	0	36	0	0	0	0	0	0	0	0	0	0	0	0
acad959dbb956dfc6b8570223a02636a	Bacteria	Proteobacteria	Alphaproteobacteria	Rickettsiales	Mitochondria	Mitochondria	0.9576639962904642	0	0	0	0	0	0	0	0	36	0	0	0	0	0	0	0	0	0	0	0	0
e9c591daafb98cd19683daab67d85fc5	Bacteria	Proteobacteria	Gammaproteobacteria	Burkholderiales	Comamonadaceae	0.9999971162678362		0	0	0	0	0	0	0	0	36	0	0	0	0	0	0	0	0	0	0	0	0
4476effaf84824daa895dd3338634859	Bacteria	Cyanobacteria	Cyanobacteriia	Cyanobacteriales	Nostocaceae	0.9997034599885398		0	0	0	0	0	0	0	0	0	0	0	0	36	0	0	0	0	0	0	0	0
eda7a25a311c1e055b99d809aebbd78c	Bacteria	Bdellovibrionota	Oligoflexia	0319-6G20	0319-6G20	0319-6G20	uncultured_bacterium	0	0	0	0	0	0	0	0	0	0	0	0	36	0	0	0	0	0	0	0	0
77eae1c93c344dfba2b086dd333ae631	Bacteria	Proteobacteria	Alphaproteobacteria	Rickettsiales	Mitochondria	Mitochondria	Aspergillus_nidulans	0	0	0	0	0	0	0	0	0	0	0	0	0	0	36	0	0	0	0	0	0
c21520b9df8476a4e070cdb6372d3183	Bacteria	Actinobacteriota	Actinobacteria	Pseudonocardiales	Pseudonocardiaceae	Amycolatopsis	0.7760462541251875	35	0	0	0	0	0	0	0	0	0	0	0	0	0	0	0	0	0	0	0	0
4e15141332b6641147a6915bab89221c	Bacteria	Proteobacteria	Alphaproteobacteria	Sphingomonadales	Sphingomonadaceae	0.7853171072497744		0	35	0	0	0	0	0	0	0	0	0	0	0	0	0	0	0	0	0	0	0
9a7f00a712739a39230d0a65647aa601	Bacteria	Proteobacteria	Alphaproteobacteria	Rickettsiales	Mitochondria	Mitochondria	Aspergillus_nidulans	0	0	35	0	0	0	0	0	0	0	0	0	0	0	0	0	0	0	0	0	0
9eac469e7f656a1dc4302d4e8804dc5e	Bacteria	Bacteroidota	Bacteroidia	Chitinophagales	Chitinophagaceae	Parafilimonas	uncultured_bacterium	0	0	35	0	0	0	0	0	0	0	0	0	0	0	0	0	0	0	0	0	0
a43f0b893c8e3527b166285b69d120ee	Bacteria	Actinobacteriota	Actinobacteria	0.9996979005802764				0	0	0	0	35	0	0	0	0	0	0	0	0	0	0	0	0	0	0	0	0
bea40a82493a3116860faa53cdd769e0	Bacteria	Proteobacteria	Alphaproteobacteria	Sphingomonadales	Sphingomonadaceae	Sphingomonas	0.9650700030917974	0	0	0	0	35	0	0	0	0	0	0	0	0	0	0	0	0	0	0	0	0
c5988e6d43e6e64d85f253b62940b9bf	Bacteria	Planctomycetota	Planctomycetes	Isosphaerales	Isosphaeraceae	Tundrisphaera	uncultured_bacterium	0	0	0	0	35	0	0	0	0	0	0	0	0	0	0	0	0	0	0	0	0
1020c18f2351609816a11899f2b4f314	Bacteria	Proteobacteria	Alphaproteobacteria	Rickettsiales	Mitochondria	Mitochondria	0.9942298506951984	0	0	0	0	35	0	0	0	0	0	0	0	0	0	0	0	0	0	0	0	0
f9522b9af8378f4224fb6d992212952f	Bacteria	Proteobacteria	Alphaproteobacteria	Rhizobiales	Rhizobiaceae	Aminobacter	uncultured_bacterium	0	0	0	0	0	0	0	35	0	0	0	0	0	0	0	0	0	0	0	0	0
b43da25e56d8d1b7420b81f0d91bbaab	Bacteria	Proteobacteria	Alphaproteobacteria	Rickettsiales	Mitochondria	Mitochondria	0.9946698660662504	0	0	0	0	0	0	0	35	0	0	0	0	0	0	0	0	0	0	0	0	0
a10d802decb4cee2403cdf2d9a2733d0	Bacteria	Proteobacteria	Alphaproteobacteria	Rickettsiales	Mitochondria	Mitochondria	0.9954727541855507	0	0	0	0	0	0	0	35	0	0	0	0	0	0	0	0	0	0	0	0	0
77ffd93acad8bb826f07bd252f68d7ce	Bacteria	Firmicutes	Bacilli	Bacillales	Bacillaceae	Anoxybacillus	0.9995367994862542	0	0	0	0	0	0	0	7	0	0	0	0	28	0	0	0	0	0	0	0	0
c5485c56d604d9832900503a428f0444	Bacteria	Proteobacteria	Alphaproteobacteria	Rickettsiales	Mitochondria	Mitochondria	0.9409513475475866	0	0	0	0	0	0	0	0	35	0	0	0	0	0	0	0	0	0	0	0	0
74d74a950c7dfc4977ede468c651af08	Unassigned	0.30694745742779783						0	0	0	0	0	0	0	0	35	0	0	0	0	0	0	0	0	0	0	0	0
21a81f5d00a628ad75d2437a3e57185d	Bacteria	Firmicutes	0.8074096607300978					0	0	0	0	0	0	0	0	0	0	35	0	0	0	0	0	0	0	0	0	0
dfe3247653482ab192afc419e1b5d828	Bacteria	Proteobacteria	Alphaproteobacteria	Acetobacterales	Acetobacteraceae	0.9999884768600886		0	0	34	0	0	0	0	0	0	0	0	0	0	0	0	0	0	0	0	0	0
d5a5d0d16112402ca8a8081678e029a1	Bacteria	Proteobacteria	Alphaproteobacteria	Paracaedibacterales	Paracaedibacteraceae	Candidatus_Paracaedibacter	metagenome	0	0	34	0	0	0	0	0	0	0	0	0	0	0	0	0	0	0	0	0	0
3424a29bbc7930762d17ddf145f7c141	Bacteria	Proteobacteria	Alphaproteobacteria	Rhizobiales	Beijerinckiaceae	Methylobacterium-Methylorubrum	0.9788934815467076	0	0	34	0	0	0	0	0	0	0	0	0	0	0	0	0	0	0	0	0	0
45ba637095f02813b954fc804ca28074	Bacteria	Proteobacteria	Alphaproteobacteria	Rickettsiales	Mitochondria	Mitochondria	Sclerotinia_borealis	0	0	0	34	0	0	0	0	0	0	0	0	0	0	0	0	0	0	0	0	0
788bf304a05c1fabe0c37f1b74c0a633	Bacteria	Proteobacteria	Alphaproteobacteria	Rickettsiales	Mitochondria	Mitochondria	0.9998396926089802	0	0	0	34	0	0	0	0	0	0	0	0	0	0	0	0	0	0	0	0	0
2d09787206b9aff6980b59e096349986	Bacteria	Acidobacteriota	Acidobacteriae	Acidobacteriales	Acidobacteriaceae_(Subgroup_1)	Edaphobacter	uncultured_Acidobacteria	0	0	0	34	0	0	0	0	0	0	0	0	0	0	0	0	0	0	0	0	0
30feae3136f20c323c173abe60b72622	Bacteria	Proteobacteria	Alphaproteobacteria	Rickettsiales	Mitochondria	Mitochondria	0.9992859400862508	0	0	0	0	34	0	0	0	0	0	0	0	0	0	0	0	0	0	0	0	0
1481be9e075af3c3532423c6b86a5014	Bacteria	Cyanobacteria	Cyanobacteriia	Chloroplast	Chloroplast	Chloroplast	Solanum_torvum	0	0	0	0	34	0	0	0	0	0	0	0	0	0	0	0	0	0	0	0	0
e2446d6a3fac69b3aba925061421a8b2	Bacteria	Actinobacteriota	Thermoleophilia	Solirubrobacterales	67-14	67-14	uncultured_soil	0	0	0	0	34	0	0	0	0	0	0	0	0	0	0	0	0	0	0	0	0
e7887308363113644761219516f471f0	Bacteria	Proteobacteria	Alphaproteobacteria	Rickettsiales	Mitochondria	Mitochondria	0.9984282249328231	0	0	0	0	34	0	0	0	0	0	0	0	0	0	0	0	0	0	0	0	0
20f0b4079b1aa99540118b202a6a95d1	Bacteria	Proteobacteria	Gammaproteobacteria	Burkholderiales	0.9999032791987731			0	0	0	0	0	0	34	0	0	0	0	0	0	0	0	0	0	0	0	0	0
1a6c3b21abf0b38bfed3cd845a868cd8	Bacteria	Proteobacteria	Alphaproteobacteria	Rickettsiales	Mitochondria	Mitochondria	0.9987422782424187	0	0	0	0	0	0	0	34	0	0	0	0	0	0	0	0	0	0	0	0	0
3e6361cfa1e9fa45e082157e97a258df	Bacteria	Proteobacteria	Alphaproteobacteria	Rhizobiales	Beijerinckiaceae	0.9104896612804844		0	0	0	0	0	0	0	34	0	0	0	0	0	0	0	0	0	0	0	0	0
eff2c93881e3565c41e0fb3c029f09bf	Bacteria	Proteobacteria	Alphaproteobacteria	Rickettsiales	Mitochondria	Mitochondria	0.9660984695208779	0	0	0	0	0	0	0	0	34	0	0	0	0	0	0	0	0	0	0	0	0
6f14d25e3f468f701352ada58fa7d1e6	Bacteria	Proteobacteria	Alphaproteobacteria	Rickettsiales	Mitochondria	Mitochondria	Rhynchosporium_secalis	0	0	0	0	0	0	0	0	34	0	0	0	0	0	0	0	0	0	0	0	0
ead6424cd10c9fb11c4774f0d770043a	Bacteria	Actinobacteriota	Actinobacteria	0.9998416513334132				0	0	0	0	0	0	0	0	34	0	0	0	0	0	0	0	0	0	0	0	0
62243324868ce9f2c20e36e5933c44b8	Bacteria	Proteobacteria	Alphaproteobacteria	Rhizobiales	Beijerinckiaceae	0.9961247059838121		0	0	0	0	0	0	0	0	34	0	0	0	0	0	0	0	0	0	0	0	0
0d158bffb4c97aac9c3fc8c7d96f1ded	Bacteria	Proteobacteria	Alphaproteobacteria	Rhizobiales	Xanthobacteraceae	Xanthobacter	Aquabacter_sp.	0	0	0	0	0	0	0	0	34	0	0	0	0	0	0	0	0	0	0	0	0
77908713cbd509399b5bf88c4d502de6	Bacteria	Patescibacteria	Parcubacteria	Parcubacteria	Parcubacteria	Parcubacteria	uncultured_bacterium	0	0	0	0	0	0	0	0	0	0	0	34	0	0	0	0	0	0	0	0	0
cf6fd8650cd5de65d22c4c392e997a72	Bacteria	Bacteroidota	Bacteroidia	Flavobacteriales	Weeksellaceae	Chryseobacterium	Chryseobacterium_sp.	0	0	0	0	0	0	0	0	0	0	0	0	0	0	0	34	0	0	0	0	0
825df57d8ca0acf879561c82cb316422	Bacteria	Proteobacteria	Alphaproteobacteria	Sphingomonadales	Sphingomonadaceae	Sphingomonas	uncultured_bacterium	0	0	33	0	0	0	0	0	0	0	0	0	0	0	0	0	0	0	0	0	0
758c030cbedef6a6f86db0036aa6586d	Bacteria	Bacteroidota	Bacteroidia	Chitinophagales	Chitinophagaceae	uncultured	uncultured_bacterium	0	0	33	0	0	0	0	0	0	0	0	0	0	0	0	0	0	0	0	0	0
88757bb563805b1a7381fc4a694bf353	Bacteria	Actinobacteriota	Actinobacteria	Propionibacteriales	Nocardioidaceae	Nocardioides	0.9999910826865213	0	0	0	33	0	0	0	0	0	0	0	0	0	0	0	0	0	0	0	0	0
[truncated: 613 more rows]

## Sheet: Supplementary  Fig 1E(2)
							Genbank Accession number	SAMN30849820	SAMN30849821	SAMN30849822	SAMN30849823	SAMN30849824	SAMN30849825	SAMN30849826	SAMN30849827	SAMN30849828	SAMN30849819	SAMN30849818	SAMN30849813	SAMN30849814	SAMN30849815	SAMN30849816	SAMN30849817	SAMN30849808	SAMN30849809	SAMN30849810	SAMN30849812	SAMN30849811
[truncated: 1,701 more rows]

[truncated: 8 more sheets: Supplementary Figure 8, Supplementary Figure 14, Supplementary Figure 16 , Supplementary Figure 22, Supplementary Figure 23, Source Data Figure 78, Source Data Figure 79, Source Data Figure 80]
